# Supplementary material for: ALLO-1- and IKKE-1-dependent positive feedback mechanism promotes the initiation of paternal mitochondrial autophagy
Source: Nat Commun. 2024 Feb 17;15:1460. doi: 10.1038/s41467-024-45863-2 (PMC10874384; doi:10.1038/s41467-024-45863-2)
Supplement: Supplementary file 7 — Supplementary Data 1 [file 41467_2024_45863_MOESM7_ESM.xlsx]

## Sheet: PeptideGroups
Annotated Sequence	Modifications	Modifications in Master Proteins	# PSMs	Master Protein Accessions	Positions in Master Proteins	# Missed Cleavages	Theo. MH+ [Da]	ptmRS: Best Site Probabilities	Abundance Ratio: (wild-type) / (allo-1 KO)	Abundance Ratio: (wild-type) / (ikke-1 KO)	Abundances (Scaled): F1: 126, wild-type	Abundances (Scaled): F1: 127N, wild-type	Abundances (Scaled): F1: 127C, wild-type	Abundances (Scaled): F1: 128N, wild-type	Abundances (Scaled): F1: 128C, allo-1 KO	Abundances (Scaled): F1: 129N, allo-1 KO	Abundances (Scaled): F1: 129C, allo-1 KO	Abundances (Scaled): F1: 130N, ikke-1 KO	Abundances (Scaled): F1: 130C, ikke-1 KO	Abundances (Scaled): F1: 131, ikke-1 KO	XCorr Sequest HT
[R].EKEQLESLIR.[Q]	2xTMT6plex [N-Term; K2]; 1xPhospho [S7(100)]	T08A9.1 1xPhospho [S949(100)]	1	T08A9.1	T08A9.1 [943-952]	1	1782.98	S7(Phospho): 100	10.769	10.859	211	217.8	224.6	224.8	19.2	20.6	21.4	19.1	19.8	21.8	3.12011
[K].EQLESLIR.[Q]	1xTMT6plex [N-Term]; 1xPhospho [S5(100)]	T08A9.1 1xPhospho [S949(100)]	1	T08A9.1	T08A9.1 [945-952]	0	1296.68	S5(Phospho): 100	11.189	7.287	257.1	209.2	182.6	205.8	19.1	14.9	23.3	31.2	28.7	28.1	1.66353
[K].AGETRFTDTRK.[D]	2xTMT6plex [N-Term; K11]; 2xPhospho [T9(100); T]	F25H5.4a 2xPhospho [T59(100); T]	12	F25H5.4a	F25H5.4a [51-61]	2	1899.91	T7(Phospho): 99.27; T9(Phospho): 100	2.127	3.259	173.4	153.6	172	132.8	60.5	90.2	72.1	35.6	33.4	76.4	3.11987
[K].SASVGGDLLK.[H]	2xTMT6plex [N-Term; K10]; 1xPhospho [S3(100)]	C25H3.6a 1xPhospho [S192(100)]	2	C25H3.6a	C25H3.6a [190-199]	0	1484.81	S3(Phospho): 100	1.468	2.909	156.9	141.3	137.2	130	85.8	99.2	103.9	37.1	41.8	66.8	2.76888
[R].FTDTRKDEQER.[C]	2xTMT6plex [N-Term; K6]; 2xPhospho [T2(100); T4(100)]	F25H5.4a 2xPhospho [T57(100); T59(100)]	31	F25H5.4a	F25H5.4a [56-66]	2	2042.93	T2(Phospho): 100; T4(Phospho): 100	2.115	2.746	183.4	174.7	129.2	127	67.5	86.2	64.2	40.3	40.9	86.6	3.692
[K].SRSPMYSNSSETSTNNSK.[N]	2xTMT6plex [N-Term; K18]; 1xPhospho [S3(100)]	T23B12.6 1xPhospho [S147(100)]	1	T23B12.6	T23B12.6 [145-162]	1	2515.15	S3(Phospho): 100	1.051	2.726	128.4	124.3	113.6	136.5	100.1	102.6	156.2	38.4	38.9	61.1	2.33414
[R].SRVFLEFVSTMNK.[A]	2xTMT6plex [N-Term; K13]; 1xPhospho [S1(100)]	F54E4.1b 1xPhospho [S1283(100)]	2	F54E4.1b	F54E4.1b [1283-1295]	1	2096.1	S1(Phospho): 100	1.388	2.308	145.1	136.1	120	134.8	84.8	115.3	89.7	56.2	37.3	80.8	4.27488
[R].LFEMHQISGINAASPEKNNSK.[L]	3xTMT6plex [N-Term; K17; K21]; 2xPhospho [S14(100); S20(100)]	T01B11.3 2xPhospho [S20(100); S26(100)]	1	T01B11.3	T01B11.3 [7-27]	1	3162.57	S14(Phospho): 100; S20(Phospho): 100	2.072	2.185	142.3	141.7	147	155.6	70.1	75.9	66.2	71.8	60.8	68.7	3.05312
[K].SRSPMYSNSSETSTNNSK.[N]	2xTMT6plex [N-Term; K18]; 1xOxidation [M5(100)]; 1xPhospho [S3(98.7)]	T23B12.6 1xPhospho [S147(98.7)]	1	T23B12.6	T23B12.6 [145-162]	1	2531.15	S3(Phospho): 98.68; M5(Oxidation): 100	0.938	2.157	105.2	140.1	110.6	109.8	117.5	130.1	124.7	52.1	50.1	59.7	1.49828
[R].IGGALPTVGSAASVSEAFNAVVSMAADGLSDQAVTSSIDK.[L]	2xTMT6plex [N-Term; K40]; 1xDeamidated [N19(100)]; 1xPhospho [S10(99.4)]	T05G5.8a 1xPhospho [S756(99.4)]	1	T05G5.8a	T05G5.8a [747-786]	0	4333.16	S10(Phospho): 99.45; N19(Deamidated): 100	1.07	2.105	184.6	91.2	112.5	97.8	103.7	97.3	139.7	49.8	27.4	96	5.1767
[K].IGNSFAGLDQFMSLSLGSTNSNAPK.[A]	2xTMT6plex [N-Term; K25]; 1xPhospho [S4(100)]	C34E11.1 1xPhospho [S450(100)]	1	C34E11.1	C34E11.1 [447-471]	0	3094.53	S4(Phospho): 100	1.628	2.016	148.9	118.7	130.5	147.5	80.3	87	84.1	61.9	65.5	75.5	5.36032
[K].SSGGLLGWFK.[-]	2xTMT6plex [N-Term; K10]; 1xPhospho [S1(100)]	R74.4b 1xPhospho [S386(100)]	1	R74.4b	R74.4b [386-395]	0	1589.85	S1(Phospho): 100	1.469	2.007	136.4	124.8	148.4	121	81.1	103.2	86.7	63.8	41.6	93	1.28025
[R].SSTNAGLSR.[M]	1xTMT6plex [N-Term]; 1xPhospho [T3(100)]	F20H11.2 1xPhospho [T524(100)]	2	F20H11.2	F20H11.2 [522-530]	0	1201.58	T3(Phospho): 100	1.344	1.991	128.1	131.3	137.3	120.1	85.4	100.8	102.2	48.5	52.1	94.2	3.09566
[K].SHSESK.[N]	2xTMT6plex [N-Term; K6]; 1xPhospho [S5(100)]	B0280.13 1xPhospho [S166(100)]	3	B0280.13	B0280.13 [162-167]	0	1212.6	S5(Phospho): 100	1.442	1.975	173.7	144.1	107.5	101	102.6	97.8	73.4	63.4	66.7	69.7	2.08704
[K].LPDLPSLSNLK.[N]	2xTMT6plex [N-Term; K11]; 1xPhospho [S6(100)]	Y48G8AL.14 1xPhospho [S184(100)]	2	Y48G8AL.14	Y48G8AL.14 [179-189]	0	1734.98	S6(Phospho): 100	1.222	1.94	126.4	140.2	118	115.3	84.2	112.8	109.9	49.8	49.3	94.2	2.08252
[K].KASPVKR.[V]	3xTMT6plex [N-Term; K1; K6]; 1xPhospho [S3(100)]	Y48B6A.14 1xPhospho [S11(100)]	1	Y48B6A.14	Y48B6A.14 [9-15]	2	1552.95	S3(Phospho): 100	1.087	1.892	152.1	112.5	114.2	100.5	100.1	101	129.5	59.6	97.7	32.7	2.49817
[R].QISEDAFYVVNEVVMK.[R]	2xTMT6plex [N-Term; K16]; 1xPhospho [S3(100)]	R11A5.4a 1xPhospho [S25(100)]	10	R11A5.4a	R11A5.4a [23-38]	0	2409.22	S3(Phospho): 100	1.264	1.887	131.8	123.4	119.5	127.6	103.4	93.4	101.2	47.6	49.5	102.6	4.90941
[R].QISEDAFYVVNEVVMK.[R]	2xTMT6plex [N-Term; K16]; 1xOxidation [M15(100)]; 1xPhospho [S3(100)]	R11A5.4a 1xPhospho [S25(100)]	12	R11A5.4a	R11A5.4a [23-38]	0	2425.21	S3(Phospho): 100; M15(Oxidation): 100	1.277	1.882	129	117.5	124.4	132.6	104.7	91.4	99.6	46.6	47.4	106.7	5.08149
[R].QDIEAYASR.[G]	1xTMT6plex [N-Term]; 1xPhospho [S8(100)]	F21H11.2a 1xPhospho [S2465(100)]	3	F21H11.2a	F21H11.2a [2458-2466]	0	1361.63	S8(Phospho): 100	1.8	1.851	143.3	136	135.3	134.3	75.2	79.6	73.9	71	75.1	76.3	2.73097
[R].GLHSLK.[N]	2xTMT6plex [N-Term; K6]; 1xPhospho [S4(100)]	ZK1248.14 1xPhospho [S24(100)]	4	ZK1248.14	ZK1248.14 [21-26]	0	1192.69	S4(Phospho): 100	1.582	1.836	139.3	145.6	129.8	116.5	77.8	82.9	91.1	63.1	47	106.9	2.75696
[R].NMTAPLLHQNQKPPK.[N]	3xTMT6plex [N-Term; K12; K15]; 1xPhospho [T3(100)]	K07A12.4a 1xPhospho [T100(100)]	1	K07A12.4a	K07A12.4a [98-112]	0	2484.38	T3(Phospho): 100	1.337	1.834	140.6	120.7	133.2	113.1	88.5	89.5	106.7	54.8	58.1	94.8	5.43902
[K].IADFGLSNIMTDGDFLRTSCGSPNYAAPEVISGK.[L]	2xTMT6plex [N-Term; K34]; 1xCarbamidomethyl [C20]; 1xDeamidated [N24(100)]; 1xPhospho [T18(99.3)]	T01C8.1b 1xPhospho [T243(99.3)]	2	T01C8.1b	T01C8.1b [226-259]	1	4142.99	T18(Phospho): 99.29; N24(Deamidated): 100	1.346	1.832	135	131.9	122.6	119.1	93.1	87.2	103	68.4	75.5	64.2	4.5689
[K].IADFGLSNIMTDGDFLRTSCGSPNYAAPEVISGK.[L]	2xTMT6plex [N-Term; K34]; 1xCarbamidomethyl [C20]; 1xPhospho [T18(98.3)]	T01C8.1b 1xPhospho [T243(98.3)]	8	T01C8.1b	T01C8.1b [226-259]	1	4142	T18(Phospho): 98.28	1.36	1.824	123.6	126.4	135.5	124	85.8	96.4	98.8	69	61	79.5	4.88471
[R].KGPQSCPGGYRDESDVSYESDK.[Y]	3xTMT6plex [N-Term; K1; K22]; 1xCarbamidomethyl [C6]; 2xPhospho [S14(98.6); S17(100)]	F54D5.5b 2xPhospho [S153(100); S156(100)]	2	F54D5.5b	F54D5.5b [140-161]	2	3308.48	S14(Phospho): 98.6; S17(Phospho): 100	1.456	1.82	130.7	126.2	131.3	130.7	84.6	94.8	87.9	67.8	76.5	69.5	3.65628
[R].TLSSIFR.[E]	1xTMT6plex [N-Term]; 1xPhospho [S3(100)]	Y57G11C.37b 1xPhospho [S634(100)]	3	Y57G11C.37b	Y57G11C.37b [632-638]	0	1132.6	S3(Phospho): 100	1.387	1.812	155.6	136.2	110.3	109.5	92.7	101.3	82.7	53	52.1	106.7	1.88035
[R].SLSSMR.[D]	1xTMT6plex [N-Term]; 1xPhospho [S1(100)]	T19E10.1b 1xPhospho [S323(100)]	1	T19E10.1b	T19E10.1b [323-328]	0	989.469	S1(Phospho): 100	1.373	1.721	130.1	116.3	132.9	125.3	82	97.5	96.1	65	69.2	85.7	2.39238
[R].SGTSAFLNIEPK.[E]	2xTMT6plex [N-Term; K12]; 1xPhospho [T3(99.1)]	F13D11.2a 1xPhospho [T272(99.1)]	2	F13D11.2a	F13D11.2a [270-281]	0	1801.95	T3(Phospho): 99.12	1.403	1.699	132.4	125.6	118	130	86.1	101.8	82.5	65.4	72.2	85.9	3.27333
[R].NMTAPLLHQNQKPPK.[N]	3xTMT6plex [N-Term; K12; K15]; 1xOxidation [M2(100)]; 1xPhospho [T3(100)]	K07A12.4a 1xPhospho [T100(100)]	4	K07A12.4a	K07A12.4a [98-112]	0	2500.37	M2(Oxidation): 100; T3(Phospho): 100	1.294	1.695	123.9	123.1	134.9	112.6	80.7	103.5	102.5	71	63.5	84.3	4.37778
[K].NSSTFGLFSSQRK.[L]	2xTMT6plex [N-Term; K13]; 1xPhospho [S/T]	C10C5.6c 1xPhospho [S1722(100)]	4	C10C5.6c	C10C5.6c [1713-1725]	1	1997.03	S10(Phospho): 100	1.073	1.682	117.9	111.7	129.8	106.8	92.4	114	119.6	60.2	51.4	96.3	3.75063
[R].NPSASNSKPVSQVNSQADFEAFLSNYPEQR.[Q]	2xTMT6plex [N-Term; K8]; 1xPhospho [S7(99)]	W07A8.3a 1xPhospho [S598(100)]	7	W07A8.3a	W07A8.3a [584-613]	0	3849.85	S15(Phospho): 100	1.145	1.67	117.3	122	122.4	113.5	92.8	113.3	105.2	70.4	61.5	81.6	6.88293
[R].YQQHVGTSQAR.[F]	1xTMT6plex [N-Term]; 1xPhospho [T7(99.7)]	C05D9.7 1xPhospho [T236(99.7)]	2	C05D9.7	C05D9.7 [230-240]	0	1583.75	T7(Phospho): 99.72	2.037	1.656	158	135.2	139.8	116.2	66.6	67.1	68.5	62.6	62.7	123.4	2.73399
[K].TIEVADDEDEVTTPSRLR.[Q]	1xTMT6plex [N-Term]; 1xPhospho [S15(100)]	T09B4.5a 1xPhospho [S145(100)]	1	T09B4.5a	T09B4.5a [131-148]	1	2355.13	S15(Phospho): 100	1.904	1.654	132.9	128.5	137.5	142.4	54.9	70.9	87.4	80	67.5	97.9	5.08308
[R].FTDTRKDEQER.[C]	2xTMT6plex [N-Term; K6]; 1xPhospho [T4(100)]	F25H5.4a 1xPhospho [T59(99.4)]	13	F25H5.4a	F25H5.4a [56-66]	2	1962.97	T4(Phospho): 99.05	0.968	1.646	112.6	113.7	120.3	101.9	112.4	111.7	123.2	68	62	74.4	3.12834
[K].IADFGLSNIMTDGDFLRTSCGSPNYAAPEVISGK.[L]	2xTMT6plex [N-Term; K34]; 1xCarbamidomethyl [C20]; 1xOxidation [M10(100)]; 1xPhospho [T/S/Y]		9	T01C8.1b	T01C8.1b [226-259]	1	4158	M10(Oxidation): 100; T18(Phospho): 49.17; S19(Phospho): 49.17	1.219	1.625	134.3	118.8	117.7	110.8	89.9	109	97.3	70.8	67.9	83.5	4.49791
[K].SATIGHIDK.[V]	2xTMT6plex [N-Term; K9]; 1xPhospho [T3(100)]	H05C05.1c 1xPhospho [T647(100)]	1	H05C05.1c	H05C05.1c [645-653]	0	1479.8	T3(Phospho): 100	1.493	1.625	144.7	114.6	135.3	114.5	83.9	71.1	100.8	67.1	70	97.9	2.63617
[K].SMSHSESK.[S]	2xTMT6plex [N-Term; K8]; 1xPhospho [S7(100)]	T21C9.1 1xPhospho [S179(100)]	21	T21C9.1	T21C9.1 [173-180]	0	1430.68	S7(Phospho): 100	1.26	1.622	133.3	119.8	118.9	114.1	96.2	100.1	92.8	67	68.6	89.2	3.42467
[K].TPLTPDYLENTIVSLNETLSDDEDKGPDDK.[Y]	3xTMT6plex [N-Term; K25; K30]; 2xPhospho [T4(99.6); S20(100)]	ZC504.3 2xPhospho [T222(99.6); S238(100)]	2	ZC504.3	ZC504.3 [219-248]	1	4181.99	T4(Phospho): 99.58; S20(Phospho): 100	1.219	1.619	138.6	132.3	94.9	115.4	88.6	111.6	95.8	20.9	86.5	115.4	3.32328
[R].SENGRSK.[S]	2xTMT6plex [N-Term; K7]; 1xDeamidated [N3(100)]; 1xPhospho [S6(100)]	T23F11.4 1xPhospho [S122(100)]	3	T23F11.4	T23F11.4 [117-123]	1	1316.66	N3(Deamidated): 100; S6(Phospho): 100	1.386	1.61	125	125.3	123.1	124.9	91.1	86	92.5	66.5	74	91.6	1.83191
[R].ASDAESLIDLIASK.[S]	2xTMT6plex [N-Term; K14]; 2xPhospho [S2(100); S6(100)]	Y45F10A.6a 2xPhospho [S1024(100); S1028(100)]	1	Y45F10A.6a	Y45F10A.6a [1023-1036]	0	2051.01	S2(Phospho): 100; S6(Phospho): 100	2.421	1.608	168.9	162.2	109.1	122.8	63.5	75.1	35.9	59.2	79.7	123.5	3.3456
[K].SDNSSLR.[Q]	1xTMT6plex [N-Term]; 1xPhospho [S4(99.6)]	F58G6.1 1xPhospho [S273(99.7)]	2	F58G6.1	F58G6.1 [270-276]	0	1087.5	S4(Phospho): 99.66	1.959	1.606	134.6	143.5	138.7	123.8	54.3	76.5	76.1	65.6	60.7	126.2	2.13451
[R].KYESEEYSFEETYDYEQENTNKK.[Q]	4xTMT6plex [N-Term; K1; K22; K23]; 2xPhospho [S4(100); S8(100)]	K09F5.2 2xPhospho [S1501(100); T1509(99.3)]	5	K09F5.2	K09F5.2 [1498-1520]	2	4029.84	S4(Phospho): 100; T12(Phospho): 99.31	0.774	1.602	94.4	102	114.9	99.1	132.7	113.4	151.5	74.4	53.7	64	6.81485
[R].LLIQQGTGAIFNDSASQQFMPTTPILRPSSVQDYNR.[S]	1xTMT6plex [N-Term]; 1xPhospho [S/T/Y]	C25F6.2a 1xPhospho [S457(100)]	17	C25F6.2a	C25F6.2a [442-477]	0	4303.14	S29(Phospho): 50; S30(Phospho): 50	1.712	1.595	129.8	137.9	131	125.3	104.7	54.2	70.7	85.6	21	139.8	8.51609
[R].SSARSPSRSPR.[R]	1xTMT6plex [N-Term]; 2xPhospho [S]	F33A8.1 2xPhospho [S120(100); S124(99.3)]	2	F33A8.1	F33A8.1 [116-126]	2	1576.72	S5(Phospho): 99.99; S9(Phospho): 99.29	1.323	1.595	126.8	119.3	125.5	119.2	77.9	94	106.4	72.3	71.3	87.3	2.77498
[R].KYESEEYSFEETYDYEQENTNKK.[Q]	4xTMT6plex [N-Term; K1; K22; K23]; 3xPhospho [S4(99); T12(100); Y13(100)]	K09F5.2 3xPhospho [S1501(100); S1505(98.9); Y1510(100)]	5	K09F5.2	K09F5.2 [1498-1520]	2	4109.8	S4(Phospho): 100; S8(Phospho): 98.9; Y13(Phospho): 99.97	0.814	1.579	99.6	103.6	116.6	97.4	133.4	112	139.1	70.7	63.2	64.3	6.24794
[R].LATSATNSPIKK.[V]	3xTMT6plex [N-Term; K11; K12]; 1xPhospho [S8(100)]	F44B9.6 1xPhospho [S509(100)]	4	F44B9.6	F44B9.6 [502-513]	1	1998.16	S8(Phospho): 100	1.471	1.578	137.4	119.6	132.1	114.6	78.1	82.5	96.3	86.5	83.3	69.6	2.72538
[R].DSRSPSACGSSK.[G]	2xTMT6plex [N-Term; K12]; 1xCarbamidomethyl [C8]; 1xPhospho [S4(100)]	F25F2.2 1xPhospho [S4168(99.6)]	2	F25F2.2	F25F2.2 [4165-4176]	1	1776.84	S4(Phospho): 100	1.529	1.569	124.1	128.6	133.1	122.3	81.9	82	85.3	83.1	73	86.8	3.82563
[K].TVDSELFDSGPFK.[K]	2xTMT6plex [N-Term; K13]; 1xPhospho [S4(100)]	C34F11.3c 1xPhospho [S50(100)]	9	C34F11.3c	C34F11.3c [47-59]	0	1979.98	S4(Phospho): 100	1.093	1.56	129	115.4	106.8	110.3	98.9	114.4	103.3	61.6	61.5	98.8	4.37834
[R].SLTINSK.[K]	2xTMT6plex [N-Term; K7]; 1xPhospho [S6(100)]	F38A5.2a 1xPhospho [S44(100)]	1	F38A5.2a	F38A5.2a [39-45]	0	1300.73	S6(Phospho): 100	1.739	1.56	135.5	118.6	129.4	139.3	72	65.9	87.8	79.7	82.7	89.1	2.41016
[K].TTLKPSPPTDSEIQLKPSDKA.[-]	4xTMT6plex [N-Term; K4; K16; K20]; 1xPhospho [T9(100)]	T14D7.2 1xPhospho [T664(99.6)]	4	T14D7.2	T14D7.2 [656-676]	1	3249.82	T9(Phospho): 100	1.222	1.559	103.3	113	131.1	129.8	112.5	97	83.5	54.9	63.1	111.6	2.79536
[R].QQSATPK.[T]	2xTMT6plex [N-Term; K7]; 1xPhospho [T5(100)]	C37A2.5b 1xPhospho [T704(100)]	2	C37A2.5b	C37A2.5b [700-706]	0	1297.69	T5(Phospho): 100	1.63	1.55	118.9	116.4	140	139.2	70	73	93.7	68.5	78.4	101.9	1.39187
[R].IEESENDDFSEK.[A]	2xTMT6plex [N-Term; K12]; 1xPhospho [S4(100)]	F54D5.5b 1xPhospho [S237(100)]	3	F54D5.5b	F54D5.5b [234-245]	0	1979.89	S4(Phospho): 100	1.67	1.546	151.4	142.6	99.1	123.9	76.1	98.2	57.9	58.9	80.3	111.6	3.55991
[K].DESESDDEDAEK.[A]	2xTMT6plex [N-Term; K12]; 1xPhospho [S5(100)]	Y17G7A.1 1xPhospho [S283(100)]	3	Y17G7A.1	Y17G7A.1 [279-290]	0	1906.78	S5(Phospho): 100	1.204	1.543	133.2	126.4	103.6	111	106.2	102.7	86.4	54.4	77.5	98.5	3.51297
[R].TPTPTHSESGGR.[K]	1xTMT6plex [N-Term]; 1xPhospho [T/S]		3	Y39A1A.15a	Y39A1A.15a [414-425]	0	1535.71	T3(Phospho): 100	1.311	1.543	102.3	134.2	131.3	118.1	101.1	93.1	83.8	79.7	74.7	81.8	2.09083
[R].RNSNDHK.[L]	2xTMT6plex [N-Term; K7]; 1xDeamidated [N4(100)]; 1xPhospho [S3(100)]	F14F3.2 1xPhospho [S531(100)]	1	F14F3.2	F14F3.2 [529-535]	1	1409.69	S3(Phospho): 100; N4(Deamidated): 100	1.485	1.541	145.4	148	107.2	101.6	71.4	96.9	85.2	71.3	90.5	82.6	1.48988
[R].GGPYPPFFPPPPPHFMRPSSPPTDGGPIITGPESVYGTMR.[R]	1xTMT6plex [N-Term]; 1xOxidation [M16(100)]; 1xPhospho [S/T/Y]		12	R148.5a	R148.5a [346-385]	0	4560.18	M16(Oxidation): 100; S19(Phospho): 49.47; S20(Phospho): 49.47	0.989	1.538	117.8	102.7	127.9	96.7	96.7	121.6	119.4	25.2	64.8	127.1	4.13851
[R].SVSASLR.[S]	1xTMT6plex [N-Term]; 1xPhospho [S3(100)]	F21H11.2a 1xPhospho [S1020(100)]	1	F21H11.2a	F21H11.2a [1018-1024]	0	1028.53	S3(Phospho): 100	1.624	1.53	132.5	131.2	122	126.5	77.7	78.7	80.3	86.8	87.5	76.8	1.99258
[R].ITSQAELVSLETEFMENAEK.[E]	2xTMT6plex [N-Term; K20]; 1xPhospho [S3(99.7)]	F10B5.2 1xPhospho [S149(99.7)]	2	F10B5.2	F10B5.2 [147-166]	0	2807.38	S3(Phospho): 99.68	1.333	1.528	130.2	127.8	130	99	88.8	96.3	88.9	57.3	68	113.7	5.02817
[K].YESEEYSFEETYDYEQENTNKK.[Q]	3xTMT6plex [N-Term; K21; K22]; 1xPhospho [S3(100)]	K09F5.2 1xPhospho [S1501(100)]	7	K09F5.2	K09F5.2 [1499-1520]	1	3592.61	S3(Phospho): 100	0.763	1.513	93.9	103.9	109.9	95.8	126.6	122.5	147.4	67.4	55.7	76.9	6.41024
[R].GGSVAASSMADDDLR.[S]	1xTMT6plex [N-Term]; 1xOxidation [M9(100)]; 2xPhospho [S3(100); S]	F21H11.2a 2xPhospho [S2469(100); S2474(100)]	2	F21H11.2a	F21H11.2a [2467-2481]	0	1856.73	S3(Phospho): 100; S8(Phospho): 99.98; M9(Oxidation): 100	1.412	1.513	120	127	130.3	116.1	90.3	88.3	83.4	83.4	78.9	82.4	2.37991
[R].SQHSCDSLVLLLANK.[R]	2xTMT6plex [N-Term; K15]; 1xCarbamidomethyl [C5]; 1xPhospho [S4(99.6)]	F21H11.2a 1xPhospho [S2766(99.4)]	8	F21H11.2a	F21H11.2a [2763-2777]	0	2223.16	S4(Phospho): 99.63	1.457	1.512	122.7	122.8	132.1	119.8	86.3	84.3	85.3	100.8	85	60.9	5.052
[K].SSDLSEDSDNSGDSAAR.[G]	1xTMT6plex [N-Term]; 1xPhospho [S8(100)]	Y105E8A.25b 1xPhospho [S1354(100)]	1	Y105E8A.25b	Y105E8A.25b [1347-1363]	0	2021.81	S8(Phospho): 100	1.752	1.51	108.1	141.1	119.3	151.1	61.2	79.7	81.5	60	76.9	121.2	2.43732
[R].SLAQISFK.[N]	2xTMT6plex [N-Term; K8]; 1xPhospho [S1(100)]	C04A2.7a 1xPhospho [S886(100)]	4	C04A2.7a	C04A2.7a [886-893]	0	1431.8	S1(Phospho): 100	1.003	1.51	123.4	120.1	113.1	88.9	106.7	116.4	110	69.6	63.5	88.2	3.12836
[R].VSSGVFIASDYDEFR.[S]	1xTMT6plex [N-Term]; 1xPhospho [S3(100)]	F26F4.4 1xPhospho [S206(99.6)]	8	F26F4.4	F26F4.4 [204-218]	0	2000.92	S3(Phospho): 100	1.117	1.508	125.5	115.8	113.1	106.6	105.6	103.5	100.5	73.6	73.1	82.6	4.24929
[R].DQSVENK.[D]	2xTMT6plex [N-Term; K7]; 1xPhospho [S3(100)]	F33A8.1 1xPhospho [S773(100)]	2	F33A8.1	F33A8.1 [771-777]	0	1357.68	S3(Phospho): 100	1.433	1.508	154.9	153.7	76.6	109.7	91.5	100	67.6	62.5	76.8	106.7	2.4101
[K].KGSGISSSASFSSFDSLR.[N]	2xTMT6plex [N-Term; K1]; 1xPhospho [S10(100)]	C18E9.10 1xPhospho [S23(100)]	1	C18E9.10	C18E9.10 [14-31]	1	2358.17	S10(Phospho): 100	1.065	1.508	117.9	138.8	126.9	70.6	100.7	98.6	120.7	87.9	47.9	90.1	3.84556
[R].VKSNDNFQK.[T]	3xTMT6plex [N-Term; K2; K9]; 1xPhospho [S3(100)]	F39C12.1 1xPhospho [S1629(100)]	1	F39C12.1	F39C12.1 [1627-1635]	1	1847	S3(Phospho): 100	1.262	1.507	124	114.9	116.7	122.4	89	103.6	91.5	63.7	68.9	105.4	2.84634
[K].MDLLAEVSSLK.[L]	2xTMT6plex [N-Term; K11]; 1xPhospho [S9(99.6)]	T21H8.1h 1xPhospho [S296(99.6)]	2	T21H8.1h	T21H8.1h [288-298]	0	1743.94	S9(Phospho): 99.55	1.499	1.507	137.7	107.7	121.3	133.7	80.8	90.5	79.2	47.5	82.9	118.7	2.27849
[K].SPSLNAFSGILAK.[T]	2xTMT6plex [N-Term; K13]; 1xPhospho [S]	K02B12.7 1xPhospho [S282(99.7)]	30	K02B12.7	K02B12.7 [280-292]	0	1843.01	S1(Phospho): 50; S3(Phospho): 50	1.299	1.505	129.8	122	118.9	111.1	91.4	95.7	91	74.9	71.4	93.8	5.59353
[R].NHSFPFVNLLQSAYNPANGTK.[K]	2xTMT6plex [N-Term; K21]; 2xDeamidated [Q11(99.3); N18(99.3)]; 1xPhospho [S3(100)]	D2007.5 1xPhospho [S294(100)]	5	D2007.5	D2007.5 [292-312]	0	2859.41	S3(Phospho): 100; Q11(Deamidated): 99.28; N18(Deamidated): 99.28	1.484	1.505	108.4	148	121.6	121	90	81.4	80.8	69.3	90.9	88.5	3.43663
[K].MSPFVYATDEFSPPSAPATPK.[I]	2xTMT6plex [N-Term; K21]; 1xPhospho [T19(100)]	T19C4.1 1xPhospho [T106(100)]	3	T19C4.1	T19C4.1 [88-108]	0	2778.35	T19(Phospho): 100	1.455	1.503	125.5	100.1	137.5	133.4	66.9	90.6	98.4	79.7	48.8	119.2	3.55954
[R].SSQFIFK.[A]	2xTMT6plex [N-Term; K7]; 1xPhospho [S1(100)]	Y71D11A.2 1xPhospho [S223(100)]	4	Y71D11A.2	Y71D11A.2 [223-229]	0	1394.75	S1(Phospho): 100	1.258	1.502	131	127.7	120	98.5	85.2	101.5	97.7	77.5	72.3	88.4	2.93676
[R].DAEASTPKEPEAPKDPK.[E]	4xTMT6plex [N-Term; K8; K14; K17]; 1xPhospho [T/S]		4	C10G11.7a	C10G11.7a [89-105]	2	2806.5	T6(Phospho): 99.38	1.447	1.495	138.5	126.1	113.6	116.9	82.8	90.3	83.5	52	55.2	141.2	4.51949
[K].VQLVIETTLAVAGTK.[N]	2xTMT6plex [N-Term; K15]		1	F59D8.1; C04F6.1	F59D8.1 [384-398]; C04F6.1 [384-398]	0	2001.24		0.936	1.495	121.8	93.9	96.6	122	102	121.4	124.4	74.1	61	82.7	2.60297
[K].AYSMEFLNEVEGK.[V]	2xTMT6plex [N-Term; K13]; 1xPhospho [S3(100)]	T19B10.5 1xPhospho [S116(100)]	10	T19B10.5	T19B10.5 [114-126]	0	2054.99	S3(Phospho): 100	1.751	1.491	139.2	119.7	126.7	132.2	74.6	73.5	73.7	68.8	58.3	133.4	3.19038
[K].FHSSFASK.[C]	2xTMT6plex [N-Term; K8]; 1xPhospho [S4(99.7)]	Y116A8C.16c 1xPhospho [S211(99.7)]	1	Y116A8C.16c	Y116A8C.16c [208-215]	0	1448.73	S4(Phospho): 99.66	1.028	1.49	116.7	93.6	107.6	130	132.9	89.4	104.4	56.2	83.1	86.1	1.86529
[K].KNKSPELDAMLSSVGGGNDENVANPMLAR.[L]	3xTMT6plex [N-Term; K1; K3]; 2xOxidation [M10(100); M26(100)]; 1xPhospho [S4(100)]	F56F3.1 1xPhospho [S331(100)]	1	F56F3.1	F56F3.1 [328-356]	2	3813.91	S4(Phospho): 100; M10(Oxidation): 100; M26(Oxidation): 100	1.015	1.488	110.5	108.5	121.1	105.8	84.2	139	106.1	60.8	76.6	87.3	3.4722
[R].TPRPSSPCEQ.[-]	1xTMT6plex [N-Term]; 1xCarbamidomethyl [C8]; 1xPhospho [S/T]	F54E7.7 1xPhospho [S203(99.5)]	1	F54E7.7	F54E7.7 [198-207]	0	1467.65	S6(Phospho): 99.47	1.859	1.487	127.8	137.5	128.4	130.4	65.9	68.6	76.9	71.5	64.4	128.5	1.97427
[R].QAHSSK.[S]	2xTMT6plex [N-Term; K6]; 1xPhospho [S]	K09H11.3 1xPhospho [S913(99.8)]	4	K09H11.3	K09H11.3 [909-914]	0	1195.62	S5(Phospho): 99.77	1.054	1.486	117	101.9	116.7	115.7	95.3	90.6	135.2	87.5	76	64.1	1.35132
[R].VSEKDIEHFFR.[G]	2xTMT6plex [N-Term; K4]; 1xPhospho [S2(100)]	W02B12.3a 1xPhospho [S15(100)]	8	W02B12.3a	W02B12.3a [14-24]	1	1945	S2(Phospho): 100	0.953	1.484	119.7	110	103.9	102.7	115.5	121.1	106.6	74	72.4	74.1	2.98441
[K].LAWELLETSR.[C]	1xTMT6plex [N-Term]; 1xPhospho [S/T]	C50B6.2 1xPhospho [S349(99.6)]	6	C50B6.2	C50B6.2 [341-350]	0	1526.78	S9(Phospho): 99.65	1.068	1.482	115.7	116.2	119	102	98	108.9	111.1	81.5	83.7	64	2.07097
[R].GSFPGFK.[F]	2xTMT6plex [N-Term; K7]; 1xPhospho [S2(100)]	Y59A8B.14a 1xPhospho [S516(100)]	3	Y59A8B.14a	Y59A8B.14a [515-521]	0	1277.67	S2(Phospho): 100	1.209	1.48	145	121.9	95.8	107.4	94.5	106.5	90.5	56.5	73.8	107.9	2.06759
[R].KYESEEYSFEETYDYEQENTNKK.[Q]	4xTMT6plex [N-Term; K1; K22; K23]; 1xPhospho [S4(100)]	K09F5.2 1xPhospho [S1501(100)]	7	K09F5.2	K09F5.2 [1498-1520]	2	3949.87	S4(Phospho): 100	0.748	1.48	96.8	99	109.7	93	140.9	108.8	149.8	79	55.2	67.7	6.99914
[R].KYESEEYSFEETYDYEQENTNKK.[Q]	4xTMT6plex [N-Term; K1; K22; K23]; 2xDeamidated [Q17(99.4); N]; 1xPhospho [S4(100)]	K09F5.2 1xPhospho [S1501(100)]	2	K09F5.2	K09F5.2 [1498-1520]	2	3951.84	S4(Phospho): 100; Q17(Deamidated): 99.39; N19(Deamidated): 50.3; N21(Deamidated): 50.3	1.097	1.478	81.9	195.6	84.9	93.9	82.5	102.1	127.5	78.8	69	83.9	3.21674
[K].AGETRFTDTR.[K]	1xTMT6plex [N-Term]; 1xPhospho [T7(100)]	F25H5.4a 1xPhospho [T57(100)]	67	F25H5.4a	F25H5.4a [51-60]	1	1462.69	T7(Phospho): 100	1.053	1.477	101.2	109.6	128.4	111.2	97.6	104.7	118.5	72	66.6	90.1	3.00089
[K].AGETRFTDTR.[K]	1xTMT6plex [N-Term]; 2xPhospho [T7(99.2); T9(100)]	F25H5.4a 2xPhospho [T57(99.2); T59(100)]	2	F25H5.4a	F25H5.4a [51-60]	1	1542.66	T7(Phospho): 99.53; T9(Phospho): 100	1.378	1.477	107.3	120.8	123.3	135.9	79	103.3	83	73.5	69	104.9	1.95452
[R].LLIQQGTGAIFNDSASQQFMPTTPILRPSSVQDYNR.[S]	1xTMT6plex [N-Term]; 1xOxidation [M20(100)]; 1xPhospho [S/T/Y]	C25F6.2a 1xPhospho [S457(100)]	7	C25F6.2a	C25F6.2a [442-477]	0	4319.14	M20(Oxidation): 100; S29(Phospho): 50; S30(Phospho): 50	1.29	1.476	123.4	118.6	127.5	109	82.1	120	76.2	46	53.2	144	6.84104
[R].DADQEETTSATDSAIEMK.[E]	2xTMT6plex [N-Term; K18]; 1xOxidation [M17(100)]; 2xPhospho [S9(99); S13(100)]	T23G5.2b 2xPhospho [T189(99.4); S194(100)]; T23G5.2a 2xPhospho [T189(99.4); S194(100)]	6	T23G5.2b; T23G5.2a	T23G5.2b [182-199]; T23G5.2a [182-199]	0	2576.08	S9(Phospho): 99.13; T11(Phospho): 99.98; M17(Oxidation): 100	1.38	1.474	143.2	125	100.4	118.7	92.5	97.9	74.4	62.7	75.5	109.7	4.81305
[K].FDEISLK.[Q]	2xTMT6plex [N-Term; K7]; 1xPhospho [S5(100)]	C26B9.1a 1xPhospho [S19(100)]	2	C26B9.1a	C26B9.1a [15-21]	0	1389.74	S5(Phospho): 100	1.43	1.473	130	131.6	112.1	118	87.1	86	84.7	67.2	62.6	120.6	2.27417
[R].HEISELKNGNLTSSQTSLAMYNENNHSQNSTLNSTTK.[S]	3xTMT6plex [N-Term; K7; K37]; 2xPhospho [S14; S17]; 2xDeamidated [N10; N22]	W09C5.2 2xPhospho [S407; S410]	1	W09C5.2	W09C5.2 [394-430]	1	4942.31	Too many isoforms	0.957	1.472	118.3	86	112.8	119.1	104.3	127.6	109.7	78	67.1	77.1	2.58076
[R].NASEPSLKPAGYDTQSSTK.[S]	3xTMT6plex [N-Term; K8; K19]; 1xPhospho [S3(100)]	C48B4.4d 1xPhospho [S955(100)]	5	C48B4.4d	C48B4.4d [953-971]	0	2748.41	S3(Phospho): 100	1.312	1.472	126.8	121.8	122.3	109.7	85.2	96.4	93	73	71.8	100.1	4.92519
[R].DSLSPGEIK.[D]	2xTMT6plex [N-Term; K9]; 1xPhospho [S4(100)]	C07H6.4 1xPhospho [S791(100)]	1	C07H6.4	C07H6.4 [788-796]	0	1483.78	S4(Phospho): 100	1.161	1.471	127.1	140.2	79.8	116.7	108.8	87.4	103.5	70.1	64.5	101.9	2.594
[R].AGSVVNR.[I]	1xTMT6plex [N-Term]; 1xPhospho [S3(100)]	C05E4.9a 1xPhospho [S930(100)]	19	C05E4.9a	C05E4.9a [928-934]	0	1011.52	S3(Phospho): 100	1.881	1.471	146.7	135.6	112.5	129	70.7	73.4	64.8	64.1	70.8	132.4	2.39212
[K].REQSLAK.[L]	2xTMT6plex [N-Term; K7]; 1xPhospho [S4(100)]	F52E1.13a 1xPhospho [S456(100)]	7	F52E1.13a	F52E1.13a [453-459]	1	1369.76	S4(Phospho): 100	1.129	1.47	118.8	121.1	114.9	105	92.3	109	104.2	74.7	73.2	86.6	3.01561
[R].GGYGSESERSEDDFIEDDGDAPR.[R]	1xTMT6plex [N-Term]; 2xPhospho [S5(99.6); S10(100)]	T04A8.14 2xPhospho [S162(99.6); S167(100)]	7	T04A8.14	T04A8.14 [158-180]	1	2892.11	S5(Phospho): 99.56; S10(Phospho): 100	1.203	1.47	128.8	116.5	127.9	95.4	88.9	104.4	98.8	69	78	92.2	5.17983
[R].SADYLMDR.[R]	1xTMT6plex [N-Term]; 1xPhospho [S1(100)]	C25A11.4d 1xPhospho [S1380(100)]; C25A11.4f 1xPhospho [S1421(100)]	2	C25A11.4d; C25A11.4f	C25A11.4d [1380-1387]; C25A11.4f [1421-1428]	0	1279.56	S1(Phospho): 100	1.597	1.467	151	127.6	110.3	115.9	79.1	82.9	75.2	65.9	65.5	126.7	3.05205
[K].DDDEEDQEERESLLR.[Q]	1xTMT6plex [N-Term]; 1xPhospho [S12(100)]	B0350.2f 1xPhospho [S3299(100)]	1	B0350.2f	B0350.2f [3288-3302]	1	2186.93	S12(Phospho): 100	1.4	1.464	129.7	119.2	111.6	127.8	68.5	103.9	89.2	84.9	58.6	106.6	2.69565
[R].GLSHLNTPEPTFDIGHAAATSTPLFPQETYNYQYEEATGNK.[I]	2xTMT6plex [N-Term; K41]; 1xPhospho [T/S/Y]; 2xDeamidated [Q27(99.2); Q/N]		20	F54B11.3a	F54B11.3a [345-385]	0	5050.37	T7(Phospho): 100; Q27(Deamidated): 99.5; N31(Deamidated): 99.5	1.155	1.462	111.6	115.9	109.6	125.4	108.4	92.3	99.5	73.2	59.4	104.6	2.78854
[R].LTSNPASIPTSSSSSAISAAAIQK.[T]	2xTMT6plex [N-Term; K24]; 1xPhospho [S7(94.5)]	ZK662.4 1xPhospho [S15(94.5)]	24	ZK662.4	ZK662.4 [9-32]	0	2827.49	S13(Phospho): 98.62	0.991	1.461	117.9	119.7	114.5	88.3	100.9	124.8	107.8	69.7	69.3	87.1	5.11827
[R].NSWNNLVQVGGDPIVQK.[Q]	2xTMT6plex [N-Term; K17]; 1xPhospho [S2(100)]	W01C9.3a 1xPhospho [S56(100)]	2	W01C9.3a	W01C9.3a [55-71]	0	2406.26	S2(Phospho): 100	1.288	1.46	120.5	130.3	97.3	129.1	90.4	100.4	87	53.1	50	142	4.15725
[K].TATLGYAPVNFIENLDEDSEDDKEEDEQYTGYSPDYVAPVFR.[T]	2xTMT6plex [N-Term; K23]; 2xDeamidated [N14(100); Q28(100)]; 2xPhospho [S19(98.8); Y/T/S]	T11G6.5a 2xPhospho [S460(98.8); Y/T/S]	5	T11G6.5a	T11G6.5a [442-483]	1	5422.37	N14(Deamidated): 100; S19(Phospho): 49.89; Q28(Deamidated): 100; Y29(Phospho): 49.89; S33(Phospho): 100	0.903	1.459	97.3	100.6	107.2	121.4	104.3	146.8	103	66	79.6	73.7	3.92067
[R].RSDSDLHK.[L]	2xTMT6plex [N-Term; K8]; 1xPhospho [S4(100)]	M88.6b 1xPhospho [S554(100)]	2	M88.6b	M88.6b [551-558]	1	1495.77	S4(Phospho): 100	1.637	1.451	122.8	149.6	118.6	115.2	75.6	90.1	66.3	81.3	80.9	99.5	2.80662
[R].NESPKLPPPPPPPPSDPPVDTSIPFDVSTLNEPTK.[K]	3xTMT6plex [N-Term; K5; K35]; 1xDeamidated [N31(100)]; 1xPhospho [S3(100)]	F44E2.3 1xPhospho [S75(100)]	1	F44E2.3	F44E2.3 [73-107]	1	4472.31	S3(Phospho): 99.99; N31(Deamidated): 99.99	1.222	1.45	113.1	120.9	103.7	131.5	88.5	109.9	89.5	70.4	86.9	85.5	1.32431
[R].DELSQR.[C]	1xTMT6plex [N-Term]; 1xPhospho [S4(100)]	C32B5.1a 1xPhospho [S58(100)]	1	C32B5.1a	C32B5.1a [55-60]	0	1056.49	S4(Phospho): 100	1.644	1.45	132.1	136.1	113.2	125.2	73.3	93.4	64.4	56.8	78.5	126.9	2.07825
[R].NSPNIFAK.[V]	2xTMT6plex [N-Term; K8]; 1xPhospho [S2(100)]	F54B11.3a 1xPhospho [S29(100)]	13	F54B11.3a	F54B11.3a [28-35]	0	1428.77	S2(Phospho): 100	1.455	1.449	140.2	130.5	106.3	114.9	88	89.8	75.7	70.9	78	105.8	2.72751
[K].QTIHQSVSAR.[I]	1xTMT6plex [N-Term]; 1xPhospho [S8(99.7)]		3	Y71G12B.13	Y71G12B.13 [355-364]	0	1435.73	S6(Phospho): 50; S8(Phospho): 50	0.974	1.448	135	99.1	111.1	92	112.3	101.1	123.1	75.3	60.8	90.2	2.82048
[K].NGSGKPTPSTSSANLEK.[L]	3xTMT6plex [N-Term; K5; K17]; 1xDeamidated [N1(100)]; 1xPhospho [S11(100)]	C09H6.1a 1xPhospho [S976(100)]	7	C09H6.1a	C09H6.1a [966-982]	0	2443.27	N1(Deamidated): 100; S11(Phospho): 100	1.012	1.448	120.3	116.3	108.7	97.4	107.3	113.4	107.3	71	68.4	89.8	4.80162
[K].IEGAEEDASR.[M]	1xTMT6plex [N-Term]; 1xPhospho [S9(100)]	C47E8.5 1xPhospho [S696(100)]	2	C47E8.5	C47E8.5 [688-697]	0	1385.61	S9(Phospho): 100	1.117	1.443	121.6	129.8	96.5	108.4	97.2	131.4	77.9	57.6	72.9	106.6	2.77791
[K].SDYVSSSDYENNYDEKETENQLFK.[K]	3xTMT6plex [N-Term; K16; K24]; 3xPhospho [S5(100); S6(100); S7(98.9)]	F59D8.1 3xPhospho [S1502(100); S1503(100); S1504(98.9)]	1	F59D8.1	F59D8.1 [1498-1521]	1	3831.62	S5(Phospho): 100; S6(Phospho): 99.99; S7(Phospho): 98.91	1.08	1.441	93.7	129	124.7	104	107.8	95.1	110.7	86.1	69.5	79.4	2.10645
[K].EPVIENISFNNEIAEPLFKPTELTK.[N]	3xTMT6plex [N-Term; K19; K25]; 1xDeamidated [N]; 1xPhospho [S8(100)]	C16H3.3a 1xPhospho [S259(100)]	3	C16H3.3a	C16H3.3a [252-276]	0	3640.94	S8(Phospho): 100; N10(Deamidated): 50; N11(Deamidated): 50	1.316	1.441	137.5	115.9	129.1	95.9	93.6	95.7	83.4	102.2	55.7	91.1	1.79241
[R].AMQVKPADTDSRPASPK.[D]	3xTMT6plex [N-Term; K5; K17]; 1xPhospho [S15(100)]	C17D12.2a 1xPhospho [S116(100)]	2	C17D12.2a	C17D12.2a [102-118]	0	2566.37	S15(Phospho): 100	1.589	1.439	129.3	136.3	111.7	124.4	74.2	80.9	81.7	61.8	71.5	128.2	2.78613
[R].IEESENDDFSEK.[A]	2xTMT6plex [N-Term; K12]; 1xDeamidated [N6(100)]; 1xPhospho [S4(100)]	F54D5.5b 1xPhospho [S237(100)]	1	F54D5.5b	F54D5.5b [234-245]	0	1980.87	S4(Phospho): 100; N6(Deamidated): 100	1.529	1.437	141.9	115	106.3	133.8	79.6	94.2	70	67.4	72.8	119.1	2.54061
[K].DYKSEGDPESRPATPK.[T]	3xTMT6plex [N-Term; K3; K16]; 3xPhospho [S4(100); S10(100); T14(100)]	ZC504.3 3xPhospho [S206(100); S212(100); T216(100)]	3	ZC504.3	ZC504.3 [203-218]	1	2704.23	S4(Phospho): 100; S10(Phospho): 100; T14(Phospho): 100	1.158	1.436	123.7	120	101.5	115.6	100.5	110.1	88	56.8	60.8	122.9	3.5294
[R].KESDQNLADSLR.[T]	2xTMT6plex [N-Term; K1]; 2xPhospho [S3(100); S10(100)]	Y45F10A.6a 2xPhospho [S995(100); S1002(100)]	6	Y45F10A.6a	Y45F10A.6a [993-1004]	1	1993.94	S3(Phospho): 100; S10(Phospho): 100	1.148	1.436	116.9	115.4	110.6	116.7	106.3	101	93	71.1	75.2	93.8	4.08723
[R].ASLVHENSAHNIGDEFCNNK.[S]	2xTMT6plex [N-Term; K20]; 1xCarbamidomethyl [C17]; 1xPhospho [S8(100)]	M02D8.4a 1xPhospho [S540(100)]	4	M02D8.4a	M02D8.4a [533-552]	0	2794.3	S8(Phospho): 100	1.822	1.434	136.3	125.1	136	119.5	71.6	68	73.2	64.7	59.5	146.1	7.63592
[K].LGSRPNSR.[S]	1xTMT6plex [N-Term]; 1xPhospho [S7(100)]	Y37E11C.1a 1xPhospho [S78(100)]	2	Y37E11C.1a	Y37E11C.1a [72-79]	0	1195.61	S7(Phospho): 100	1.335	1.433	113.5	108.2	131.2	126.6	78.2	79.9	111.4	75.2	75	100.7	1.4857
[K].VGDAEDSMIQGAYDAK.[D]	2xTMT6plex [N-Term; K16]; 1xPhospho [S7(100)]	K08H10.1k 1xPhospho [S163(100)]	3	K08H10.1k	K08H10.1k [157-172]	0	2208.03	S7(Phospho): 100	0.77	1.432	104.8	107.1	98.3	90.2	119.1	134	136.9	68.2	67.4	74.1	4.32441
[R].RSPDHVK.[T]	2xTMT6plex [N-Term; K7]; 1xPhospho [S2(100)]	C29E6.5a 1xPhospho [S125(100)]	2	C29E6.5a	C29E6.5a [124-130]	1	1376.75	S2(Phospho): 100	1.416	1.432	117.4	116.2	126.6	126.8	78.8	102.7	76.4	78.3	73.5	103.3	2.04366
[R].KNNNNCDTTTSGSSGAASK.[E]	3xTMT6plex [N-Term; K1; K19]; 1xCarbamidomethyl [C6]; 2xPhospho [S13(100); S14(100)]	F28B3.4a 2xPhospho [S1292(100); S1293(100)]	2	F28B3.4a	F28B3.4a [1280-1298]	1	2761.25	S13(Phospho): 100; S14(Phospho): 100	1.089	1.432	120.8	122.1	119.5	89.6	90.7	87.4	133.2	92.5	62.8	81.4	2.87192
[R].DRESLHSR.[N]	1xTMT6plex [N-Term]; 1xPhospho [S4(100)]	M79.1a 1xPhospho [S618(100)]	1	M79.1a	M79.1a [615-622]	1	1308.63	S4(Phospho): 100	1.202	1.432	134.4	125.4	77	128.7	108	102.5	80.1	67.2	73.8	102.9	3.36457
[R].SADYLMDR.[R]	1xTMT6plex [N-Term]; 1xOxidation [M6(100)]; 1xPhospho [S1(100)]	C25A11.4d 1xPhospho [S1380(100)]; C25A11.4f 1xPhospho [S1421(100)]	2	C25A11.4d; C25A11.4f	C25A11.4d [1380-1387]; C25A11.4f [1421-1428]	0	1295.55	S1(Phospho): 100; M6(Oxidation): 100	1.655	1.431	150.1	132.1	108.5	115.1	79.1	82.6	67.6	55.2	65.5	144.3	2.62407
[K].LMEEDIYEAR.[T]	1xTMT6plex [N-Term]; 1xPhospho [Y7(100)]	Y92H12A.1b 1xPhospho [Y420(100)]	5	Y92H12A.1b	Y92H12A.1b [414-423]	0	1577.71	Y7(Phospho): 100	1.393	1.43	130.5	116.3	121.1	116.8	88.2	90.3	82.5	73.6	75.3	105.4	2.75085
[R].SVSQTTLTSIPTTQFGDSFGSAVSDTISK.[V]	2xTMT6plex [N-Term; K29]; 1xPhospho [S3(99.5)]	W03F11.6c 1xPhospho [S946(99.5)]	16	W03F11.6c	W03F11.6c [944-972]	0	3500.74	S3(Phospho): 99.99	1.286	1.428	123.2	117.7	114.5	118.9	93.5	89.8	93.3	77.3	72.3	99.6	5.22832
[R].SVPNATAK.[E]	2xTMT6plex [N-Term; K8]; 1xPhospho [S1(100)]	K11E4.4a 1xPhospho [S74(100)]	3	K11E4.4a	K11E4.4a [74-81]	0	1325.72	S1(Phospho): 100	1.639	1.427	136.5	134.3	121.1	112.3	77.9	78.5	74.4	71.4	67.2	126.5	2.6358
[R].SASSMSHGR.[Q]	1xTMT6plex [N-Term]; 1xPhospho [S6(100)]	T19C4.1 1xPhospho [S145(100)]	2	T19C4.1	T19C4.1 [140-148]	0	1228.53	S6(Phospho): 100	1.546	1.426	109.4	132.3	155	100.5	82.6	78.6	80	58.8	61.5	141.3	2.58759
[K].SLSAEKSCTK.[N]	3xTMT6plex [N-Term; K6; K10]; 1xCarbamidomethyl [C8]; 1xPhospho [T9(99.7)]	Y66D12A.20 1xPhospho [S367(100)]	1	Y66D12A.20	Y66D12A.20 [361-370]	1	1878	S7(Phospho): 100	1.231	1.426	124	117.6	124.9	101.9	96.5	100.9	87.9	86.6	79.3	80.4	1.95119
[K].SRTPTDDDYDSDRDYVWTDDEEFVSDDK.[K]	2xTMT6plex [N-Term; K28]; 1xPhospho [S/T/Y]	C02F12.4 1xPhospho [T533(100)]	1	C02F12.4	C02F12.4 [531-558]	2	3924.66	T3(Phospho): 100	1.278	1.423	111.8	124.4	113.9	123	90.3	103.3	84	78.2	75.9	95.2	4.07255
[K].SSKNFDDSLNLGNMK.[F]	3xTMT6plex [N-Term; K3; K15]; 2xPhospho [S1(100); S2(100)]	K11E4.4a 2xPhospho [S447(100); S448(100)]	3	K11E4.4a	K11E4.4a [447-461]	1	2517.21	S1(Phospho): 100; S2(Phospho): 100	1.35	1.421	113	121	126.5	119.6	88.2	89.2	89.2	77.7	85.4	90.2	3.79225
[R].IDGDDDEDQSDNEDMATSEEPQSSSVPTAATPR.[R]	1xTMT6plex [N-Term]; 2xDeamidated [Q/N]; 2xPhospho [S/T]	C25D7.6 2xPhospho [T700(100); S/T]	2	C25D7.6	C25D7.6 [670-702]	0	3900.49	Q9(Deamidated): 98.01; S10(Phospho): 33.3; N12(Deamidated): 98.01; T17(Phospho): 33.3; S18(Phospho): 33.3; T31(Phospho): 100	1.345	1.421	122.2	117.6	107.7	132	87.4	83.9	96.1	90.1	91.2	71.8	1.65146
[R].VRTPLTK.[R]	2xTMT6plex [N-Term; K7]; 1xPhospho [T3(100)]	F46H5.4 1xPhospho [T472(100)]	4	F46H5.4	F46H5.4 [470-476]	1	1352.81	T3(Phospho): 100	1.108	1.42	126.2	110	108.8	108.5	98.9	104.5	103.7	80.2	71	88.2	2.06723
[R].EYVFRPVSR.[E]	1xTMT6plex [N-Term]; 1xPhospho [S8(100)]	Y54E2A.2 1xPhospho [S124(100)]	1	Y54E2A.2	Y54E2A.2 [117-125]	0	1461.75	S8(Phospho): 100	1.112	1.42	128.8	125	109.6	90.5	120.2	83.6	102.5	76.4	89.2	74.2	1.24954
[R].EYVSPPPPLLSTK.[Y]	2xTMT6plex [N-Term; K13]; 1xPhospho [S4(100)]	F12F6.5a 1xPhospho [S895(100)]	3	F12F6.5a	F12F6.5a [892-904]	0	1966.07	S4(Phospho): 100	1.252	1.418	128.1	124.4	102.1	115.3	98	98.2	85.2	73.3	77	98.3	3.90767
[R].KYESEEYSFEETYDYEQENTNK.[K]	3xTMT6plex [N-Term; K1; K22]; 3xPhospho [S/Y/T]	K09F5.2 3xPhospho [S1501(100); S1505(100); T1509(100)]	96	K09F5.2	K09F5.2 [1498-1519]	1	3752.55	S4(Phospho): 100; T12(Phospho): 100; Y13(Phospho): 99.17	0.909	1.418	104.8	106.1	106.7	107.1	119.5	115.7	115.2	67	66.7	91.1	6.27193
[K].LEQMLPVSPK.[N]	2xTMT6plex [N-Term; K10]; 1xPhospho [S8(100)]	Y65A5A.1a 1xPhospho [S54(100)]	1	Y65A5A.1a	Y65A5A.1a [47-56]	0	1679.92	S8(Phospho): 100	1.565	1.417	92.6	125.3	120.4	159.5	85.4	69.3	84	93.1	98	72.4	3.01079
[K].VKSPTPPPLR.[K]	2xTMT6plex [N-Term; K2]; 2xPhospho [S3(100); T5(100)]	T19B10.5 2xPhospho [S341(100); T343(100)]	1	T19B10.5	T19B10.5 [339-348]	1	1709.92	S3(Phospho): 100; T5(Phospho): 100	1.603	1.417	139	123.5	110.4	127.8	77.1	79.5	77.6	55.7	64.1	145.3	2.49214
[R].SHSADK.[N]	2xTMT6plex [N-Term; K6]; 1xPhospho [S3(100)]	T19B10.5 1xPhospho [S502(100)]	6	T19B10.5	T19B10.5 [500-505]	0	1182.59	S3(Phospho): 100	1.9	1.415	134.7	132.5	125.6	126.7	65.9	72.1	67.1	52.3	56.5	166.7	2.57765
[R].RESSEVK.[L]	2xTMT6plex [N-Term; K7]; 1xPhospho [S3(100)]	ZC504.4c 1xPhospho [S403(100)]	3	ZC504.4c	ZC504.4c [401-407]	1	1372.72	S3(Phospho): 100	1.214	1.414	120.3	107.3	125.3	112.7	97.4	98.4	91.7	68.7	66.1	112.1	2.04379
[K].SMSHSESK.[S]	2xTMT6plex [N-Term; K8]; 1xOxidation [M2(100)]; 1xPhospho [S7(100)]	T21C9.1 1xPhospho [S179(100)]	39	T21C9.1	T21C9.1 [173-180]	0	1446.67	M2(Oxidation): 100; S7(Phospho): 100	1.199	1.413	122.3	116.7	111.3	113.5	93.7	103.3	93.1	74.1	76	96	2.73211
[K].KVEKSPSPEDSGIR.[R]	3xTMT6plex [N-Term; K1; K4]; 2xPhospho [S5(100); S7(100)]	ZK484.3 2xPhospho [S18(100); S20(100)]	23	ZK484.3	ZK484.3 [14-27]	2	2376.22	S5(Phospho): 100; S7(Phospho): 99.98	1.427	1.413	130.2	124.8	104.2	127	89.9	85.9	79.8	66.4	72.7	119	4.64578
[K].NLNSRPSTPQTSSNLNTPK.[R]	2xTMT6plex [N-Term; K19]; 1xPhospho [S4(100)]	K07A12.4a 1xPhospho [S116(100)]	5	K07A12.4a	K07A12.4a [113-131]	0	2594.33	S4(Phospho): 100	1.102	1.412	124.9	108.4	102.5	116.4	109.5	103.4	94.8	60.7	79.4	100	4.3866
[R].EKDDERASIR.[S]	2xTMT6plex [N-Term; K2]; 1xPhospho [S8(100)]	F21H11.2a 1xPhospho [S2376(100)]	2	F21H11.2a	F21H11.2a [2369-2378]	2	1756.9	S8(Phospho): 100	1.395	1.411	124.7	117.1	124.5	117	88.5	94.2	77.2	87.7	86	83.2	3.14753
[R].TSLEEER.[I]	1xTMT6plex [N-Term]; 1xPhospho [S2(99.7)]	C25A11.4d 1xPhospho [S214(99.7)]; C25A11.4f 1xPhospho [S214(99.7)]	2	C25A11.4d; C25A11.4f	C25A11.4d [213-219]; C25A11.4f [213-219]	0	1172.54	S2(Phospho): 99.7	1.683	1.41	141.1	130.2	115.6	118.8	80	76.7	68.7	34.8	47.2	186.9	2.33473
[K].RLSDTEEAIEENIVKSPPK.[T]	3xTMT6plex [N-Term; K15; K19]; 1xDeamidated [N12(100)]; 2xPhospho [S3(100); S16(100)]	F11E6.7 2xPhospho [S552(100); S565(100)]	2	F11E6.7	F11E6.7 [550-568]	2	3003.53	S3(Phospho): 100; N12(Deamidated): 100; S16(Phospho): 100	1.293	1.409	117.4	139.1	104.9	111.9	111.3	85.2	78.1	75	81.7	95.3	3.6733
[R].SSEEPPR.[R]	1xTMT6plex [N-Term]; 1xPhospho [S2(100)]	W06H12.1 1xPhospho [S108(100)]	6	W06H12.1	W06H12.1 [107-113]	0	1110.5	S2(Phospho): 100	1.942	1.408	154	137.1	107.1	122.9	74.2	71.1	56	61.2	71.2	145.2	2.53674
[R].TSYSTTTSPYPEAK.[Q]	2xTMT6plex [N-Term; K14]; 1xPhospho [T/S/Y]	C06E7.4a 1xPhospho [T25(99.1)]	4	C06E7.4a	C06E7.4a [20-33]	0	2071	T6(Phospho): 99.06	1.393	1.408	114.8	114.8	123.5	129.7	79	86.6	94.3	73.3	71.4	112.6	3.53708
[R].DTEKDEFWK.[V]	3xTMT6plex [N-Term; K4; K9]; 1xPhospho [T2(100)]	F42A10.4a 1xPhospho [T480(100)]	1	F42A10.4a	F42A10.4a [479-487]	1	1965	T2(Phospho): 100	1.383	1.408	130.8	133.3	103.8	114	77.2	106.4	77.7	75.6	72.9	108.3	2.51422
[R].SSFLDLLGLR.[R]	1xTMT6plex [N-Term]; 1xPhospho [S2(99.5)]	ZK822.1 1xPhospho [S223(99.5)]	1	ZK822.1	ZK822.1 [222-231]	0	1429.77	S2(Phospho): 99.47	1.46	1.407	117.7	127.1	130.6	113.2	77.9	91.4	81.7	69.7	53.2	137.5	1.53059
[R].SNTIETTTK.[A]	2xTMT6plex [N-Term; K9]; 1xPhospho [T3(100)]	R13H8.1h 1xPhospho [T273(100)]	1	R13H8.1h	R13H8.1h [271-279]	0	1532.8	T3(Phospho): 100	1.444	1.407	114.2	113.8	126.6	132.7	83.5	88.5	81.1	79	74.3	106.3	2.4368
[R].NTIFSIVNPPK.[L]	2xTMT6plex [N-Term; K11]; 1xPhospho [T/S]	C32D5.3 1xPhospho [S756(99.7)]	6	C32D5.3	C32D5.3 [752-762]	0	1767.98	T2(Phospho): 50; S5(Phospho): 50	1.067	1.406	130.4	95.9	108.1	112.8	98.2	104.5	111.6	72.6	91.2	74.7	3.04908
[K].LVDFGVSAQLDKTVGR.[R]	2xTMT6plex [N-Term; K12]; 1xPhospho [T13(100)]	ZC504.4c 1xPhospho [T179(100)]	1	ZC504.4c	ZC504.4c [167-182]	1	2243.22	T13(Phospho): 100	1.153	1.406	117.8	106.7	119.2	114.1	97	107.9	93	87.6	69.2	87.4	3.22736
[K].YESEEYSFEETYDYEQENTNKK.[Q]	3xTMT6plex [N-Term; K21; K22]; 2xPhospho [S3(100); T11(97.5)]	K09F5.2 2xPhospho [S1501(100); S1505(100)]	2	K09F5.2	K09F5.2 [1499-1520]	1	3672.58	S3(Phospho): 100; T11(Phospho): 97.5	0.883	1.405	93.1	111.9	105.6	109	120.9	112.1	123.4	77.3	65.8	80.9	3.88153
[R].VYPVDQASAVLK.[Q]	2xTMT6plex [N-Term; K12]; 1xPhospho [S8(100)]	ZK829.7 1xPhospho [S330(100)]	1	ZK829.7	ZK829.7 [323-334]	0	1828	S8(Phospho): 100	1.532	1.405	134.2	119.3	121.9	118.8	86.5	77.8	77.7	62.9	52	149	3.57725
[R].FIPPRPVSSASK.[K]	2xTMT6plex [N-Term; K12]; 2xPhospho [S8(99.5); S11(99.2)]	F22B7.13 2xPhospho [S457(99.5); S460(100)]; C38C10.4 2xPhospho [S457(99.5); S460(100)]	48	F22B7.13; C38C10.4	F22B7.13 [450-461]; C38C10.4 [450-461]	0	1903.98	S8(Phospho): 99.44; S11(Phospho): 100	1.029	1.405	115.9	116.4	107.4	102.3	106.2	110.8	105.1	80.6	82.1	73.3	2.94725
[K].EETDDDKFEENDERESTPDVADSSTEK.[T]	3xTMT6plex [N-Term; K7; K27]; 1xDeamidated [N11(100)]; 1xPhospho [S/T]		2	M110.4a	M110.4a [313-339]	2	3885.72	N11(Deamidated): 100; S16(Phospho): 50; T17(Phospho): 50	1.438	1.404	139.3	126.4	104.6	116.1	98.6	86.9	68.2	64.1	78.1	117.7	4.34174
[R].VESHGLAPARPPPPPPSSGTR.[G]	1xTMT6plex [N-Term]; 1xPhospho [S/T]		7	C07G1.4a	C07G1.4a [390-410]	0	2416.23	S17(Phospho): 49.77; S18(Phospho): 49.77	1.01	1.404	106.1	110.4	114.3	108.3	106.5	112.3	107.3	80.9	73	80.8	3.98261
[R].HEYDMSMSQQDDSDEEKEELK.[T]	3xTMT6plex [N-Term; K17; K21]; 2xOxidation [M5(100); M7(100)]; 1xPhospho [S13(100)]	W04A8.6a 1xPhospho [S126(100)]	1	W04A8.6a	W04A8.6a [114-134]	1	3372.47	M5(Oxidation): 100; M7(Oxidation): 100; S13(Phospho): 100	1.395	1.404	117.5	103	115.6	146.5	89	100.6	69.9	67.8	78.2	111.9	1.97471
[R].VEPHDQSPRESR.[I]	1xTMT6plex [N-Term]; 2xPhospho [S7(100); S11(100)]	C25A11.4d 2xPhospho [S1411(100); S1415(100)]; C25A11.4f 2xPhospho [S1452(100); S1456(100)]	2	C25A11.4d; C25A11.4f	C25A11.4d [1405-1416]; C25A11.4f [1446-1457]	1	1825.78	S7(Phospho): 100; S11(Phospho): 100	1.657	1.401	128.4	127.3	117.1	130.3	67.6	81.9	78.1	72.1	73.3	124	3.2491
[R].SRSPSPAK.[L]	2xTMT6plex [N-Term; K8]; 1xPhospho [S]		3	T23B12.1	T23B12.1 [211-218]	1	1367.74	S1(Phospho): 50; S3(Phospho): 50	1.06	1.4	119.9	109.2	109.5	107.3	94.3	106	115.1	68	57.1	113.7	2.62637
[R].KFPFVKSTDR.[L]	3xTMT6plex [N-Term; K1; K6]; 1xPhospho [S/T]		1	C25F6.2a	C25F6.2a [730-739]	2	1992.13	S7(Phospho): 50; T8(Phospho): 50	1.28	1.4	94.4	107.4	154.2	115.3	91.8	79.4	105.1	93.9	80.1	78.5	2.16934
[R].AKPGVDQHDPDDSHEDAEAICTTNSQQSFGR.[R]	2xTMT6plex [N-Term; K2]; 1xCarbamidomethyl [C21]; 1xDeamidated [Q7(94.9)]; 1xPhospho [S13(96.2)]	F33H1.4 1xPhospho [S1008(96.2)]	4	F33H1.4	F33H1.4 [996-1026]	0	3951.75	Q7(Deamidated): 94.89; S13(Phospho): 96.15	1.393	1.398	94.3	185.7	104.7	97.1	96.3	82.6	80.7	78.2	83	97.4	5.8158
[R].NHSFPFVNLLQSAYNPANGTK.[K]	2xTMT6plex [N-Term; K21]; 1xPhospho [S3(100)]	D2007.5 1xPhospho [S294(100)]	2	D2007.5	D2007.5 [292-312]	0	2857.44	S3(Phospho): 100	1.175	1.398	113.1	125.7	107.9	113.1	94.9	97.2	101.3	74.7	78.1	94	4.62091
[R].LSVLPSPQNQYLSHLIVDVSSPQELK.[R]	2xTMT6plex [N-Term; K26]; 1xPhospho [S6(99.6)]	F18A1.4a 1xPhospho [S271(100)]	2	F18A1.4a	F18A1.4a [266-291]	0	3429.84	S6(Phospho): 100	1.393	1.397	124.3	117.6	108.1	131.8	72.9	91.9	94.7	72.2	86.2	100.3	4.245
[R].TTGTNSDSIR.[L]	1xTMT6plex [N-Term]; 1xPhospho [S8(100)]	C17D12.7 1xPhospho [S242(100)]	2	C17D12.7	C17D12.7 [235-244]	0	1360.63	S8(Phospho): 100	1.424	1.395	139.4	119.6	101.5	123.9	92.7	90.1	72.3	69.9	83.4	107.2	2.87411
[R].ASSSMSFFEDAFLRSPK.[R]	2xTMT6plex [N-Term; K17]; 2xPhospho [S15(100); S]	F40F11.2 2xPhospho [S1551(100); S]	3	F40F11.2	F40F11.2 [1537-1553]	1	2525.16	S3(Phospho): 98.3; S15(Phospho): 100	1.332	1.394	103.2	99.4	140.7	132.7	74.5	80.9	112.7	81.2	71.3	103.6	3.31229
[K].STPSLSAFYDR.[I]	1xTMT6plex [N-Term]; 1xPhospho [S1(99.7)]	Y54E10A.2 1xPhospho [S766(99.7)]	1	Y54E10A.2	Y54E10A.2 [766-776]	0	1552.72	S1(Phospho): 99.7	1.355	1.393	135.7	119.9	114.2	108.3	79.2	91.8	93.6	73.3	71	113.1	3.71495
[K].YESEEYSFEETYDYEQENTNKK.[Q]	3xTMT6plex [N-Term; K21; K22]; 3xPhospho [S3(100); T11(100); Y12(100)]	K09F5.2 3xPhospho [S1501(100); S1505(100); T1509(100)]	3	K09F5.2	K09F5.2 [1499-1520]	1	3752.55	S3(Phospho): 100; T11(Phospho): 99.98; Y12(Phospho): 99.98	0.882	1.392	110.1	96.4	104.1	108	118.4	110.5	127.1	72.2	74.6	78.7	4.2903
[R].KNEDDAPETSDDEDQR.[A]	2xTMT6plex [N-Term; K1]; 1xPhospho [S10(100)]		15	Y69A2AR.1b	Y69A2AR.1b [42-57]	1	2402.04	T9(Phospho): 99.68	1.445	1.392	136	125.4	102.9	121.6	89.4	91.6	71.3	66	74.5	121.3	4.70733
[K].LEVDSDSEEDDVPEQKTPK.[E]	3xTMT6plex [N-Term; K16; K19]; 2xPhospho [S5(100); T17(100)]	F29B9.2c 2xPhospho [S211(100); T223(100)]	1	F29B9.2c	F29B9.2c [207-225]	1	3007.4	S5(Phospho): 100; T17(Phospho): 100	1.305	1.391	109.5	119.8	122.9	120.9	69.9	94.3	107.7	71	79.1	104.9	3.43111
[R].EASESSSK.[KE]	2xTMT6plex [N-Term; K8]; 1xPhospho [S6(100)]	Y73B3A.1 1xPhospho [S454(100)]; F15E6.1 1xPhospho [S1463(100)]; Y51H4A.12 1xPhospho [S1484(100)]	3	Y73B3A.1; F15E6.1; Y51H4A.12	Y73B3A.1 [449-456]; F15E6.1 [1458-1465]; Y51H4A.12 [1479-1486]	0	1362.66	S6(Phospho): 100	1.394	1.391	131.9	126.3	107.5	115.7	86.9	94.2	78	68.5	81.4	109.7	2.32442
[K].EQSTESLLSK.[N]	2xTMT6plex [N-Term; K10]; 2xPhospho [S3(100); S6(100)]	K10B4.3 2xPhospho [S391(100); S394(100)]	1	K10B4.3	K10B4.3 [389-398]	0	1739.83	S3(Phospho): 100; S6(Phospho): 100	1.342	1.39	139.8	124.9	101.9	109.9	79.5	106.5	80.3	59.4	74.3	123.5	2.48338
[K].IVGMPPQVSSTVTPSGSSSNLK.[K]	2xTMT6plex [N-Term; K22]; 1xOxidation [M4(100)]; 1xPhospho [T13(100)]	F44B9.3a 1xPhospho [S304(98.6)]	12	F44B9.3a	F44B9.3a [288-309]	0	2727.4	M4(Oxidation): 100; S17(Phospho): 99.53	1.128	1.389	121.9	112.2	101.8	117.6	105	105	91.6	74.3	85.6	85	4.3105
[R].NHSFPFVNLLQSAYNPANGTK.[K]	2xTMT6plex [N-Term; K21]; 1xDeamidated [N18(100)]; 1xPhospho [S3(100)]	D2007.5 1xPhospho [S294(100)]	14	D2007.5	D2007.5 [292-312]	0	2858.43	S3(Phospho): 100; N18(Deamidated): 100	1.139	1.388	111.3	111.1	118.7	113.8	98.6	102.9	98.1	73.5	71.6	100.6	7.12491
[K].LSNIDLR.[S]	1xTMT6plex [N-Term]; 1xPhospho [S2(100)]	Y69H2.7b 1xPhospho [S34(100)]	2	Y69H2.7b	Y69H2.7b [33-39]	0	1139.6	S2(Phospho): 100	1.254	1.388	123.9	125.6	109.3	108.9	89.3	94.5	95.9	84.9	81.7	86.2	2.30355
[R].ESSLEGIEWEWLDSDYEK.[E]	2xTMT6plex [N-Term; K18]; 1xPhospho [S3(100)]	F12F6.1 1xPhospho [S481(99.6)]	7	F12F6.1	F12F6.1 [479-496]	0	2753.26	S3(Phospho): 100	1.452	1.388	143.5	127.2	96.7	118.8	85.7	90.6	74.8	69.4	84.7	108.6	4.82269
[R].SESRNSNKDK.[V]	3xTMT6plex [N-Term; K8; K10]; 1xPhospho [S6(100)]	Y105E8A.6 1xPhospho [S60(100)]	2	Y105E8A.6	Y105E8A.6 [55-64]	2	1932.02	S6(Phospho): 100	1.467	1.387	112.8	118.9	133.3	122.3	83.7	78.3	87.1	57.2	57.3	149	2.5148
[K].EGSDNEDDEEEVDEKEK.[E]	3xTMT6plex [N-Term; K15; K17]; 1xPhospho [S3(100)]	F13C5.2 1xPhospho [S240(100)]	1	F13C5.2	F13C5.2 [238-254]	1	2763.23	S3(Phospho): 100	2.3	1.386	121.5	253.4	69.6	91.1	64.3	65.3	45	61.2	43.9	184.6	2.08144
[K].TVFAASPTLLTSGPLTLSSSAPPPPPASPAPPQHAQK.[T]	2xTMT6plex [N-Term; K37]; 1xPhospho [S28(100)]	Y108G3AL.7b 1xPhospho [S1400(100)]	1	Y108G3AL.7b	Y108G3AL.7b [1373-1409]	0	4157.21	S28(Phospho): 100	1.308	1.383	111.1	121.4	129.4	110.7	104.7	70.4	96	74.2	73.8	108.3	7.12949
[R].RSPHESPRHSPR.[N]	1xTMT6plex [N-Term]; 3xPhospho [S2(100); S6(100); S10(100)]	C04A11.3 3xPhospho [S500(100); S504(100); S508(100)]	4	C04A11.3	C04A11.3 [499-510]	2	1911.8	S2(Phospho): 100; S6(Phospho): 100; S10(Phospho): 100	1.822	1.383	128.9	139.3	111.5	132	69.5	80.4	60.8	56.2	60.9	160.5	4.12378
[R].LSIAEER.[D]	1xTMT6plex [N-Term]; 1xPhospho [S2(100)]	Y43B11AR.4 1xPhospho [S246(100)]	4	Y43B11AR.4	Y43B11AR.4 [245-251]	0	1126.57	S2(Phospho): 100	1.107	1.383	139.9	119.7	84.1	106.8	112.8	114.1	78.4	62.2	79.9	102.1	2.59402
[K].VGDAEDSMIQGAYDAK.[D]	2xTMT6plex [N-Term; K16]; 1xOxidation [M8(100)]; 1xPhospho [S7(100)]	K08H10.1k 1xPhospho [S163(100)]	8	K08H10.1k	K08H10.1k [157-172]	0	2224.02	S7(Phospho): 100; M8(Oxidation): 100	0.803	1.382	103.3	101.2	100.8	98.5	117.1	131.3	128.7	70.4	66.1	82.6	3.92653
[R].SSSPDGGQGNAR.[E]	1xTMT6plex [N-Term]; 2xPhospho [S1(99.4); S3(100)]	H37A05.1 2xPhospho [S145(99.4); S147(100)]	1	H37A05.1	H37A05.1 [145-156]	0	1521.59	S1(Phospho): 99.45; S3(Phospho): 100	1.089	1.382	142.2	132.5	84.6	88.8	126.3	96	86.3	65.2	68.7	109.3	2.37948
[R].LQSSHTHLDDLISQGSAVLENLK.[S]	2xTMT6plex [N-Term; K23]; 1xPhospho [S/T]		12	B0272.2	B0272.2 [130-152]	0	3043.59	S3(Phospho): 49.85; S4(Phospho): 49.85	1.02	1.382	111.3	109.4	130.8	87.4	113.3	94.7	114.9	76.3	69.2	92.7	6.20745
[K].GEKEGSDNEDDEEEVDEK.[E]	3xTMT6plex [N-Term; K3; K18]; 1xPhospho [S6(100)]	F13C5.2 1xPhospho [S240(100)]	3	F13C5.2	F13C5.2 [235-252]	1	2820.26	S6(Phospho): 100	1.751	1.379	146.6	124.1	106.8	129.4	76.2	82.6	58.4	58.4	72.3	145	5.07017
[R].AASMFVTPSSEDLIAYGTK.[H]	2xTMT6plex [N-Term; K19]; 1xPhospho [S/T/Y]		2	K08F8.1a	K08F8.1a [46-64]	0	2526.26	S9(Phospho): 49.82; S10(Phospho): 49.82	0.964	1.378	85.2	108.6	122.8	114.1	121.9	96.2	116.8	75	69.5	89.8	2.91717
[R].EQTVADLVDFPVSFVESVK.[I]	2xTMT6plex [N-Term; K19]; 1xPhospho [T3(100)]	F59D8.1 1xPhospho [T1579(100)]	1	F59D8.1	F59D8.1 [1577-1595]	0	2647.37	T3(Phospho): 100	0.843	1.378	81.7	107.5	110.9	110.7	146.3	98.8	120.4	85.3	83.3	55	3.37398
[R].TAGADTILELLEDSDADNESDSEEQLMK.[K]	2xTMT6plex [N-Term; K28]; 1xOxidation [M27(100)]; 2xPhospho [S14(99.6); S/T]	Y46E12BL.2a 2xPhospho [S1100(99.6); S/T]	3	Y46E12BL.2a	Y46E12BL.2a [1087-1114]	0	3673.6	S14(Phospho): 100; S20(Phospho): 100; M27(Oxidation): 100	1.143	1.377	116.5	127.8	94.4	115.7	85	96.7	116.5	72.8	79.1	95.5	3.36033
[R].TTDAAEIEAR.[K]	1xTMT6plex [N-Term]; 1xPhospho [T2(100)]	T12D8.2 1xPhospho [T182(100)]	1	T12D8.2	T12D8.2 [181-190]	0	1385.65	T2(Phospho): 100	1.208	1.377	105.5	121.9	119.8	114.6	84	90.8	112	81.4	67.4	102.7	2.61777
[K].KTPTGDNILEAASVLDNR.[E]	2xTMT6plex [N-Term; K1]; 1xPhospho [T2(100)]	R08B4.2 1xPhospho [T81(100)]	2	R08B4.2	R08B4.2 [80-97]	1	2452.28	T2(Phospho): 100	1.51	1.377	131.7	117.5	118	122.7	80.2	86.5	76.7	66.6	76.2	124	5.05093
[K].DALIAEEGTNFGGSSSGDIAVFDK.[T]	2xTMT6plex [N-Term; K24]; 1xDeamidated [N10(100)]; 1xPhospho [S/T]		12	F26D10.9a	F26D10.9a [5-28]	0	2939.4	N10(Deamidated): 100; S14(Phospho): 33.33; S15(Phospho): 33.33; S16(Phospho): 33.33	1.26	1.376	128.1	112.6	128.3	98.2	91.7	104.8	81.6	58.7	76	119.9	3.23846
[K].SATTANIQGIPR.[G]	1xTMT6plex [N-Term]; 1xPhospho [T3(98.8)]	Y60A3A.1 1xPhospho [T532(98.8)]	2	Y60A3A.1	Y60A3A.1 [530-541]	0	1537.79	T3(Phospho): 100	1.035	1.374	113	102.1	115.4	109.8	114.5	101.7	103	74.4	77.3	88.7	4.34166
[R].TAGADTILELLEDSDADNESDSEEQLMK.[K]	2xTMT6plex [N-Term; K28]; 2xPhospho [S14(98.9); S20(98.9)]	Y46E12BL.2a 2xPhospho [S1100(98.9); S1106(98.9)]	2	Y46E12BL.2a	Y46E12BL.2a [1087-1114]	0	3657.61	S14(Phospho): 98.91; S20(Phospho): 98.91	1.324	1.374	96.3	115.9	132.7	128.5	123.7	71	73.4	70.5	92.3	95.7	3.50082
[R].SVSDGESDGERR.[L]	1xTMT6plex [N-Term]; 2xPhospho [S3(100); S7(100)]	Y39E4B.6a 2xPhospho [S16(100); S20(100)]	1	Y39E4B.6a	Y39E4B.6a [14-25]	1	1682.66	S3(Phospho): 100; S7(Phospho): 100	1.287	1.373	108.6	134	106.9	120.3	92.4	94.7	86.6	77.3	76.1	103.2	2.49959
[K].IASQMFDKPSTVDR.[A]	2xTMT6plex [N-Term; K8]; 1xPhospho [S3(100)]	ZK270.2d 1xPhospho [S343(100)]	1	ZK270.2d	ZK270.2d [341-354]	0	2133.08	S3(Phospho): 100	0.922	1.373	118.6	113.1	97.8	94.2	105	133.8	106	80.3	72.7	78.5	3.61864
[K].LSMMYVPSQAPNITK.[H]	2xTMT6plex [N-Term; K15]; 1xPhospho [S2(100)]	Y105C5B.28a 1xPhospho [S374(100)]	20	Y105C5B.28a	Y105C5B.28a [373-387]	0	2218.14	S2(Phospho): 100	1.717	1.373	123.4	128.3	123.5	129.1	72	73.5	74.7	62.9	65.8	146.8	5.08243
[R].VESAASAAAPPPPPSSSSSSK.[R]	2xTMT6plex [N-Term; K21]; 1xPhospho [S3(100)]	Y73B6BL.5a 1xPhospho [S455(100)]	7	Y73B6BL.5a	Y73B6BL.5a [453-473]	0	2450.22	S3(Phospho): 100	1.459	1.372	136.6	116.4	111	121.2	77.6	86	85.9	75.6	79.9	109.9	5.67461
[K].STLNPMYVNEKEPSSTPTSLFGTR.[S]	2xTMT6plex [N-Term; K11]; 1xOxidation [M6(100)]; 1xPhospho [S/T/Y]		4	K02C4.3a	K02C4.3a [343-366]	1	3210.58	M6(Oxidation): 100; S14(Phospho): 32.8; S15(Phospho): 32.8; T16(Phospho): 32.8	1.04	1.372	140.2	71	118.9	110.9	91.8	126.2	99.9	66	93.1	81.9	1.66303
[R].VSEVIQTEEDSADDSQE.[-]	1xTMT6plex [N-Term]; 1xDeamidated [Q6(99.2)]; 2xPhospho [S11(99.2); S15(100)]	B0334.15 2xPhospho [S138(99.2); S142(100)]	3	B0334.15	B0334.15 [128-144]	0	2270.87	Q6(Deamidated): 96.71; S11(Phospho): 96.74; S15(Phospho): 99.97	1.423	1.372	149.4	137.6	119.6	75.6	105.6	70.6	78	102	55.9	105.7	2.75133
[K].SPSLNAFSGILAK.[T]	2xTMT6plex [N-Term; K13]; 1xDeamidated [N5(100)]; 1xPhospho [S3(99.7)]	K02B12.7 1xPhospho [S282(99.7)]	4	K02B12.7	K02B12.7 [280-292]	0	1844	S3(Phospho): 99.7; N5(Deamidated): 100	1.087	1.372	106.2	127.4	104.5	108.9	118	91.5	99	77.2	78.9	88.3	2.66218
[R].FFASSWDFPGLSSR.[E]	1xTMT6plex [N-Term]; 1xPhospho [S]		2	C44B9.4	C44B9.4 [363-376]	0	1912.88	S12(Phospho): 50; S13(Phospho): 50	1.129	1.371	153.2	94.1	96.2	108.8	117.8	94.5	88.1	77.4	86	84	3.12731
[K].SCIVPPTVFEAR.[R]	1xTMT6plex [N-Term]; 1xCarbamidomethyl [C2]; 1xPhospho [T7(100)]	F42A10.4a 1xPhospho [T338(100)]	1	F42A10.4a	F42A10.4a [332-343]	0	1684.83	T7(Phospho): 100	1.101	1.371	106.7	133.1	95.4	113.6	105.3	112.1	88.3	59	79.8	106.7	2.36555
[R].NQDSQPTSPINR.[N]	1xTMT6plex [N-Term]; 1xPhospho [S8(99)]	K10D2.3 1xPhospho [S77(99)]	6	K10D2.3	K10D2.3 [70-81]	0	1665.78	S8(Phospho): 100	1.255	1.371	128.3	126.1	108.4	103.4	100.2	98.1	80.3	87.2	82.7	85.2	2.57262
[K].EIMPDLYFYRDPTETEKEETGAHADVAEAQEYQQPTDIDFTTQGGK.[V]	3xTMT6plex [N-Term; K17; K46]; 2xDeamidated [Q]; 1xPhospho [T/Y]		3	B0393.1	B0393.1 [201-246]	2	6033.8	T13(Phospho): 33.32; T15(Phospho): 33.32; T20(Phospho): 33.32; Q30(Deamidated): 66.67; Q33(Deamidated): 66.67; Q34(Deamidated): 66.67	1.178	1.37	116	104.2	124	113.6	88.8	88.6	114.1	71.8	87	91.9	3.7019
[K].SPNHIK.[R]	2xTMT6plex [N-Term; K6]; 1xPhospho [S1(100)]	T22B7.1a 1xPhospho [S325(100)]	1	T22B7.1a	T22B7.1a [325-330]	0	1233.68	S1(Phospho): 100	1.627	1.37	129.9	116.3	133.6	118.1	89.3	58.8	81.4	71.3	63.5	137.8	2.10877
[K].NLLASIDPEAFLNFSYTNPHFSK.[-]	2xTMT6plex [N-Term; K23]; 2xPhospho [S15(100); S22(100)]	B0545.1a 2xPhospho [S696(100); S703(100)]	4	B0545.1a	B0545.1a [682-704]	0	3243.56	S15(Phospho): 100; S22(Phospho): 100	1.631	1.369	121.8	132.4	119.6	124.4	80.8	75.1	73.1	71.2	71	130.6	5.40565
[K].ETSNATLNR.[S]	1xTMT6plex [N-Term]; 1xPhospho [S3(100)]	R148.5a 1xPhospho [S477(100)]	3	R148.5a	R148.5a [475-483]	0	1314.63	S3(Phospho): 100	1.423	1.369	122.1	133.3	121.2	105.4	86.9	86.8	80.3	58.2	67.4	138.4	3.25128
[R].RDSMQLPQSPTQPMFYISTVESTK.[H]	2xTMT6plex [N-Term; K24]; 2xPhospho [S3(100); S9(98.7)]	K12H6.1 2xPhospho [S584(100); S590(98.7)]	1	K12H6.1	K12H6.1 [582-605]	1	3389.6	S3(Phospho): 100; S9(Phospho): 98.69	1.231	1.367	99.9	114.4	126	123.1	90.1	94.1	98.2	62.4	87.1	104.7	2.46872
[R].STSASVVSTPSNYDDSDSIKSSSK.[R]	3xTMT6plex [N-Term; K20; K24]; 1xPhospho [S/T/Y]	R31.1a 1xPhospho [S4147(99)]	4	R31.1a	R31.1a [4127-4150]	1	3216.58	S21(Phospho): 33.33; S22(Phospho): 33.33; S23(Phospho): 33.33	1.136	1.366	107.5	132.9	120.3	91.9	97.3	87	114.6	85.9	85.4	77.3	3.06802
[R].FDISITELPEK.[I]	2xTMT6plex [N-Term; K11]; 1xPhospho [S4(100)]	C26D10.2a 1xPhospho [S406(100)]	3	C26D10.2a	C26D10.2a [403-413]	0	1829.97	S4(Phospho): 100	1.16	1.365	136	127.5	86.4	105.5	108.6	105.4	80.5	72.4	85.4	92.4	2.55336
[R].NSSLTMLAK.[A]	2xTMT6plex [N-Term; K9]; 1xDeamidated [N1(100)]; 1xPhospho [S/T]		2	ZK637.7b	ZK637.7b [80-88]	0	1503.79	N1(Deamidated): 100; S2(Phospho): 50; S3(Phospho): 50	0.937	1.364	114.3	99.5	99.7	112	112.3	108.2	120.1	85.7	59.2	89	1.87407
[R].SPSTVSNGAPNLTAEETPTK.[K]	2xTMT6plex [N-Term; K20]; 1xDeamidated [N7(100)]; 2xPhospho [S1(100); T17(100)]	C04A2.3a 2xPhospho [S524(100); T540(100)]	1	C04A2.3a	C04A2.3a [524-543]	0	2620.22	S1(Phospho): 99.99; N7(Deamidated): 100; T17(Phospho): 100	1.192	1.364	128.5	94.2	104	132.3	109.7	99.4	79.6	77	88.9	86.4	2.91596
[R].LLSASVDVPAMK.[I]	2xTMT6plex [N-Term; K12]; 1xPhospho [S3(100)]	B0507.3a 1xPhospho [S11(100)]	1	B0507.3a	B0507.3a [9-20]	0	1768.97	S3(Phospho): 100	1.293	1.364	114.8	89.4	105.7	159.6	98.3	82.3	91.7	53.4	57.7	147.1	3.12033
[R].SGGSDMGVSER.[I]	1xTMT6plex [N-Term]; 1xOxidation [M6(100)]; 2xPhospho [S4(100); S9(100)]	Y92H12A.1b 2xPhospho [S14(100); S19(100)]	2	Y92H12A.1b	Y92H12A.1b [11-21]	0	1486.55	S4(Phospho): 100; M6(Oxidation): 100; S9(Phospho): 100	1.372	1.363	119.5	126.7	115	115.6	82.1	99.5	79.1	73.9	75.6	113	2.55629
[K].RSETPPFSR.[G]	1xTMT6plex [N-Term]; 2xPhospho [S2(100); T4(100)]	C43E11.1 2xPhospho [S468(100); T470(100)]	5	C43E11.1	C43E11.1 [467-475]	1	1465.64	S2(Phospho): 100; T4(Phospho): 100	1.226	1.362	114.1	111.9	124.7	111.9	95.9	93.7	93.3	68.3	78.9	107.5	2.78803
[R].GLSQADINVICEAMSSSFFK.[N]	2xTMT6plex [N-Term; K20]; 1xCarbamidomethyl [C11]; 1xPhospho [S3(100)]	Y47D3B.5b 1xPhospho [S667(100)]	2	Y47D3B.5b	Y47D3B.5b [665-684]	0	2742.33	S3(Phospho): 100	1.367	1.362	124.4	111.7	136.2	104	89	88.5	83.8	43.3	52.8	166.3	5.56692
[K].DSSKEAEKDLQDSTPIEQILNEVGR.[R]	3xTMT6plex [N-Term; K4; K8]; 1xPhospho [S/T]		4	T24C4.7	T24C4.7 [637-661]	2	3568.84	S2(Phospho): 50; S3(Phospho): 50	1.112	1.361	127.6	104.1	88.3	129.5	103.6	95.9	103.5	112	78.5	57.1	2.84732
[K].EEEEGSPK.[K]	2xTMT6plex [N-Term; K8]; 1xPhospho [S6(100)]	F42G9.1a 1xPhospho [S219(100)]	2	F42G9.1a	F42G9.1a [214-221]	0	1442.68	S6(Phospho): 100	1.318	1.36	101	203.3	85	82.4	83	90.1	95.2	78.7	85.6	95.8	2.58332
[R].HGSITK.[V]	2xTMT6plex [N-Term; K6]; 1xPhospho [S3(100)]	C09D8.1j 1xPhospho [S1583(100)]	4	C09D8.1j	C09D8.1j [1581-1586]	0	1180.65	S3(Phospho): 100	1.482	1.36	126.6	122.9	118.8	117.8	82.9	70.8	92.2	72.4	72.1	123.5	2.39303
[K].GSGISSSASFSSFDSLR.[N]	1xTMT6plex [N-Term]; 1xPhospho [S9(100)]	C18E9.10 1xPhospho [S23(100)]	6	C18E9.10	C18E9.10 [15-31]	0	2000.92	S9(Phospho): 100	1.031	1.359	112.6	109.2	113.5	103.4	99.2	107.6	112.4	80.1	70.3	91.6	4.37391
[R].SFSQELGVDDEPEEQQAPVATPK.[Q]	2xTMT6plex [N-Term; K23]; 1xDeamidated [Q]; 1xPhospho [T21(100)]	F54D11.2 1xPhospho [T61(100)]	2	F54D11.2	F54D11.2 [41-63]	0	3040.44	Q15(Deamidated): 50; Q16(Deamidated): 50; T21(Phospho): 100	1.171	1.359	121.1	88.3	116.4	130.3	86.8	92.4	112.8	80.6	90	81.1	1.52708
[K].DALIAEEGTNFGGSSSGDIAVFDK.[T]	2xTMT6plex [N-Term; K24]; 1xPhospho [S15(99)]		17	F26D10.9a	F26D10.9a [5-28]	0	2938.41	S14(Phospho): 33.33; S15(Phospho): 33.33; S16(Phospho): 33.33	1.255	1.358	117.3	114.9	122	111	99.3	96.5	82.2	59.3	62.2	135.5	5.93978
[K].KSGVFAK.[M]	3xTMT6plex [N-Term; K1; K7]; 1xPhospho [S2(100)]	R74.7 1xPhospho [S290(100)]	3	R74.7	R74.7 [289-295]	1	1503.89	S2(Phospho): 100	1.352	1.357	127.6	112.3	121.5	113.2	87	85.9	90.3	85.5	92.2	84.6	2.37402
[K].EVSAHNSPAK.[G]	2xTMT6plex [N-Term; K10]; 1xPhospho [S7(100)]	R10E11.6a 1xPhospho [S196(100)]	1	R10E11.6a	R10E11.6a [190-199]	0	1577.81	S7(Phospho): 100	1.173	1.356	112.6	112	135.7	95.8	88.6	88.3	114.6	95.9	80.7	75.7	2.85582
[R].VTSWTNLK.[A]	2xTMT6plex [N-Term; K8]; 1xPhospho [S3(100)]	R05D11.8 1xPhospho [S293(100)]	3	R05D11.8	R05D11.8 [291-298]	0	1486.81	S3(Phospho): 100	1.093	1.356	131.9	120.4	87.3	107	111.7	110.5	84.3	67.6	84	95.4	2.53831
[R].SDTPNTFR.[A]	1xTMT6plex [N-Term]; 1xPhospho [T3(100)]	K08A8.3a 1xPhospho [T276(100)]	5	K08A8.3a	K08A8.3a [274-281]	0	1246.57	T3(Phospho): 100	1.452	1.355	127.3	120.8	114.6	120.4	80.6	91.4	77.5	71.6	75.5	120.2	2.6832
[K].NSPFEVNIVDAPLPAPVVLEPASGASAVASPSLSK.[K]	2xTMT6plex [N-Term; K35]; 1xPhospho [S30(100)]	C23F12.1a 1xPhospho [S2094(100)]	4	C23F12.1a	C23F12.1a [2065-2099]	0	3969.1	S30(Phospho): 100	1.415	1.355	125.4	108.5	118.7	127.5	96.2	76.1	82.1	52.1	83.6	129.9	7.3506
[K].NNGGGGSTKSPISK.[N]	3xTMT6plex [N-Term; K9; K14]; 1xDeamidated [N]; 1xPhospho [S10(98.5)]	ZC123.4b 1xPhospho [S99(98.5)]	1	ZC123.4b	ZC123.4b [90-103]	1	2072.1	N1(Deamidated): 50; N2(Deamidated): 50; S10(Phospho): 98.52	1.281	1.355	114.4	120.1	116	117	98.6	85.9	89.2	70.3	70.2	118.3	1.92378
[R].HTASAELAAQKTPPQQK.[K]	3xTMT6plex [N-Term; K11; K17]; 2xPhospho [T12(100); T/S]	W10D5.3c 2xPhospho [T584(100); T/S]	1	W10D5.3c	W10D5.3c [573-589]	1	2653.37	T2(Phospho): 50; S4(Phospho): 50; T12(Phospho): 100	1.595	1.354	131	105.8	126.3	131	80.8	75.1	76.4	78.1	96.4	99.1	3.96121
[K].SIPSANQMILPDDSKPSIVWDPVQK.[R]	3xTMT6plex [N-Term; K15; K25]; 1xDeamidated [Q7(98.6)]; 1xPhospho [S4(100)]	ZK512.5a 1xPhospho [S1097(100)]	1	ZK512.5a	ZK512.5a [1094-1118]	0	3533.86	S4(Phospho): 99.98; Q7(Deamidated): 98.58	1.109	1.354	122.5	104.4	113.2	108.3	101	124.5	77.8	73.8	69.2	105.4	3.06911
[K].KESNPGMFVSAWQDDTEGLEEK.[N]	3xTMT6plex [N-Term; K1; K22]; 1xPhospho [S10(100)]	F26F4.12 1xPhospho [S49(100)]	3	F26F4.12	F26F4.12 [40-61]	1	3264.57	S10(Phospho): 100	1.059	1.354	118.3	106.7	110	107	92.2	102.5	118.2	87	80.5	77.5	3.19573
[R].TTSTSSEEEDR.[I]	1xTMT6plex [N-Term]; 1xPhospho [S3(100)]	W09G10.4a 1xPhospho [S805(100)]	1	W09G10.4a	W09G10.4a [803-813]	0	1550.64	S3(Phospho): 100	1.274	1.354	113.6	131.4	112.4	109.3	90.4	95.4	89	77.2	86.5	94.9	1.92499
[K].RSQSDQELDR.[Q]	1xTMT6plex [N-Term]; 1xPhospho [S4(100)]	K08B12.2a 1xPhospho [S195(100)]	2	K08B12.2a	K08B12.2a [192-201]	1	1542.71	S4(Phospho): 100	1.59	1.353	124.8	121.7	123.7	123.4	80.1	70.7	82.1	85.3	72.2	116.1	3.27554
[K].RAEEDGNSSPESK.[G]	2xTMT6plex [N-Term; K13]; 2xPhospho [S8(100); S9(100)]	R12B2.2 2xPhospho [S35(100); S36(100)]	3	R12B2.2	R12B2.2 [28-40]	1	2023.88	S8(Phospho): 100; S9(Phospho): 100	1.511	1.353	124.3	138.3	106.7	118.5	76.2	81.8	84	71.8	78.5	120	4.21155
[K].SISPSPPSDDEEKEK.[E]	3xTMT6plex [N-Term; K13; K15]; 2xPhospho [S3(100); S8(100)]	K07C5.6 2xPhospho [S507(100); S]	10	K07C5.6	K07C5.6 [500-514]	1	2492.18	S3(Phospho): 100; S8(Phospho): 100	1.138	1.353	122.9	119.8	91.9	117	107.1	103.4	87.3	74	84.4	92	4.02199
[R].SMDGLGVLDAYK.[D]	2xTMT6plex [N-Term; K12]; 1xPhospho [S1(100)]	F42A6.9 1xPhospho [S48(100)]	1	F42A6.9	F42A6.9 [48-59]	0	1806.91	S1(Phospho): 100	1.083	1.352	115.1	119.1	98.4	112.4	95.2	111.4	101.4	101.4	64.9	80.6	2.54898
[K].ETSNATLNR.[S]	1xTMT6plex [N-Term]; 2xPhospho [S3(100); T6(100)]	R148.5a 2xPhospho [S477(99.5); T480(100)]	2	R148.5a	R148.5a [475-483]	0	1394.59	S3(Phospho): 100; T6(Phospho): 100	1.313	1.351	128	116.6	114.1	111.6	98.2	82.8	87.6	56.8	63.9	140.4	3.07531
[R].GSSASSEEDIGTR.[S]	1xTMT6plex [N-Term]; 1xPhospho [S5(99.6)]	H32C10.2a 1xPhospho [S91(99.6)]	1	H32C10.2a	H32C10.2a [87-99]	0	1604.7	S5(Phospho): 99.64	1.5	1.351	119.5	133.1	102.1	131.9	77.6	84.7	81	77.3	79.1	113.8	2.38448
[R].SQNVTAAVAIANIVK.[S]	2xTMT6plex [N-Term; K15]; 1xPhospho [S1(100)]	T05C12.7 1xPhospho [S23(100)]	1	T05C12.7	T05C12.7 [23-37]	0	2037.15	S1(Phospho): 100	1.085	1.351	113.7	126.2	105	100.2	108	102.6	97.1	72.5	94.8	79.9	3.42304
[K].QHDANDSDSGED.[-]	1xTMT6plex [N-Term]; 1xPhospho [S7(100)]	T26E3.3a 1xPhospho [S304(100)]	3	T26E3.3a	T26E3.3a [298-309]	0	1598.58	S7(Phospho): 100	0.952	1.35	116.5	97.8	85.4	127	104.7	112.2	119.3	90.4	66.4	80.2	2.05213
[R].ANVVYVSSTEQPTKPAPLRFSPARSPPVR.[R]	2xTMT6plex [N-Term; K14]; 2xPhospho [S21(98.1); S25(100)]	T20F5.4 2xPhospho [S268(98.9); S272(98.9)]	2	T20F5.4	T20F5.4 [248-276]	2	3769.96	S21(Phospho): 98.11; S25(Phospho): 100	0.946	1.35	96.6	97.8	123.5	108	118.2	100.4	119	67	52.1	117.4	3.80828
[R].KESSVFNK.[N]	3xTMT6plex [N-Term; K1; K8]; 1xPhospho [S3(100)]	ZK180.3a 1xPhospho [S299(100)]	1	ZK180.3a	ZK180.3a [297-304]	1	1705.95	S3(Phospho): 100	1.247	1.35	124.8	131.9	121.3	85.7	88.4	94.1	96.4	86.5	74.5	96.5	1.94985
[R].LTPPTIPR.[A]	1xTMT6plex [N-Term]; 1xPhospho [T2(100)]	F08G12.1 1xPhospho [T324(100)]	1	F08G12.1	F08G12.1 [323-330]	0	1203.67	T2(Phospho): 100	1.177	1.349	112.8	117.3	98.4	127.5	100.5	88.2	101.9	81.9	84.8	86.7	1.67884
[K].LNNTDIDER.[H]	1xTMT6plex [N-Term]; 1xPhospho [T4(100)]	H28G03.6 1xPhospho [T1485(100)]	2	H28G03.6	H28G03.6 [1482-1490]	0	1398.65	T4(Phospho): 100	1.124	1.349	124.5	115.9	104.4	105	101.9	104.2	93.9	72.2	75.5	102.5	2.88914
[R].TYSTSSDRGSSSK.[R]	2xTMT6plex [N-Term; K13]; 1xPhospho [Y/S/T]		2	C15C6.3	C15C6.3 [370-382]	1	1900.91	S5(Phospho): 49.63; S6(Phospho): 49.63	0.97	1.348	111.1	105.9	113	99.1	107.1	102	122.9	79.3	68.4	91	2.03446
[K].LHNSAK.[SA]	2xTMT6plex [N-Term; K6]; 1xPhospho [S4(100)]	Y39G10AR.13a 1xPhospho [S288(100)]	1	Y39G10AR.13a	Y39G10AR.13a [285-290]	0	1207.66	S4(Phospho): 100	1.339	1.348	108.6	95.9	148.4	119.6	89.2	59.9	115.6	83.5	102.5	76.8	1.71344
[K].TNYGQSAIHHQAAPISSNR.[A]	1xTMT6plex [N-Term]; 1xPhospho [S/T/Y]		4	W09D10.1	W09D10.1 [435-453]	0	2361.13	S16(Phospho): 50; S17(Phospho): 50	1.064	1.348	114.3	122.5	103.4	102	98.9	101.1	111.7	73.3	78	94.8	4.14958
[R].KLESPIK.[L]	3xTMT6plex [N-Term; K1; K7]; 1xPhospho [S4(100)]	C44C11.1a 1xPhospho [S199(100)]	1	C44C11.1a	C44C11.1a [196-202]	1	1581.96	S4(Phospho): 100	1.377	1.347	138.3	110.1	110.1	117.3	84.5	84.2	90.5	71.5	62.9	130.6	2.94364
[K].NGNLTSSQTSLAMYNENNHSQNSTLNSTTK.[S]	2xTMT6plex [N-Term; K30]; 2xPhospho [T/S]; 1xDeamidated [N/Q]; 1xOxidation [M13]	W09C5.2 2xPhospho [S410; S]	16	W09C5.2	W09C5.2 [401-430]	0	3891.71	Too many isoforms	0.959	1.347	117.1	103.8	109.8	96.8	86.9	139.2	108.2	80.8	66.7	90.6	3.23607
[R].TPDYFL.[-]	1xTMT6plex [N-Term]; 1xPhospho [T1(100)]	F38H4.9 1xPhospho [T313(100)]	6	F38H4.9	F38H4.9 [313-318]	0	1064.49	T1(Phospho): 100	1.083	1.347	126.1	122.9	84.6	111	121.6	89.4	96.9	79.8	86.7	81	1.78507
[R].ESHDFNTSPYIK.[E]	2xTMT6plex [N-Term; K12]; 1xPhospho [T/S/Y]		2	F22D3.1b	F22D3.1b [137-148]	0	1975.96	T7(Phospho): 50; S8(Phospho): 50	1.257	1.345	127.5	126	105.9	104.8	95	101.7	80.2	79.1	81.8	98	3.62288
[K].RGESSSPTR.[R]	1xTMT6plex [N-Term]; 2xPhospho [S6(99.6); S/T]	Y42H9AR.4 2xPhospho [S22(99.6); S/T]	1	Y42H9AR.4	Y42H9AR.4 [17-25]	1	1365.58	S4(Phospho): 50.19; S5(Phospho): 50.19; S6(Phospho): 99.62	1.109	1.345	149	105.5	101.9	91.2	119.9	102.9	79.9	69.1	79.3	101.3	2.66085
[R].SQSDQELDR.[Q]	1xTMT6plex [N-Term]; 1xPhospho [S3(100)]	K08B12.2a 1xPhospho [S195(100)]	3	K08B12.2a	K08B12.2a [193-201]	0	1386.61	S3(Phospho): 100	1.754	1.344	133.3	129.3	116.2	124.8	76	76.2	63.2	62.6	69	149.4	3.49834
[K].SAPSSSKK.[S]	3xTMT6plex [N-Term; K7; K8]; 1xPhospho [S]	T05F1.6 1xPhospho [S561(100)]	1	T05F1.6	T05F1.6 [557-564]	1	1558.88	S5(Phospho): 100	0.983	1.344	112.6	103.2	120	95.1	104.1	110.2	114.4	96.1	95.6	48.7	1.93446
[R].SLLTPTMK.[A]	2xTMT6plex [N-Term; K8]; 1xPhospho [T4(99.7)]	M03D4.4a 1xPhospho [T234(99.7)]	1	M03D4.4a	M03D4.4a [231-238]	0	1428.79	T4(Phospho): 99.66	1.467	1.344	125.8	121.4	115	121.1	81.3	83.3	82.5	81.2	75.8	112.6	1.93138
[K].TDSVEEEFSK.[D]	2xTMT6plex [N-Term; K10]; 1xPhospho [S3(100)]	C44H4.3 1xPhospho [S657(100)]	31	C44H4.3	C44H4.3 [655-664]	0	1708.81	S3(Phospho): 100	1.938	1.344	131.6	129.5	121.4	131.6	65.6	71.4	62	59.3	66.2	161.4	3.79181
[R].NLNNATSQSNLK.[N]	2xTMT6plex [N-Term; K12]; 1xPhospho [T/S]		3	T21H8.1h	T21H8.1h [622-633]	0	1841.95	T6(Phospho): 49.9; S7(Phospho): 49.9	1.491	1.344	128	104.6	123.6	129	77.9	89.4	76.7	65.6	73.5	131.7	3.42202
[K].LSQLDDR.[A]	1xTMT6plex [N-Term]; 1xPhospho [S2(100)]	T10H9.4 1xPhospho [S53(100)]	2	T10H9.4	T10H9.4 [52-58]	0	1155.56	S2(Phospho): 100	1.252	1.343	128.5	117.7	101.2	116.2	96.7	94.2	86.7	72	86.1	100.7	2.42067
[R].DRNSGSVESQR.[K]	1xTMT6plex [N-Term]; 1xPhospho [S4(100)]	F36D4.3b 1xPhospho [S1599(100)]	1	F36D4.3b	F36D4.3b [1596-1606]	1	1543.71	S4(Phospho): 100	1.214	1.343	133.8	106.3	108.9	110.6	82.6	94.7	106.6	79.1	85.7	91.8	3.05776
[K].SGVFAK.[M]	2xTMT6plex [N-Term; K6]; 1xPhospho [S1(100)]	R74.7 1xPhospho [S290(100)]	3	R74.7	R74.7 [290-295]	0	1146.63	S1(Phospho): 100	1.245	1.343	127.9	121.7	111.7	101.5	91.1	93.7	93.9	87.4	84.5	86.5	2.38652
[K].TSRTSFDLENLNSEEK.[K]	2xTMT6plex [N-Term; K16]; 1xDeamidated [N10(100)]; 2xPhospho [S2(98.5); T/S]	W02D3.4 2xPhospho [S152(98.5); T/S]	3	W02D3.4	W02D3.4 [151-166]	1	2489.13	S2(Phospho): 98.54; T4(Phospho): 50.24; S5(Phospho): 50.24; N10(Deamidated): 99.99	1.298	1.343	117.5	123.1	120.4	107.1	102.9	90.9	76.6	74.4	82.6	104.5	3.50246
[R].SPAPAATTPSPSASPISQQTNRPSSDR.[N]	1xTMT6plex [N-Term]; 1xDeamidated [Q/N]; 2xPhospho [T7(99.2); T20(93.7)]	K10C3.2 2xPhospho [T104(99.2); T117(93.7)]	8	K10C3.2	K10C3.2 [98-124]	0	3098.4	T7(Phospho): 99.16; Q18(Deamidated): 49.01; Q19(Deamidated): 49.01; T20(Phospho): 93.68	1.372	1.343	141.3	140.7	89.7	103.3	108.6	58.4	92.7	104.2	67.2	93.9	2.61823
[K].RMSLEIEK.[L]	2xTMT6plex [N-Term; K8]; 1xPhospho [S3(100)]	K09B11.9a 1xPhospho [S736(100)]	1	K09B11.9a	K09B11.9a [734-741]	1	1543.83	S3(Phospho): 100	1.405	1.341	135.1	114.9	117	110.8	88.9	73.1	93.1	76.1	73	118.1	2.31652
[K].NGVAEKPNLGSGSASTPSLESAQK.[K]	3xTMT6plex [N-Term; K6; K24]; 1xDeamidated [N1(100)]; 1xPhospho [S/T]	T24B8.7a 1xPhospho [S2101(99.4)]	10	T24B8.7a	T24B8.7a [2087-2110]	0	3097.6	N1(Deamidated): 100; S15(Phospho): 99.43	1.049	1.34	117.8	104.7	113.2	104	104.9	101.8	107.7	77.4	76.2	92.5	6.21194
[K].MPFGSPSFPQSAPSPAAMAAMQQGR.[M]	1xTMT6plex [N-Term]; 1xOxidation [M]; 1xPhospho [S5(100)]	C02B10.5a 1xPhospho [S462(99.9)]	1	C02B10.5a	C02B10.5a [458-482]	0	2874.3	M1(Oxidation): 100; S5(Phospho): 99.94	1.075	1.339	125.2	126.5	78.2	113.1	132.6	105.9	70.4	82	73.6	92.5	1.41629
[R].ISPTPPVK.[D]	2xTMT6plex [N-Term; K8]; 1xPhospho [S2(100)]	F52B5.7 1xPhospho [S86(100)]	2	F52B5.7	F52B5.7 [85-92]	0	1376.8	S2(Phospho): 99.6	1.243	1.339	129.1	130	91.6	111.5	103.9	100.9	74.1	72.7	88.4	97.8	2.40326
[R].GPTNSTNIVTPLRASK.[T]	2xTMT6plex [N-Term; K16]; 1xPhospho [S15(100)]	F49E11.1b 1xPhospho [S280(100)]	4	F49E11.1b	F49E11.1b [266-281]	1	2194.2	S15(Phospho): 100	1.353	1.338	115.6	119.5	119.8	117.9	86.8	91.6	83.8	74.7	73.4	116.9	2.52639
[R].EVPVDEYEETANISSGDELQDHK.[I]	2xTMT6plex [N-Term; K23]; 1xDeamidated [N12(100)]; 2xPhospho [S14(100); S15(100)]	F15D3.1a 2xPhospho [S1963(100); S1964(100)]	1	F15D3.1a	F15D3.1a [1950-1972]	0	3223.4	N12(Deamidated): 100; S14(Phospho): 99.99; S15(Phospho): 100	1.363	1.338	121.3	108.3	121.4	122.6	97.1	79.6	84	54.8	82.9	127.9	4.40928
[R].LHDEFSGSLEDLVGNFDEK.[I]	2xTMT6plex [N-Term; K19]; 1xDeamidated [N15(100)]; 1xPhospho [S6(99.6)]	C01G10.11f 1xPhospho [S52(99.6)]	4	C01G10.11f	C01G10.11f [47-65]	0	2690.26	S8(Phospho): 100; N15(Deamidated): 100	1.15	1.337	108.8	118	98.9	126.3	110.6	89.2	94.8	42.2	72.7	138.5	3.13046
[K].EFDIDAIAEEQNQIVEGLPMESDIIAPHNSDEEEDDDDEMETDVNEK.[K]	2xTMT6plex [N-Term; K47]; 1xPhospho [S]; 2xDeamidated [N12; N29]; 1xOxidation [M20]	K01C8.9 1xPhospho [S]	2	K01C8.9	K01C8.9 [436-482]	0	5918.52	Too many isoforms	1.298	1.337	109	97.4	132	129.2	86	102.7	81.4	77.6	72.1	112.5	3.87702
[K].LGCDAGLIITASHNPK.[E]	2xTMT6plex [N-Term; K16]; 1xCarbamidomethyl [C3]; 1xPhospho [S12(100)]	Y43F4B.5a 1xPhospho [S151(100)]	31	Y43F4B.5a	Y43F4B.5a [140-155]	0	2205.15	S12(Phospho): 100	1.15	1.337	116.7	116.6	106.2	112.3	99.2	99.7	95.7	77.9	81.1	94.4	4.68593
[K].DGLFATLVPPTDVANSDTASSESPEPAAQSHEAAEETGGTEEQQAAALSLIQSFGTPIPSK.[F]	2xTMT6plex [N-Term; K61]; 1xPhospho [T6(98)]	Y47D3B.9 1xPhospho [T75(98)]	10	Y47D3B.9	Y47D3B.9 [70-130]	0	6691.21	T6(Phospho): 98.03	1.547	1.337	132.6	100.9	109.4	145.9	75.3	87	74.7	75.1	85.8	113.3	4.47443
[R].HSSTQAVK.[G]	2xTMT6plex [N-Term; K8]; 1xPhospho [S3(99.7)]	T24A11.1b 1xPhospho [S955(99.7)]	2	T24A11.1b	T24A11.1b [953-960]	0	1395.74	S3(Phospho): 99.72	1.498	1.336	145.5	128.9	107.3	103.2	75.7	90.8	76.3	72.8	86.8	112.7	2.3432
[K].LGGLEALIKPGSPVMLQNTQDYMDVK.[R]	3xTMT6plex [N-Term; K9; K26]; 1xDeamidated [Q/N]; 1xOxidation [M15(100)]; 1xPhospho [S12(100)]	Y104H12A.1a 1xPhospho [S320(100)]	2	Y104H12A.1a	Y104H12A.1a [309-334]	0	3601.89	S12(Phospho): 99.98; M15(Oxidation): 100; Q17(Deamidated): 49.67; N18(Deamidated): 49.67	1.004	1.335	102.6	94.4	115.3	120.8	87.7	112	124	71.6	49	122.7	2.8045
[K].NSDSSVPIVLVGNK.[G]	2xTMT6plex [N-Term; K14]; 1xPhospho [S2(100)]	Y53G8AR.3b 1xPhospho [S161(100)]	5	Y53G8AR.3b	Y53G8AR.3b [160-173]	0	1967.06	S2(Phospho): 100	0.972	1.335	112.5	107.9	103	105.1	110.6	111.1	109	75.6	76.6	88.5	3.86983
[K].TFTGETPK.[L]	2xTMT6plex [N-Term; K8]; 1xPhospho [T6(100)]	Y38F1A.10e 1xPhospho [T210(100)]	2	Y38F1A.10e	Y38F1A.10e [205-212]	0	1418.73	T6(Phospho): 100	0.761	1.334	105.4	101.7	101.6	83.9	119.4	132.1	135.2	72.4	71.4	76.8	2.69286
[R].SNSGLSTTSK.[I]	2xTMT6plex [N-Term; K10]; 1xPhospho [S1(100)]	B0001.8b 1xPhospho [S300(100)]	2	B0001.8b	B0001.8b [300-309]	0	1519.78	S1(Phospho): 100	1.151	1.334	116.6	110.6	114.5	110.1	100.5	100.6	93.3	77.1	92.3	84.5	3.208
[R].IGERSHTDLQR.[H]	1xTMT6plex [N-Term]; 1xPhospho [S5(100)]	F14B8.1a 1xPhospho [S572(100)]	2	F14B8.1a	F14B8.1a [568-578]	1	1620.81	S5(Phospho): 100	1.442	1.334	127	110.5	134.5	108.2	79.4	82.6	87.8	80.1	65.7	124.2	3.89429
[R].STNNDSK.[S]	2xTMT6plex [N-Term; K7]; 1xPhospho [S/T]	ZK328.4 1xPhospho [S37(99.6)]	7	ZK328.4	ZK328.4 [32-38]	0	1303.63	S6(Phospho): 100	0.914	1.334	118.6	106.3	101	93.8	108.7	124.9	110.7	75.7	77.6	82.8	2.25515
[K].TPEGIYK.[S]	2xTMT6plex [N-Term; K7]; 1xPhospho [T1(100)]	T22D1.9 1xPhospho [T330(100)]	1	T22D1.9	T22D1.9 [330-336]	0	1345.72	T1(Phospho): 100	1.111	1.333	129.1	116.8	86.6	114.5	100.7	110.9	90	90.3	88.3	72.8	2.8372
[K].VKSPTPPPLRK.[L]	3xTMT6plex [N-Term; K2; K11]; 2xPhospho [S3(100); T5(100)]	T19B10.5 2xPhospho [S341(100); T343(100)]	8	T19B10.5	T19B10.5 [339-349]	2	2067.17	S3(Phospho): 100; T5(Phospho): 100	1.57	1.333	120.5	115.4	130.9	123.3	73.6	77.2	83.3	69.3	70.2	136.3	3.12432
[R].ECTESGSAEEKR.[C]	2xTMT6plex [N-Term; K11]; 1xCarbamidomethyl [C2]; 1xPhospho [S7(100)]	K08D12.3a 1xPhospho [S127(100)]	3	K08D12.3a	K08D12.3a [121-132]	1	1920.88	S7(Phospho): 100	0.865	1.333	111.5	102	99.9	98.1	119.3	112.3	125.1	86.8	82.2	62.6	3.82622
[K].QKPSSSSVTPSKPAAPTASTPKK.[E]	5xTMT6plex [N-Term; K2; K12; K22; K23]; 2xPhospho [S19(96); T20(99.8)]	Y111B2A.14c 2xPhospho [S333(96); T334(99.8)]	1	Y111B2A.14c	Y111B2A.14c [315-337]	1	3587.98	S19(Phospho): 95.98; T20(Phospho): 99.82	0.903	1.332	99.4	98.7	106.2	113.5	114.9	103.7	128.4	79.6	97	58.7	2.54537
[K].RFDGLTQK.[M]	2xTMT6plex [N-Term; K8]; 1xPhospho [T6(100)]	R11G1.4a 1xPhospho [T449(100)]	2	R11G1.4a	R11G1.4a [444-451]	1	1502.81	T6(Phospho): 100	1.202	1.332	110.3	109.9	124.7	112.4	92.4	89.6	103.3	83.7	83	90.9	2.74257
[R].TSCGSPNYAAPEVISGK.[L]	2xTMT6plex [N-Term; K17]; 1xCarbamidomethyl [C3]; 1xPhospho [T1(100)]	T01C8.1b 1xPhospho [T243(100)]	7	T01C8.1b	T01C8.1b [243-259]	0	2276.1	T1(Phospho): 100	1.224	1.331	117.8	117.8	102	121.9	86.8	102.4	92.5	80.7	79.2	98.9	5.4841
[R].LDGTLSASSSTTNLSDGGK.[D]	2xTMT6plex [N-Term; K19]; 1xPhospho [S6(100)]	F25B3.6 1xPhospho [S512(100)]	4	F25B3.6	F25B3.6 [507-525]	0	2349.16	S6(Phospho): 100	1.052	1.331	131.5	113.6	93.4	100.8	108	115.3	90	66.3	81.6	99.5	5.45826
[K].TASSSNLSQR.[I]	1xTMT6plex [N-Term]; 1xPhospho [S3(100)]	F25B5.2a 1xPhospho [S405(100)]	5	F25B5.2a	F25B5.2a [403-412]	0	1359.65	S3(Phospho): 100	1.004	1.331	112.9	108.3	110.6	100.9	101.1	112	110.3	87.4	79.5	77	3.48693
[R].FSSASTR.[T]	1xTMT6plex [N-Term]; 1xPhospho [S2(100)]	R09E10.7 1xPhospho [S76(100)]	3	R09E10.7	R09E10.7 [75-81]	0	1064.5	S2(Phospho): 100	1.206	1.33	129.6	121.8	98	107.9	105.2	99.7	79.7	80.9	83.9	93.2	2.41411
[R].RQSTSSTISNVTAK.[E]	2xTMT6plex [N-Term; K14]; 1xPhospho [S3(99.4)]	F07A11.6b 1xPhospho [S1415(99.4)]	1	F07A11.6b	F07A11.6b [1413-1426]	1	2018.07	S3(Phospho): 99.41	1.303	1.33	106.7	122.2	127.2	111.2	89.8	95	84.2	64.5	83.3	115.8	2.19826
[R].SNSNVAGPR.[R]	1xTMT6plex [N-Term]; 1xPhospho [S3(100)]	F57C7.1a 1xPhospho [S1013(100)]	2	F57C7.1a	F57C7.1a [1011-1019]	0	1210.58	S3(Phospho): 100	1.533	1.329	126.3	123.8	120.7	116.2	78.9	79.7	79.8	76.9	81.7	116.2	2.75573
[K].MHQGQAGNINGQAVRSPK.[S]	2xTMT6plex [N-Term; K18]; 2xDeamidated [N10(100); Q12(99.6)]; 1xPhospho [S16(100)]	H20J18.1a 1xPhospho [S780(100)]	1	H20J18.1a	H20J18.1a [765-782]	1	2433.21	N10(Deamidated): 100; Q12(Deamidated): 99.65; S16(Phospho): 100	1.439	1.329	96.3	122.8	140.1	120.3	69.3	84.5	96.1	70.5	87.6	112.4	2.13521
[R].ISPAMSTITSVFTSAQSPQQVHPFETFSEQMCR.[T]	1xTMT6plex [N-Term]; 1xCarbamidomethyl [C32]; 1xOxidation [M31(100)]; 1xPhospho [S2(100)]	Y71F9AM.4a 1xPhospho [S346(100)]	1	Y71F9AM.4a	Y71F9AM.4a [345-377]	0	4054.86	S2(Phospho): 100; M31(Oxidation): 100	0.932	1.329	108	79.6	115.5	118.8	101.3	124.9	113.5	61.4	90.6	86.2	3.74919
[K].VPIVSVPIIETPPPDTPHKK.[R]	3xTMT6plex [N-Term; K19; K20]; 2xPhospho [T11(99.3); T16(100)]	C04A11.3 2xPhospho [T374(99.2); T/S]	4	C04A11.3	C04A11.3 [359-378]	1	3011.66	T11(Phospho): 100; T16(Phospho): 100	1.195	1.328	133.8	104.3	112.2	105.8	98.6	95.5	92.2	88.5	61.2	107.8	6.32153
[R].TSCGSPNYAAPEVISGK.[L]	2xTMT6plex [N-Term; K17]; 1xCarbamidomethyl [C3]; 1xDeamidated [N7(100)]; 1xPhospho [T1(100)]	T01C8.1b 1xPhospho [T243(100)]	3	T01C8.1b	T01C8.1b [243-259]	0	2277.09	T1(Phospho): 100; N7(Deamidated): 100	1.141	1.328	105.8	119.1	105.3	119.8	98.9	101.2	95.8	73.9	80.7	99.5	3.12233
[K].QVVSPGKDSSPSTSTAK.[V]	3xTMT6plex [N-Term; K7; K17]; 1xPhospho [S4(100)]	C49C3.15 1xPhospho [S215(100)]	1	C49C3.15	C49C3.15 [212-228]	1	2443.3	S4(Phospho): 100	1.47	1.328	140.8	94.3	123.6	123.2	65.1	89.8	91	78.1	104.5	89.6	2.46899
[K].AQPAVVRPSSK.[S]	2xTMT6plex [N-Term; K11]; 1xPhospho [S10(99.6)]	F57C7.1a 1xPhospho [S1049(99.6)]	1	F57C7.1a	F57C7.1a [1040-1050]	0	1677.95	S10(Phospho): 99.64	1.559	1.328	127.9	108.9	128.7	123.4	81	74.5	79.6	85.9	86.9	103.3	3.12407
[R].SYSANDVGSER.[E]	1xTMT6plex [N-Term]; 1xPhospho [S3(100)]	T19C3.4 1xPhospho [S153(100)]	4	T19C3.4	T19C3.4 [151-161]	0	1493.65	S3(Phospho): 100	1.335	1.328	120.6	124.4	111.7	113.5	89.8	82.5	91.9	61.6	67	137	3.24482
[R].AGGSNAQPTTHQSTGSLGNK.[S]	2xTMT6plex [N-Term; K20]; 1xDeamidated [N5(100)]; 1xPhospho [S13(98.4)]	M01D7.2a 1xPhospho [S56(100)]	6	M01D7.2a	M01D7.2a [44-63]	0	2452.19	N5(Deamidated): 100; S13(Phospho): 100	1.179	1.327	121.5	131.2	100.9	100.6	101.3	100.6	87.2	83.9	63.5	109.2	5.2742
[K].LSMMYVPSQAPNITK.[H]	2xTMT6plex [N-Term; K15]; 1xOxidation [M3(100)]; 1xPhospho [S2(100)]	Y105C5B.28a 1xPhospho [S374(100)]	90	Y105C5B.28a	Y105C5B.28a [373-387]	0	2234.14	S2(Phospho): 100; M3(Oxidation): 50; M4(Oxidation): 50	1.618	1.327	122.7	123.3	121.9	125	76.1	75	77.5	67	65.9	145.6	5.00615
[K].EQSSMSSLDR.[E]	1xTMT6plex [N-Term]; 1xPhospho [S4(100)]	T07C4.3a 1xPhospho [S451(100)]	1	T07C4.3a	T07C4.3a [448-457]	0	1448.63	S4(Phospho): 100	1.026	1.327	122.2	110	101	102.5	114.4	105.1	98.8	70.3	85.3	90.5	2.79161
[R].NPSTSGAASR.[T]	1xTMT6plex [N-Term]; 1xPhospho [S9(100)]	F27D4.2a 1xPhospho [S235(100)]	19	F27D4.2a	F27D4.2a [227-236]	0	1256.58	S9(Phospho): 100	1.689	1.327	130.4	123.7	120.2	123.3	73.9	71.1	76	78.2	84.3	118.8	2.93439
[K].EVTPEEDQLEK.[R]	2xTMT6plex [N-Term; K11]; 1xPhospho [T3(100)]	T24B8.2 1xPhospho [T394(100)]	1	T24B8.2	T24B8.2 [392-402]	0	1854.91	T3(Phospho): 100	1.562	1.326	138.8	145.3	101.2	103.5	96.4	76.1	62.2	75.1	73.4	127.9	3.4643
[R].SAPSSPSSK.[K]	2xTMT6plex [N-Term; K9]; 1xPhospho [S1(100)]	Y54F10BM.1 1xPhospho [S693(100)]	10	Y54F10BM.1	Y54F10BM.1 [693-701]	0	1385.71	S5(Phospho): 33.33; S7(Phospho): 33.33; S8(Phospho): 33.33	1.226	1.326	120.2	120	116.4	102.8	91.2	99.3	90.4	88.3	82.7	88.7	2.94134
[R].NSMTTSTSQTGLK.[N]	2xTMT6plex [N-Term; K13]; 1xPhospho [T/S]		13	C18C4.10b	C18C4.10b [517-529]	0	1893.94	S8(Phospho): 100	1.309	1.326	118.3	116.7	122.3	110.3	83.8	94.7	89.5	70.9	77.6	116	3.86107
[R].AETTSDRDRPHR.[V]	1xTMT6plex [N-Term]; 1xPhospho [T/S]		4	C43E11.1	C43E11.1 [555-566]	1	1749.82	T4(Phospho): 49.78; S5(Phospho): 49.78	1.343	1.326	124.3	112.7	129.8	103.9	87	81.2	94.6	83.6	82.9	99.9	2.74531
[R].HSESSIGETENDGTPGR.[D]	1xTMT6plex [N-Term]; 1xPhospho [S5(99.5)]	F43D9.1 1xPhospho [S1120(99.6)]	3	F43D9.1	F43D9.1 [1116-1132]	0	2081.9	S5(Phospho): 99.48	1.311	1.326	132.5	133.7	112.8	88.8	91.4	95.5	80.6	54.4	68.1	142.2	2.30171
[K].AGETRFTDTRK.[D]	2xTMT6plex [N-Term; K11]; 1xPhospho [T]	F25H5.4a 1xPhospho [T57(100)]	33	F25H5.4a	F25H5.4a [51-61]	2	1819.95	T7(Phospho): 100	0.784	1.325	66.5	90.2	153.1	86.6	94.7	84.9	199.5	106.8	63.7	54	3.29101
[R].TVQLEDMSDLEVTK.[A]	2xTMT6plex [N-Term; K14]; 1xPhospho [S8(100)]	W01A11.3a 1xPhospho [S385(100)]	1	W01A11.3a	W01A11.3a [378-391]	0	2146.08	S8(Phospho): 100	1.469	1.325	112.3	118.9	130	120.3	84.1	85.7	76.1	85.9	82.5	104.2	2.66433
[K].LMEEDIYEAR.[T]	1xTMT6plex [N-Term]; 1xOxidation [M2(100)]; 1xPhospho [Y7(100)]	Y92H12A.1b 1xPhospho [Y420(100)]	5	Y92H12A.1b	Y92H12A.1b [414-423]	0	1593.71	M2(Oxidation): 100; Y7(Phospho): 100	1.341	1.324	123.7	109.4	111	126.2	86.5	92.2	84.5	74.6	76.9	114.9	3.09187
[K].AAIQSSSVQVMKPPRSPSSVSCK.[L]	3xTMT6plex [N-Term; K12; K23]; 1xCarbamidomethyl [C22]; 1xDeamidated [Q9(100)]; 1xOxidation [M11(100)]; 1xPhospho [S16(95)]	F40F11.2 1xPhospho [S1026(95)]	1	F40F11.2	F40F11.2 [1011-1033]	1	3215.68	Q9(Deamidated): 100; M11(Oxidation): 100; S16(Phospho): 95.05	1.322	1.324	113.3	109.4	138.5	107.4	77	94	94.8	74.1	85.4	106	2.89553
[R].SSLLRGSK.[S]	2xTMT6plex [N-Term; K8]; 1xPhospho [S7(100)]	F21H11.2a 1xPhospho [S959(100)]	7	F21H11.2a	F21H11.2a [953-960]	1	1385.79	S7(Phospho): 100	1.262	1.324	110.9	110	129.7	112.2	91.7	86.4	97	101	96	65.2	2.09451
[R].TARSESPAR.[Q]	1xTMT6plex [N-Term]; 2xPhospho [S4(100); S6(100)]	C50B6.8a 2xPhospho [S36(100); S38(100)]	1	C50B6.8a	C50B6.8a [33-41]	1	1363.6	S4(Phospho): 100; S6(Phospho): 100	1.42	1.324	138.3	110.5	117.5	111.1	80	94.5	77.6	75.6	89	105.9	2.20816
[K].NVKESPSPQR.[H]	2xTMT6plex [N-Term; K3]; 2xPhospho [S5(100); S7(100)]	H20J18.1a 2xPhospho [S879(100); S881(100)]	1	H20J18.1a	H20J18.1a [875-884]	1	1759.85	S5(Phospho): 100; S7(Phospho): 100	1.389	1.324	126.7	103.3	121.8	123	80	83.5	92.8	76.7	77	115.3	1.51117
[K].YIEVESAKSL.[-]	2xTMT6plex [N-Term; K8]; 1xPhospho [S9(100)]	E04A4.7 1xPhospho [S110(100)]	1	E04A4.7	E04A4.7 [102-111]	1	1676.89	S9(Phospho): 100	1.033	1.324	93.9	118.4	117.2	106.6	98.4	98.5	119.9	85.6	67.7	93.8	2.24776
[R].LDQPSLYTAQLK.[H]	2xTMT6plex [N-Term; K12]; 1xPhospho [S5(100)]	F54G8.3 1xPhospho [S1121(100)]	1	F54G8.3	F54G8.3 [1117-1128]	0	1915.03	S5(Phospho): 100	1.232	1.323	117.7	121.3	111.8	108.8	106.9	97	76	73	77.5	110	2.61965
[R].SGEGSSTEQR.[D]	1xTMT6plex [N-Term]; 2xPhospho [S5(100); S6(100)]	K04F10.7 2xPhospho [S128(100); S129(100)]	2	K04F10.7	K04F10.7 [124-133]	0	1426.55	S5(Phospho): 100; S6(Phospho): 100	1.333	1.323	114.4	120.5	102.9	131.8	86.6	88.5	89.2	63.9	78.6	123.6	2.94712
[R].RVDSWKESTDADNEGAGSSSLSR.[T]	2xTMT6plex [N-Term; K6]; 1xPhospho [S4(100)]	M79.1a 1xPhospho [S734(100)]	1	M79.1a	M79.1a [731-753]	2	2992.4	S4(Phospho): 100	1.269	1.323	118.5	120.3	125.8	98.9	82.9	99	92.1	74.1	80.7	107.8	3.23168
[R].QFLLPAFYLDPTTQALLAQAASTSPCNK.[I]	2xTMT6plex [N-Term; K28]; 1xCarbamidomethyl [C26]; 1xPhospho [S24(100)]	C33D12.7 1xPhospho [S31(100)]	6	C33D12.7	C33D12.7 [8-35]	0	3604.85	S24(Phospho): 99.99	2.195	1.323	109.7	135	116	163.3	69.1	45.9	64	74.7	102.2	120.2	3.98935
[R].VPDALPVGQNSPQK.[C]	2xTMT6plex [N-Term; K14]; 1xPhospho [S11(100)]	W06D4.1 1xPhospho [S34(100)]	1	W06D4.1	W06D4.1 [24-37]	0	1988.06	S11(Phospho): 100	1.451	1.322	123.2	115.7	107.9	133	77.8	77.1	93.2	66.4	77.9	127.8	2.53318
[R].KNSYDDVLQWLFR.[D]	2xTMT6plex [N-Term; K1]; 1xPhospho [S3(100)]	F38A6.3b 1xPhospho [S419(100)]	2	F38A6.3b	F38A6.3b [417-429]	1	2222.14	S3(Phospho): 100	1.159	1.322	103.7	118.5	113.5	115.8	97.9	89.3	105.1	82.3	66.3	107.4	2.75654
[R].VQQSDKK.[N]	3xTMT6plex [N-Term; K6; K7]; 1xPhospho [S4(100)]	F21H11.2a 1xPhospho [S1895(100)]	1	F21H11.2a	F21H11.2a [1892-1898]	1	1599.91	S4(Phospho): 100	0.951	1.322	116.7	114.1	100.5	93.2	109	110	115.6	99.1	91.2	50.5	2.41732
[K].DSDGFSIQRSSR.[T]	1xTMT6plex [N-Term]; 2xPhospho [S6(100); S11(99.2)]	Y38F2AL.1 2xPhospho [S227(100); S232(99.2)]	6	Y38F2AL.1	Y38F2AL.1 [222-233]	1	1743.73	S6(Phospho): 100; S11(Phospho): 99.47	1.187	1.321	113.5	114.8	119.4	107	100.2	94.7	92.4	77.6	76.2	104.3	3.10047
[R].SRSVTPVK.[D]	2xTMT6plex [N-Term; K8]; 3xPhospho [S1(100); S3(100); T5(100)]	Y45G5AM.9a 3xPhospho [S47(100); S49(100); T51(100)]	3	Y45G5AM.9a	Y45G5AM.9a [47-54]	1	1571.74	S1(Phospho): 100; S3(Phospho): 100; T5(Phospho): 100	1.215	1.321	113.2	114.1	122	108.3	94	97.9	90.6	69.3	85.5	105.1	3.63904
[R].LEMLFQSLSEDQK.[N]	2xTMT6plex [N-Term; K13]; 1xPhospho [S7(100)]	C45G3.1 1xPhospho [S849(100)]	2	C45G3.1	C45G3.1 [843-855]	0	2106.06	S7(Phospho): 100	0.999	1.32	106.6	109.4	89.9	125.3	112.3	98.4	113	64.7	86.3	94	2.78438
[R].AISPAVSEISRR.[A]	1xTMT6plex [N-Term]; 3xPhospho [S3(100); S7(100); S10(100)]	ZC155.3 3xPhospho [S655(100); S659(100); S662(100)]	1	ZC155.3	ZC155.3 [653-664]	1	1754.78	S3(Phospho): 100; S7(Phospho): 100; S10(Phospho): 100	0.924	1.32	93.5	102.4	130.1	94.2	92.8	122.1	126.2	98	74.6	66.1	3.09663
[R].NSVILPSSMTGGYASLPASPFPHGK.[A]	2xTMT6plex [N-Term; K25]; 1xPhospho [S19(100)]	C27A2.6 1xPhospho [S681(100)]	1	C27A2.6	C27A2.6 [663-687]	0	3053.56	S19(Phospho): 100	1.325	1.32	137.4	117.5	118.7	95	82.6	91.8	90.8	92.9	93.8	79.5	4.49476
[K].DLKPLPPLANIQTSPVIQAANLLLPVAALK.[K]	3xTMT6plex [N-Term; K3; K30]; 1xPhospho [S14(99.2)]	T14F9.4a 1xPhospho [S369(99.2)]	2	T14F9.4a	T14F9.4a [356-385]	0	3886.32	S14(Phospho): 99.25	1.584	1.319	129.3	105.6	123.7	131.2	58	73.5	100.3	71	52.4	155	4.23057
[K].AAAAAAAAGMSPAAR.[A]	1xTMT6plex [N-Term]; 1xOxidation [M10(100)]; 1xPhospho [S11(100)]	C02B10.5a 1xPhospho [S527(100)]	3	C02B10.5a	C02B10.5a [517-531]	0	1582.76	M10(Oxidation): 100; S11(Phospho): 100	1.281	1.318	96.1	97.1	108.3	162.7	85.9	77.9	108	102.9	83.4	77.7	2.40249
[R].KYESEEYSFEETYDYEQENTNKK.[Q]	4xTMT6plex [N-Term; K1; K22; K23]; 1xDeamidated [Q17(100)]; 1xPhospho [S4(100)]	K09F5.2 1xPhospho [S1501(100)]	17	K09F5.2	K09F5.2 [1498-1520]	2	3950.86	S4(Phospho): 100; Q17(Deamidated): 100	0.806	1.318	97.2	106	99.9	96.9	124.2	108.9	139.2	81	69.5	77.2	3.58508
[K].ENSTEMKPSTSLNGSTKK.[L]	4xTMT6plex [N-Term; K7; K17; K18]; 1xDeamidated [N13(100)]; 1xPhospho [S15(99.4)]	F12F6.5a 1xPhospho [S989(99.4)]	1	F12F6.5a	F12F6.5a [975-992]	1	2936.55	N13(Deamidated): 100; S15(Phospho): 99.41	1.301	1.318	119.6	115.2	112.9	118.4	83.9	86.6	98.2	89.1	79.3	96.9	2.1166
[K].SRSPAPK.[R]	2xTMT6plex [N-Term; K7]; 1xPhospho [S3(99.6)]	F28D9.1 1xPhospho [S399(100)]	3	F28D9.1	F28D9.1 [397-403]	1	1280.71	S3(Phospho): 99.64	1.059	1.318	121.1	119.5	97.5	101	112	92.1	106.9	55.7	68.2	126	2.08165
[K].RVSDVDR.[F]	1xTMT6plex [N-Term]; 1xPhospho [S3(100)]	T05E7.3 1xPhospho [S984(100)]	2	T05E7.3	T05E7.3 [982-988]	1	1155.57	S3(Phospho): 100	1.339	1.317	134.3	122.6	109.2	103.5	96	85.8	81.2	90	89.3	88	2.1365
[K].SDYVSSSDYENNYDEKETENQLFK.[K]	3xTMT6plex [N-Term; K16; K24]; 1xDeamidated [N11(98.8)]; 3xPhospho [S6(98.8); S7(100); Y9(100)]	F59D8.1 3xPhospho [S1503(98.8); S1504(100); Y1506(100)]	11	F59D8.1	F59D8.1 [1498-1521]	1	3832.6	S6(Phospho): 98.77; S7(Phospho): 99.98; Y9(Phospho): 99.98; N11(Deamidated): 98.77	1.021	1.317	104.1	98	114.3	117.7	99.6	109.1	110.2	71.6	82.8	92.7	2.65637
[R].IVLGDHRESK.[R]	2xTMT6plex [N-Term; K10]; 1xPhospho [S9(100)]	Y6B3A.1a 1xPhospho [S1397(100)]	1	Y6B3A.1a	Y6B3A.1a [1389-1398]	1	1691.92	S9(Phospho): 100	1.053	1.317	96.7	132	106.9	102.7	107.4	108.2	96.4	74	96.4	79.4	2.0144
[K].SSEEPAELR.[K]	1xTMT6plex [N-Term]; 1xPhospho [S2(100)]		4	F38A5.13	F38A5.13 [63-71]	0	1326.61	S1(Phospho): 100	1.167	1.316	130.3	124.4	89	108.3	99.1	109.5	81.9	71.9	86	99.6	3.23388
[R].AHSPEIDVEVIK.[S]	2xTMT6plex [N-Term; K12]; 1xPhospho [S3(100)]	F30F8.5b 1xPhospho [S25(100)]	6	F30F8.5b	F30F8.5b [23-34]	0	1875	S3(Phospho): 100	1.403	1.316	126.7	119.2	114.2	115.1	83.8	86.2	84	71.2	67.2	132.5	4.87327
[R].SQSPNVIQNGEIK.[I]	2xTMT6plex [N-Term; K13]; 1xDeamidated [N9(99.7)]; 1xPhospho [S3(100)]	F58A4.11 1xPhospho [S541(100)]	13	F58A4.11	F58A4.11 [539-551]	0	1953.01	S3(Phospho): 100; N9(Deamidated): 100	1.352	1.316	121.6	121.3	113.6	114.1	87.6	83.7	89.9	64	65.3	138.9	4.71099
[R].KYESEEYSFEETYDYEQENTNK.[K]	3xTMT6plex [N-Term; K1; K22]; 2xPhospho [S4(100); Y15(100)]	K09F5.2 2xPhospho [S1501(100); S1505(100)]	133	K09F5.2	K09F5.2 [1498-1519]	1	3672.58	S4(Phospho): 100; S8(Phospho): 100	0.852	1.316	103.4	100	99.7	105	121.7	119.6	118	70.6	69.3	92.8	7.39717
[K].SMSHSESKSR.[L]	2xTMT6plex [N-Term; K8]; 1xPhospho [S7(100)]	T21C9.1 1xPhospho [S179(99)]	6	T21C9.1	T21C9.1 [173-182]	1	1673.81	S7(Phospho): 100	0.966	1.316	99.3	108.4	126.6	92	100	93.3	137.5	100.6	73.2	69.2	3.93668
[K].LSSSPDKGEK.[D]	3xTMT6plex [N-Term; K7; K10]; 1xPhospho [S]	W07B3.2b 1xPhospho [S138(99.5)]	18	W07B3.2b	W07B3.2b [135-144]	1	1814.99	S4(Phospho): 99.65	1.328	1.315	131.8	119	101.4	116.1	90.7	91.6	82.2	80.9	86.5	99.7	2.87919
[R].RSPTQVQR.[F]	1xTMT6plex [N-Term]; 1xPhospho [S2(100)]	ZK1193.5a 1xPhospho [S178(100)]	2	ZK1193.5a	ZK1193.5a [177-184]	1	1280.67	S2(Phospho): 100	1.69	1.314	137	118.3	94.3	146.7	66.3	65.3	88.7	87.5	64.4	131.4	1.46026
[R].VSQSAIMSTSASSENKENEETLK.[V]	3xTMT6plex [N-Term; K16; K23]; 1xOxidation [M7(100)]; 2xPhospho [S12(94.9); S13(94.9)]	F54E7.3b 2xPhospho [S609(94.9); S610(94.9)]; F54E7.3i 2xPhospho [S609(94.9); S610(94.9)]	1	F54E7.3b; F54E7.3i	F54E7.3b [598-620]; F54E7.3i [598-620]	1	3333.58	M7(Oxidation): 100; S12(Phospho): 94.94; S13(Phospho): 94.94	1.4	1.314	91.2	192	88.7	102.7	82.7	89.6	82.1	83	86.6	101.3	2.00689
[R].QKTPEAGNLSQNTSIVLNTTDSPLEAIATSTPK.[E]	3xTMT6plex [N-Term; K2; K33]; 1xPhospho [T3(100)]	F13B9.1a 1xPhospho [T394(100)]	1	F13B9.1a	F13B9.1a [392-424]	1	4194.21	T3(Phospho): 100	1.395	1.314	135.3	117.1	95.5	126.4	82.2	91.9	80.8	85.1	55.5	130.2	4.85532
[K].SLSGFIK.[D]	2xTMT6plex [N-Term; K7]; 1xPhospho [S3(100)]	R11B5.1 1xPhospho [S602(100)]	3	R11B5.1	R11B5.1 [600-606]	0	1289.73	S3(Phospho): 100	1.248	1.314	121.6	121.1	117.1	100.6	82.7	94.4	99.6	82.8	82.1	97.9	2.34581
[R].SSMRSESIQLASPSSAGEFK.[Q]	2xTMT6plex [N-Term; K20]; 1xPhospho [S5(99.6)]	T09A5.10 1xPhospho [S737(99.6)]	2	T09A5.10	T09A5.10 [733-752]	1	2637.3	S5(Phospho): 99.64	0.925	1.314	114.6	102.8	111.7	90.8	103.3	112.6	124.5	90.5	71	78.3	3.49658
[K].SEDAIQNLR.[G]	1xTMT6plex [N-Term]; 2xDeamidated [Q6(100); N7(100)]; 1xPhospho [S1(100)]	D2024.4b 1xPhospho [S117(100)]	2	D2024.4b	D2024.4b [117-125]	0	1356.62	S1(Phospho): 100; Q6(Deamidated): 100; N7(Deamidated): 100	1.197	1.313	154.3	119.9	100.6	80.1	96.9	114.5	73.8	65.4	90.1	104.3	1.68667
[K].SITNAHSFSNVNEIK.[V]	2xTMT6plex [N-Term; K15]; 1xPhospho [S7(100)]	C44H4.4 1xPhospho [S751(100)]	9	C44H4.4	C44H4.4 [745-759]	0	2199.12	S7(Phospho): 100	1.204	1.313	114.9	114	120.2	106.5	91.9	92.3	99.7	79.3	71.9	109.1	4.89156
[K].SKDDDSSDEEEEEEVK.[E]	3xTMT6plex [N-Term; K2; K16]; 2xPhospho [S6(100); S7(100)]	F32E10.6 2xPhospho [S200(100); S201(100)]	16	F32E10.6	F32E10.6 [195-210]	1	2717.16	S6(Phospho): 100; S7(Phospho): 100	1.461	1.313	131	133.7	95.7	119.4	82.1	88.4	75.7	69.2	78.7	126.2	6.12132
[R].QISEDAFYVVNEVVMK.[R]	2xTMT6plex [N-Term; K16]; 1xDeamidated [N11(100)]; 1xPhospho [S3(100)]	R11A5.4a 1xPhospho [S25(100)]	2	R11A5.4a	R11A5.4a [23-38]	0	2410.2	S3(Phospho): 100; N11(Deamidated): 100	1.058	1.313	121.2	119.9	102.2	95.3	92.1	99.4	119.4	67.7	63.7	119.2	2.96312
[R].QDSDDEDRK.[G]	2xTMT6plex [N-Term; K9]; 1xPhospho [S3(100)]	F33A8.1 1xPhospho [S811(100)]	4	F33A8.1	F33A8.1 [809-817]	1	1645.75	S3(Phospho): 100	1.328	1.312	127.4	142	90.7	108	95.1	90.8	78.5	78.1	84.4	105.1	2.79938
[R].KYESEEYSFEETYDYEQENTNK.[K]	3xTMT6plex [N-Term; K1; K22]; 2xDeamidated [Q17(100); N19(100)]; 1xPhospho [S4(100)]	K09F5.2 1xPhospho [S1501(100)]	32	K09F5.2	K09F5.2 [1498-1519]	1	3594.58	S4(Phospho): 100; Q17(Deamidated): 100; N19(Deamidated): 100	0.832	1.312	99.5	98.6	104.3	102	123.6	121.4	119.5	74.1	72.3	84.8	4.39557
[R].DRMSPMR.[R]	1xTMT6plex [N-Term]; 1xPhospho [S4(100)]	K02F3.11 1xPhospho [S237(100)]	5	K02F3.11	K02F3.11 [234-240]	1	1201.54	S4(Phospho): 100	1.33	1.312	108.3	154.7	88.5	116.7	85.2	92.7	86.3	91	86.3	90.4	2.2031
[R].SRSVPNATAK.[E]	2xTMT6plex [N-Term; K10]; 1xPhospho [S3(100)]	K11E4.4a 1xPhospho [S74(100)]	1	K11E4.4a	K11E4.4a [72-81]	1	1568.86	S3(Phospho): 100	1.563	1.312	115.6	115.5	122	134.4	73	77.6	83.3	71.2	71.3	136.3	3.68066
[K].GSNASFK.[S]	2xTMT6plex [N-Term; K7]; 1xPhospho [S2(100)]	F56C9.10a 1xPhospho [S858(100)]; F56C9.10b 1xPhospho [S861(100)]	6	F56C9.10a; F56C9.10b	F56C9.10a [857-863]; F56C9.10b [860-866]	0	1248.64	S2(Phospho): 100	1.074	1.312	112.5	114.2	110.4	103.3	99.5	104	104.2	75.2	72.8	103.9	2.35707
[K].DRSFIK.[I]	2xTMT6plex [N-Term; K6]; 1xPhospho [S3(100)]	ZK377.2a 1xPhospho [S908(100)]	2	ZK377.2a	ZK377.2a [906-911]	1	1303.72	S3(Phospho): 100	1.254	1.311	127.6	120.1	108.6	104.5	89.5	93.9	92.2	78.1	98.8	86.8	2.41164
[K].KSVGIAIEK.[S]	3xTMT6plex [N-Term; K1; K9]; 1xPhospho [S2(100)]	R166.5b 1xPhospho [S580(100)]	1	R166.5b	R166.5b [579-587]	1	1712.03	S2(Phospho): 100	1.353	1.311	119.2	133.2	101.3	116.5	84.9	85	90.7	84.1	82.8	102.1	3.26321
[K].RSDSIKTPVIER.[K]	2xTMT6plex [N-Term; K6]; 2xPhospho [S4(100); T7(100)]	T19B10.5 2xPhospho [S479(100); T482(100)]	5	T19B10.5	T19B10.5 [476-487]	2	2019.04	S4(Phospho): 100; T7(Phospho): 100	1.297	1.311	123.5	117.3	119.2	105.1	92.7	85.6	90.7	65.2	59.3	141.6	3.3255
[R].NASLADLSDSEK.[W]	2xTMT6plex [N-Term; K12]; 1xPhospho [S3(100)]	F10E7.8b 1xPhospho [S264(100)]	5	F10E7.8b	F10E7.8b [262-273]	0	1787.88	S3(Phospho): 100	1.356	1.311	124.1	119.3	116.4	110.7	90.1	92.8	77.4	69.5	74.2	125.5	3.9877
[K].SQSESVLLK.[N]	2xTMT6plex [N-Term; K9]; 1xPhospho [S3(100)]	F35H12.4 1xPhospho [S350(100)]	2	F35H12.4	F35H12.4 [348-356]	0	1528.84	S3(Phospho): 100	1.088	1.31	125.6	110.1	103.5	102.8	90.4	108.6	105.9	73.1	84.5	95.4	2.75233
[K].RNSPSADDSTTDESSSQVSSPQPK.[K]	2xTMT6plex [N-Term; K24]; 1xDeamidated [Q17(100)]; 2xPhospho [S3(100); S/T]	T07C4.2 2xPhospho [S205(100); S/T]	5	T07C4.2	T07C4.2 [203-226]	1	3126.36	S3(Phospho): 99.99; S14(Phospho): 49.55; S15(Phospho): 49.55; Q17(Deamidated): 100	1.413	1.31	106	117.1	117.2	135.1	76.9	92	83.5	77.5	96.5	98.1	2.49077
[R].NETGRPATPTMEADK.[T]	2xTMT6plex [N-Term; K15]; 1xPhospho [T8(98.7)]	C25G4.5 1xPhospho [T1060(100)]	1	C25G4.5	C25G4.5 [1053-1067]	0	2156.05	T8(Phospho): 100	1.341	1.31	134.1	120.3	95.9	118.7	92.3	100.6	69.5	66.1	83.8	118.6	2.95826
[R].QVLIRPASK.[V]	2xTMT6plex [N-Term; K9]; 1xPhospho [S8(100)]	F53A3.3a 1xPhospho [S31(100)]	1	F53A3.3a	F53A3.3a [24-32]	0	1549.92	S8(Phospho): 100	1.121	1.31	123.6	99.2	102	121.4	108.9	100.8	88.7	75.3	95.4	84.6	2.08077
[K].RYQQHVGTSQAR.[F]	1xTMT6plex [N-Term]; 1xPhospho [T/S/Y]		2	C05D9.7	C05D9.7 [229-240]	1	1739.85	T8(Phospho): 50; S9(Phospho): 50	1.269	1.31	104.8	127	114.8	115.7	96.5	80.8	95.9	91.8	92	80.9	1.94854
[K].NPEVSASNSSSSSTDNTTDNTTSDEEK.[L]	2xTMT6plex [N-Term; K27]; 1xDeamidated [N16(99)]; 1xPhospho [S23(100)]	F56C9.3 1xPhospho [S33(100)]	2	F56C9.3	F56C9.3 [11-37]	0	3343.42	N16(Deamidated): 98.99; S23(Phospho): 99.99	1.07	1.31	115.4	108.7	109.8	106	97.2	115.9	95.2	69.1	82.6	100.2	3.46177
[K].FEVESSDVSPRSVIVK.[T]	2xTMT6plex [N-Term; K16]; 2xPhospho [S9(100); S12(100)]	C07A12.1b 2xPhospho [S235(100); S238(100)]; C07A12.1a 2xPhospho [S233(100); S236(100)]	1	C07A12.1b; C07A12.1a	C07A12.1b [227-242]; C07A12.1a [225-240]	1	2396.19	S9(Phospho): 100; S12(Phospho): 100	1.332	1.31	122.7	108.9	119.1	117.6	93.1	82.9	87.6	80	90.4	97.7	3.06073
[R].LNESSDIDR.[S]	1xTMT6plex [N-Term]; 1xPhospho [S4(100)]	C56G2.1a 1xPhospho [S378(100)]	11	C56G2.1a	C56G2.1a [375-383]	0	1357.62	S5(Phospho): 99.75	1.117	1.309	133.7	117.4	85.7	108.8	107.6	116.7	74.8	65	83.4	106.8	2.35926
[K].AIVLPAASSNDAQFVTECKSLLQK.[C]	3xTMT6plex [N-Term; K19; K24]; 1xCarbamidomethyl [C18]; 1xDeamidated [N10(99.1)]; 1xPhospho [S20(100)]	T05G5.7a 1xPhospho [S221(100)]	1	T05G5.7a	T05G5.7a [202-225]	1	3358.79	N10(Deamidated): 99.14; S20(Phospho): 100	0.985	1.309	89.9	117.4	125.8	95.3	64.9	109.2	152.1	102.5	68.4	74.6	2.92125
[K].MVPAELPSPVVLSEDNNIFEVK.[D]	2xTMT6plex [N-Term; K22]; 1xPhospho [S8(100)]	C28G1.4 1xPhospho [S427(100)]	3	C28G1.4	C28G1.4 [420-441]	0	2965.54	S8(Phospho): 100	1.044	1.308	107.6	129.4	88.2	111.1	112	109.6	91.8	77.5	81.7	91.1	2.81947
[R].AGSVVNRIPEAADLLEK.[F]	2xTMT6plex [N-Term; K17]; 1xPhospho [S3(100)]	C05E4.9a 1xPhospho [S930(100)]	25	C05E4.9a	C05E4.9a [928-944]	1	2320.27	S3(Phospho): 100	1.843	1.308	89.1	113.3	179.7	122.8	59.6	55	90.9	85.6	67.8	136.1	4.89419
[K].SQKTPPSSLNDSYAEELLEAK.[L]	3xTMT6plex [N-Term; K3; K21]; 2xPhospho [T4(99.4); S8(100)]	K08H10.1k 2xPhospho [T57(100); S/Y]	10	K08H10.1k	K08H10.1k [54-74]	1	3154.56	T4(Phospho): 99.44; S8(Phospho): 100	1.392	1.308	121.6	116.4	116.6	118.7	83.1	83.5	88.6	69.2	64.2	138	5.39595
[K].KEESMHDLK.[N]	3xTMT6plex [N-Term; K1; K9]; 1xPhospho [S4(100)]	C33G3.6 1xPhospho [S144(100)]	1	C33G3.6	C33G3.6 [141-149]	1	1883.99	S4(Phospho): 100	1.329	1.308	127.7	101.6	117.7	120.7	78.3	103.2	82.5	84	73.9	110.4	2.43115
[K].MSKSPSPAK.[S]	3xTMT6plex [N-Term; K3; K9]; 3xPhospho [S2(100); S4(100); S6(100)]	T09B4.5a 3xPhospho [S29(100); S31(100); S33(100)]	25	T09B4.5a	T09B4.5a [28-36]	1	1859.87	S2(Phospho): 100; S4(Phospho): 100; S6(Phospho): 100	1.554	1.307	122.2	122.7	122.7	118.7	78.8	78.1	77.8	78.8	74.3	125.9	3.51087
[K].IANQSFPDIPALLNHFK.[M]	2xTMT6plex [N-Term; K17]; 1xPhospho [S5(100)]	Y41D4B.13a 1xPhospho [S88(100)]	2	Y41D4B.13a	Y41D4B.13a [84-100]	0	2463.32	S5(Phospho): 100	1.246	1.307	128.4	106.2	122.9	102.1	92.6	93.6	90.4	71.7	83.5	108.6	4.02064
[K].LGCDAGLIITASHNPK.[E]	2xTMT6plex [N-Term; K16]; 1xCarbamidomethyl [C3]; 1xDeamidated [N14(100)]; 1xPhospho [T/S]		2	Y43F4B.5a	Y43F4B.5a [140-155]	0	2206.13	T10(Phospho): 50; S12(Phospho): 50; N14(Deamidated): 100	1.186	1.307	129	130.8	84.8	108.7	93.3	105.2	88	75.9	80.9	103.3	2.00633
[K].VETPTAMSSQHPSVNSLCCLDEELDQAAATLAK.[I]	2xTMT6plex [N-Term; K33]; 2xCarbamidomethyl [C18; C19]; 1xDeamidated [Q26(100)]; 2xPhospho [S13(100); S16(100)]	T27E9.7 2xPhospho [S38(100); S41(100)]	3	T27E9.7	T27E9.7 [26-58]	0	4192.89	S13(Phospho): 100; S16(Phospho): 100; Q26(Deamidated): 100	0.878	1.305	102	99.5	110.2	100.1	113.2	112.7	125.7	71.1	71.7	93.8	4.58305
[K].SKTGESEEHDEDSTVEDAGEDTIVENLEIK.[K]	3xTMT6plex [N-Term; K2; K30]; 1xDeamidated [N26(100)]; 2xPhospho [S/T]	F11A10.1a 2xPhospho [S1147(99.5); S/T]; F11A10.1b 2xPhospho [S1145(99.5); S/T]	5	F11A10.1a; F11A10.1b	F11A10.1a [1142-1171]; F11A10.1b [1140-1169]	1	4153.87	S6(Phospho): 99.52; S13(Phospho): 50; T14(Phospho): 50; N26(Deamidated): 100	1.259	1.305	121.1	130.8	111.4	97.4	85.9	89.9	98.7	72.9	104.5	87.4	3.87681
[K].KQAVDSGDEIGR.[E]	2xTMT6plex [N-Term; K1]; 1xPhospho [S6(100)]	W06A7.3f 1xPhospho [S2858(100)]	7	W06A7.3f	W06A7.3f [2853-2864]	1	1812.93	S6(Phospho): 100	0.963	1.305	107.7	107	107.5	102.6	110.8	115.8	104.3	84.9	84.4	74.9	3.73828
[K].SEREEAGPSNDSSDGGSASELR.[K]	1xTMT6plex [N-Term]; 1xPhospho [S]		2	ZC247.2	ZC247.2 [285-306]	1	2546.08	S17(Phospho): 49.99; S19(Phospho): 49.99	1.235	1.304	128.6	128.3	98.2	103.1	73	109.6	95.7	50	96	117.6	1.35535
[R].SIPYVPSLQQLEGLDGPAPGSSAPISIPNSTSSR.[I]	1xTMT6plex [N-Term]; 2xPhospho [S7(100); S22(100)]	T08A9.1 2xPhospho [S620(99.3); S621(100)]	3	T08A9.1	T08A9.1 [600-633]	0	3811.84	S7(Phospho): 100; S22(Phospho): 99.98	1.023	1.304	107.1	114	112.8	99.4	91	127.5	99	82.3	62.8	104.1	2.83302
[K].YRDLSDEER.[E]	1xTMT6plex [N-Term]; 1xPhospho [S5(100)]	B0238.11 1xPhospho [S287(100)]	2	B0238.11	B0238.11 [283-291]	1	1491.67	S5(Phospho): 100	1.226	1.304	127.2	117.9	108.3	103.8	95.9	102.9	80.9	78	86	99	2.40581
[R].FSPNPSER.[S]	1xTMT6plex [N-Term]; 1xPhospho [S2(100)]	Y51H1A.4 1xPhospho [S275(100)]	1	Y51H1A.4	Y51H1A.4 [274-281]	0	1242.57	S2(Phospho): 100	1.472	1.303	127.6	129	102.1	120.9	83.9	80.4	80.1	75	73.9	127.2	2.32867
[R].VIVSHDSSR.[H]	1xTMT6plex [N-Term]; 1xPhospho [S7(99.6)]	C48G7.3a 1xPhospho [S1758(100)]	10	C48G7.3a	C48G7.3a [1752-1760]	0	1308.65	S7(Phospho): 99.74	1.155	1.303	117.1	114.9	112.7	104.8	97.7	99.3	94.8	81.6	73.7	103.4	2.79706
[K].CQQPGHISR.[N]	1xTMT6plex [N-Term]; 1xCarbamidomethyl [C1]; 1xPhospho [S8(100)]	K08D12.3a 1xPhospho [S16(100)]	1	K08D12.3a	K08D12.3a [9-17]	0	1391.65	S8(Phospho): 100	1.034	1.303	110.5	101.6	118.5	103.9	91.1	116.4	107.8	83.4	86.4	80.4	2.28915
[K].ETQWTAPTPVQGLLEPACGASPDTTVVIADEITEEEQQAEVLEKPR.[V]	2xTMT6plex [N-Term; K44]; 1xCarbamidomethyl [C18]; 1xPhospho [T24(97.7)]	C43E11.3a 1xPhospho [T1408(97.7)]	1	C43E11.3a	C43E11.3a [1385-1430]	0	5571.75	T24(Phospho): 97.71	1.249	1.302	116.4	103.7	123.5	115.9	86.1	94.6	95.2	70	75.9	118.7	10.5538
[R].EASPAPR.[L]	1xTMT6plex [N-Term]; 1xPhospho [S3(100)]	ZK1053.4 1xPhospho [S149(100)]	2	ZK1053.4	ZK1053.4 [147-153]	0	1036.5	S3(Phospho): 100	1.423	1.302	133.6	119	118.1	104.8	86.4	84.4	79.8	88.8	84.6	100.5	2.41689
[R].STTFERDPWTIGGTK.[A]	2xTMT6plex [N-Term; K15]; 1xPhospho [T/S]		2	F56D12.6a	F56D12.6a [551-565]	1	2234.13	T3(Phospho): 99.99	1.085	1.302	108.4	113.1	119.5	100.1	93.8	106.2	104.9	73.8	71.2	109	2.38231
[K].KNSSSDLFK.[R]	3xTMT6plex [N-Term; K1; K9]; 1xPhospho [S3(100)]	F59F5.6 1xPhospho [S816(100)]	4	F59F5.6	F59F5.6 [814-822]	1	1792.98	S3(Phospho): 100	1.336	1.302	121.7	117.4	123.2	105.6	86.3	87.6	88.7	65.6	69.1	134.8	3.38857
[R].FDGLTQK.[M]	2xTMT6plex [N-Term; K7]; 1xPhospho [T5(100)]	R11G1.4a 1xPhospho [T449(100)]	1	R11G1.4a	R11G1.4a [445-451]	0	1346.71	T5(Phospho): 100	1.205	1.302	124.4	113	105.6	111.8	95.9	98.2	89	68.1	89	104.9	2.07832
[R].INNSSRYNVDSAQELVQLALIK.[D]	2xTMT6plex [N-Term; K22]; 1xDeamidated [Q17(100)]; 2xPhospho [S4(100); S5(100)]	W08G11.4 2xPhospho [S59(100); S60(98.8)]	6	W08G11.4	W08G11.4 [56-77]	1	3094.56	S4(Phospho): 100; S5(Phospho): 100; Q17(Deamidated): 100	1.393	1.302	121.1	116.3	118.3	117.3	92.6	87.4	74.5	92.1	94.9	85.5	3.90553
[K].RELSPDTEK.[R]	2xTMT6plex [N-Term; K9]; 1xPhospho [S4(100)]	F55A4.5 1xPhospho [S546(100)]	8	F55A4.5	F55A4.5 [543-551]	1	1612.83	S4(Phospho): 100	1.535	1.301	127.1	119.1	119.7	118.4	77.9	82.1	76.6	76.3	77.7	125.1	3.46597
[R].VNSTANLK.[L]	2xTMT6plex [N-Term; K8]; 1xPhospho [S3(100)]	Y47G6A.23d 1xPhospho [S2452(100)]	3	Y47G6A.23d	Y47G6A.23d [2450-2457]	0	1384.76	S3(Phospho): 100	1.056	1.301	128.5	112.3	96.7	99.9	104.7	112.6	93.2	71.6	84.3	96.2	2.76864
[R].SDSDLHK.[L]	2xTMT6plex [N-Term; K7]; 1xPhospho [S1(100)]	M88.6b 1xPhospho [S552(100)]	7	M88.6b	M88.6b [552-558]	0	1339.67	S1(Phospho): 100	1.543	1.301	127.8	119.9	124.5	112.7	75.6	82.6	77.5	81.7	80.2	117.6	2.36982
[R].ESSRSRSPR.[A]	1xTMT6plex [N-Term]; 3xPhospho [S3(75); S5(75); S7(75)]	C18D11.4a 3xPhospho [S42(100); S44(100); S]	1	C18D11.4a	C18D11.4a [38-46]	2	1530.61	S2(Phospho): 50; S3(Phospho): 50; S5(Phospho): 100; S7(Phospho): 100	1.212	1.301	114.7	118.1	119.2	103.5	93.4	103.8	84.7	85	68.5	109.1	2.75909
[K].TGSCSPGDETYAR.[V]	1xTMT6plex [N-Term]; 1xCarbamidomethyl [C4]; 1xPhospho [S5(99.6)]	C49A1.4a 1xPhospho [S224(99.6)]	1	C49A1.4a	C49A1.4a [220-232]	0	1709.7	S5(Phospho): 99.56	1.212	1.301	126.2	108.9	104.5	116	89.7	103.2	88.9	88.2	82.2	92.2	2.4776
[K].NGNLTSSQTSLAMYNENNHSQNSTLNSTTK.[S]	2xTMT6plex [N-Term; K30]; 1xOxidation [M13(100)]; 2xPhospho [S/T/Y]		1	W09C5.2	W09C5.2 [401-430]	0	3890.73	S7(Phospho): 64.77; T9(Phospho): 64.77; S10(Phospho): 64.77; M13(Oxidation): 100	1.319	1.3	104.8	122.4	132.8	106.2	72.6	87.4	105	95.1	80.8	92.9	2.83648
[R].KYESEEYSFEETYDYEQENTNKK.[Q]	4xTMT6plex [N-Term; K1; K22; K23]; 1xDeamidated [Q17(100)]; 3xPhospho [S4(100); T12(100); Y13(99.5)]	K09F5.2 3xPhospho [S1501(100); T1509(100); Y1510(99.5)]	7	K09F5.2	K09F5.2 [1498-1520]	2	4110.79	S4(Phospho): 100; T12(Phospho): 99.1; Y13(Phospho): 99.1; Q17(Deamidated): 100	0.927	1.3	101.3	104.3	112.5	101	111.9	106.6	120.5	84.1	71.2	86.5	3.40575
[K].GLLEASDDEKSVKSVK.[I]	4xTMT6plex [N-Term; K10; K13; K16]; 2xPhospho [S11(100); S14(100)]	F40A3.2 2xPhospho [S186(100); S189(100)]	4	F40A3.2	F40A3.2 [176-191]	2	2781.49	S11(Phospho): 99.99; S14(Phospho): 100	1.435	1.3	117.2	114	122.6	122.5	87.7	76	85.2	65.2	57.3	152.2	4.91547
[R].NMSVDNLEFDR.[L]	1xTMT6plex [N-Term]; 1xPhospho [S3(100)]	Y57G11C.24i 1xPhospho [S514(100)]	1	Y57G11C.24i	Y57G11C.24i [512-522]	0	1648.72	S3(Phospho): 100	1.437	1.3	126.9	117.9	119.4	112.2	82.8	86.1	79.8	69.5	74.5	131	3.34218
[K].RAETSDEEDEDEEDEK.[E]	2xTMT6plex [N-Term; K16]; 1xPhospho [T/S]		2	F32E10.6	F32E10.6 [303-318]	1	2464.03	T4(Phospho): 50; S5(Phospho): 50	1.334	1.299	146.6	122.9	94.9	103.1	83.8	94.5	84.5	70.4	86.9	112.5	3.71419
[R].DSDAPDSDQEFEAFIK.[Q]	2xTMT6plex [N-Term; K16]; 1xPhospho [S7(100)]	F26F12.7 1xPhospho [S195(100)]	20	F26F12.7	F26F12.7 [189-204]	0	2352.07	S7(Phospho): 100	1.67	1.299	130.2	123	124.4	116	73.6	74.3	73.8	70.6	73.4	140.9	4.84642
[K].MSYSFVK.[K]	2xTMT6plex [N-Term; K7]; 1xPhospho [S2(100)]	F08C6.4b 1xPhospho [S310(100)]	3	F08C6.4b	F08C6.4b [309-315]	0	1399.71	S2(Phospho): 100	1.728	1.299	125.8	124.5	129.1	117.9	75.4	66.1	74.4	85.8	83.3	117.9	2.24493
[K].ETPRSPCLK.[R]	2xTMT6plex [N-Term; K9]; 1xCarbamidomethyl [C7]; 1xPhospho [S5(100)]	Y53C10A.4 1xPhospho [S584(100)]	2	Y53C10A.4	Y53C10A.4 [580-588]	1	1625.85	S5(Phospho): 100	1.379	1.299	120.6	112.3	120.4	118.1	83.2	83.4	89.7	66.2	66.5	139.5	2.25173
[K].NLGENGGSSGENEK.[K]	2xTMT6plex [N-Term; K14]; 1xPhospho [S8(99.7)]	Y71F9AL.12 1xPhospho [S277(99.7)]	5	Y71F9AL.12	Y71F9AL.12 [270-283]	0	1929.9	S8(Phospho): 99.69	1.092	1.299	107	114.1	110.5	110.1	93.6	98.6	111.2	82.6	77.9	94.5	4.02962
[R].LSDVQINTNR.[M]	1xTMT6plex [N-Term]; 1xPhospho [S2(100)]	F56A3.4 1xPhospho [S736(100)]	2	F56A3.4	F56A3.4 [735-744]	0	1468.74	S2(Phospho): 100	1.105	1.299	124.5	113.1	96.8	108.7	97.3	106.5	97.1	83.2	84.8	87.9	2.73174
[R].SPDHVK.[T]	2xTMT6plex [N-Term; K6]; 1xPhospho [S1(100)]	C29E6.5a 1xPhospho [S125(100)]	3	C29E6.5a	C29E6.5a [125-130]	0	1220.64	S1(Phospho): 100	1.446	1.299	124.4	115.9	121.6	115.2	76.3	85.9	85.2	69.7	71.9	134	2.06532
[R].SGSQTDNSER.[Y]	1xTMT6plex [N-Term]; 1xPhospho [S3(100)]	T12D8.1 1xPhospho [S923(100)]	1	T12D8.1	T12D8.1 [921-930]	0	1389.58	S3(Phospho): 100	1.021	1.299	113.9	104.7	110.2	103.7	94.4	106.7	116.6	72.7	63.9	113.1	2.67611
[R].SPNKSNHDVNETMK.[A]	3xTMT6plex [N-Term; K4; K14]; 1xPhospho [S5(100)]	C25G4.5 1xPhospho [S1081(100)]	1	C25G4.5	C25G4.5 [1077-1090]	1	2368.19	S5(Phospho): 100	1.469	1.298	120	119	122.7	117.3	69.3	79.3	95.8	91.6	82.3	102.7	3.20742
[R].AHTFVAPPTIHTPDIPVVAAK.[K]	2xTMT6plex [N-Term; K21]; 1xPhospho [T12(100)]	F13G11.1b 1xPhospho [T222(100)]	1	F13G11.1b	F13G11.1b [211-231]	0	2720.49	T12(Phospho): 100	1.284	1.298	115.5	119.3	105.9	121.9	83.7	84.3	102.3	63.3	66.5	137.4	5.33177
[K].SREIEEPVVVDR.[F]	1xTMT6plex [N-Term]; 1xPhospho [S1(100)]	Y38C1AB.8b 1xPhospho [S546(100)]	2	Y38C1AB.8b	Y38C1AB.8b [546-557]	1	1736.88	S1(Phospho): 100	1.412	1.298	116.6	127.2	101.1	129.2	93.9	74.4	83.5	89.7	82.4	101.9	5.07784
[K].MSKSPSPAK.[S]	3xTMT6plex [N-Term; K3; K9]; 2xPhospho [S2(100); S6(100)]	T09B4.5a 2xPhospho [S29(100); S31(100)]	39	T09B4.5a	T09B4.5a [28-36]	1	1779.91	S4(Phospho): 100; S6(Phospho): 100	1.592	1.297	123	129.2	119.5	116.3	75.7	76.3	77.8	85	82.7	114.5	2.75252
[R].YSKSPESR.[E]	2xTMT6plex [N-Term; K3]; 1xPhospho [S/Y]	D1009.2a 1xPhospho [S216(100)]	5	D1009.2a	D1009.2a [213-220]	1	1491.76	S4(Phospho): 100	0.927	1.297	113.5	103.8	100.4	101.2	105	116.1	117.9	81.7	75.4	85.1	2.08619
[R].VSLGEAAAQAGAFAEQLETK.[I]	2xTMT6plex [N-Term; K20]; 1xPhospho [S2(100)]	T04H1.4b 1xPhospho [S869(100)]	1	T04H1.4b	T04H1.4b [868-887]	0	2529.3	S2(Phospho): 100	0.954	1.296	119.6	113.5	92.4	97.3	124.5	116.1	92	80.8	89.2	74.6	3.58417
[K].KDSPPSSDENLLTGSLFQNAMK.[K]	3xTMT6plex [N-Term; K1; K22]; 1xPhospho [S3(100)]	C36F7.1 1xPhospho [S283(100)]	4	C36F7.1	C36F7.1 [281-302]	1	3146.6	S3(Phospho): 100	1.325	1.296	113.2	120.6	120	112.4	83.7	93.4	86.8	84.1	93.5	92.2	3.39754
[R].NNSDENLLFELMQDTK.[T]	2xTMT6plex [N-Term; K16]; 1xPhospho [S3(100)]	K04C1.3 1xPhospho [S286(100)]	1	K04C1.3	K04C1.3 [284-299]	0	2449.17	S3(Phospho): 100	1.08	1.296	110.6	117.8	109.9	101.6	111.6	109.5	84.5	82.8	97.8	74	4.57201
[K].HIPLSLH.[-]	1xTMT6plex [N-Term]; 1xPhospho [S5(100)]	C45B2.7 1xPhospho [S958(100)]	1	C45B2.7	C45B2.7 [954-960]	0	1125.6	S5(Phospho): 100	1.223	1.296	131.2	113.2	99.8	111.9	88.5	102.2	89.1	60	74.8	129.2	1.79884
[R].DADQEETTSATDSAIEMK.[E]	2xTMT6plex [N-Term; K18]; 2xPhospho [T8(99.2); S13(100)]	T23G5.2b 2xPhospho [T189(99.2); S194(100)]; T23G5.2a 2xPhospho [T189(99.2); S194(100)]	3	T23G5.2b; T23G5.2a	T23G5.2b [182-199]; T23G5.2a [182-199]	0	2560.08	T8(Phospho): 99.22; S13(Phospho): 99.99	1.453	1.296	125.6	117.9	107.7	126.2	82.4	93.6	70.3	72.9	79.6	123.8	3.89949
[K].APPPALPLSPIVQK.[Q]	2xTMT6plex [N-Term; K14]; 1xPhospho [S9(100)]	ZK1307.6 1xPhospho [S320(100)]	12	ZK1307.6	ZK1307.6 [312-325]	0	1966.15	S9(Phospho): 100	1.443	1.296	128.5	115	109.3	123.6	84.5	83.3	79.9	78.6	84.8	112.5	4.30551
[R].EEENESNVSGSEHGMSVN.[-]	1xTMT6plex [N-Term]; 1xOxidation [M15(100)]; 3xPhospho [S6(100); S]	F52B10.1 3xPhospho [S1951(100); S1954(99.9); S1956(99.9)]	5	F52B10.1	F52B10.1 [1946-1963]	0	2419.82	S6(Phospho): 99.98; S9(Phospho): 66.67; S11(Phospho): 66.67; M15(Oxidation): 100; S16(Phospho): 66.67	1.393	1.295	135.5	107.4	107.4	121.9	79.5	83.3	91.5	96.6	67	109.8	2.32923
[R].AQCDSPNNAPASDESDQGIR.[C]	1xTMT6plex [N-Term]; 1xCarbamidomethyl [C3]; 1xPhospho [S5(100)]	K09E2.4a 1xPhospho [S1086(100)]	1	K09E2.4a	K09E2.4a [1082-1101]	0	2441.02	S5(Phospho): 100	1.278	1.295	88.1	111.2	140.6	121.8	94.1	93.3	83.6	64.6	88.6	114.1	3.10473
[K].KDVGSDSEDDYKPEK.[K]	4xTMT6plex [N-Term; K1; K12; K15]; 1xPhospho [S5(100)]	M01E5.5b 1xPhospho [S89(100)]; M01E5.5a 1xPhospho [S89(100)]	2	M01E5.5b; M01E5.5a	M01E5.5b [85-99]; M01E5.5a [85-99]	1	2708.38	S5(Phospho): 100	1.17	1.295	118	102.9	117.3	112.2	99.4	90.8	98.4	83.6	79.1	98.2	4.43172
[K].SGNTDTLRSTR.[S]	1xTMT6plex [N-Term]; 2xPhospho [T6(100); S9(99.5)]	K08H10.1k 2xPhospho [T1379(100); S1382(99.5)]	1	K08H10.1k	K08H10.1k [1374-1384]	1	1596.7	T6(Phospho): 100; S9(Phospho): 99.47	0.97	1.295	125	99.5	109.9	90.7	108.1	115.1	105.3	78.6	86	81.7	1.95027
[R].GASTFKDESVDDNNDDESSK.[V]	3xTMT6plex [N-Term; K6; K20]; 1xPhospho [S9(100)]	F57C7.1a 1xPhospho [S445(100)]	1	F57C7.1a	F57C7.1a [437-456]	1	2927.34	S9(Phospho): 100	1.416	1.294	124.7	107.8	122.6	119	92.8	79	79.4	77.1	89.5	108.1	3.77025
[R].GGSEDQK.[V]	2xTMT6plex [N-Term; K7]; 1xPhospho [S3(100)]	Y111B2A.18 1xPhospho [S6(100)]	2	Y111B2A.18	Y111B2A.18 [4-10]	0	1258.61	S3(Phospho): 100	1.411	1.294	136.7	111.2	106.7	119.2	85.4	85.5	80.8	70.6	81	122.9	2.14888
[R].ELSDDDR.[K]	1xTMT6plex [N-Term]; 1xPhospho [S3(100)]	Y57G11C.9a 1xPhospho [S270(100)]	2	Y57G11C.9a	Y57G11C.9a [268-274]	0	1158.49	S3(Phospho): 100	1.3	1.294	131.7	138.6	88.1	105.4	86.4	97	84.1	71.4	84.7	112.6	2.3087
[K].SLTNSPIMPR.[S]	1xTMT6plex [N-Term]; 1xPhospho [S5(100)]	Y53C10A.4 1xPhospho [S793(100)]	1	Y53C10A.4	Y53C10A.4 [789-798]	0	1424.72	S5(Phospho): 100	1.267	1.294	120.4	111.9	111.1	117.1	85.1	93.4	94.1	73.3	79.5	114.1	2.9269
[K].AVSTALR.[I]	1xTMT6plex [N-Term]; 1xPhospho [S3(100)]	F14B8.1a 1xPhospho [S563(100)]	4	F14B8.1a	F14B8.1a [561-567]	0	1026.55	S3(Phospho): 100	1.34	1.294	122	116.6	123	105.8	88.8	92.5	80.3	71.2	65	134.7	2.19641
[R].DSLNTPSPTQVSPR.[N]	1xTMT6plex [N-Term]; 1xPhospho [S12(100)]	F10E9.6c 1xPhospho [S292(100)]	1	F10E9.6c	F10E9.6c [281-294]	0	1807.88	S12(Phospho): 100	1.424	1.294	112.1	122.9	111.9	127.9	74.6	84.4	91.1	71.2	83.3	120.7	3.42418
[R].LLRPLSAESEEKVPVEK.[V]	3xTMT6plex [N-Term; K12; K17]; 2xPhospho [S6(100); S9(100)]	F39C12.1 2xPhospho [S2840(100); S2843(100)]	1	F39C12.1	F39C12.1 [2835-2851]	1	2771.5	S6(Phospho): 100; S9(Phospho): 100	1.324	1.294	123	116.3	109.8	116.9	86.2	93.1	84.7	78.1	71.6	120.4	4.12368
[R].SKSPLILEVSPR.[T]	2xTMT6plex [N-Term; K2]; 1xPhospho [S3(100)]	M79.1a 1xPhospho [S48(100)]	2	M79.1a	M79.1a [46-57]	1	1864.07	S3(Phospho): 100	1.419	1.294	119.5	126.7	106.6	121.5	74.9	82.2	93.6	79.2	91.7	104.1	2.56863
[K].EKSEERDNQK.[L]	3xTMT6plex [N-Term; K2; K10]; 1xPhospho [S3(100)]	C07H6.4 1xPhospho [S675(100)]	2	C07H6.4	C07H6.4 [673-682]	2	2030.05	S3(Phospho): 100	1.375	1.293	125.9	122.1	106.3	116.2	90.3	85.6	80.8	80.5	78.4	113.9	2.0457
[R].FIPPRPVSSASKK.[T]	3xTMT6plex [N-Term; K12; K13]; 2xPhospho [S8(100); S11(100)]	F22B7.13 2xPhospho [S457(100); S460(99.2)]; C38C10.4 2xPhospho [S457(100); S460(99.2)]	12	F22B7.13; C38C10.4	F22B7.13 [450-462]; C38C10.4 [450-462]	1	2261.24	S8(Phospho): 50.23; S9(Phospho): 50.23; S11(Phospho): 99.53	1.057	1.293	111.6	107.9	110.9	106.3	102.4	101.9	105.7	85.7	87.4	80.1	2.56743
[K].SPDALVR.[S]	1xTMT6plex [N-Term]; 1xPhospho [S1(100)]	F21H11.2a 1xPhospho [S1916(100)]	3	F21H11.2a	F21H11.2a [1916-1922]	0	1066.55	S1(Phospho): 100	1.383	1.293	139.5	124.3	95.8	111.6	85.7	100.5	69.4	84.4	92.7	96.1	2.32492
[K].QSIGNMLK.[V]	2xTMT6plex [N-Term; K8]; 1xPhospho [S2(100)]	W07A8.3a 1xPhospho [S675(100)]	1	W07A8.3a	W07A8.3a [674-681]	0	1428.77	S2(Phospho): 100	1.109	1.293	119.6	122.2	105.9	95.6	88	113.1	98.7	78	85.4	93.6	1.73264
[R].DHSNQSYR.[G]	1xTMT6plex [N-Term]; 2xPhospho [S3(100); S6(100)]	C36B1.8b 2xPhospho [S224(100); S227(100)]	2	C36B1.8b	C36B1.8b [222-229]	0	1395.53	S3(Phospho): 100; S6(Phospho): 100	0.876	1.293	113.4	117.3	82.6	97.1	125.8	125.2	100.5	74.3	74.1	89.6	3.0718
[K].SGSVHSPQKPQGSTTPCSVQSPASPVGDEQAVK.[M]	3xTMT6plex [N-Term; K9; K33]; 1xCarbamidomethyl [C17]; 3xPhospho [S6(100); S24(100); S/T]	F57C7.1a 3xPhospho [S153(100); S171(100); S/T]	2	F57C7.1a	F57C7.1a [148-180]	0	4261.98	S6(Phospho): 100; S13(Phospho): 49.66; T14(Phospho): 49.66; S24(Phospho): 100	1.381	1.293	119.1	125.6	115.9	110.3	68.8	85.7	101.4	92.4	75.5	105.3	3.44868
[R].NSSPEFK.[G]	2xTMT6plex [N-Term; K7]; 1xPhospho [S3(99.8)]	F46C8.3 1xPhospho [S135(99.8)]	2	F46C8.3	F46C8.3 [133-139]	0	1346.68	S3(Phospho): 100	1.454	1.293	123.1	115.3	122.7	116	78.6	77.7	89.8	88.4	80.5	107.9	1.94804
[K].ANEGSIAR.[D]	1xTMT6plex [N-Term]; 1xPhospho [S5(100)]	F21H11.2a 1xPhospho [S1555(100)]	2	F21H11.2a	F21H11.2a [1551-1558]	0	1126.55	S5(Phospho): 100	1.296	1.292	123.5	109.1	113.2	117.4	103.5	80	84.6	78.9	91.4	98.5	2.18538
[K].FSSFAGPLLPVIFEK.[M]	2xTMT6plex [N-Term; K15]; 1xPhospho [S3(99.5)]	F22B5.7 1xPhospho [S95(99.5)]	2	F22B5.7	F22B5.7 [93-107]	0	2190.2	S3(Phospho): 99.5	1.054	1.292	106.5	93.3	125.9	110.6	97.7	100.3	112.5	74.4	83.3	95.4	2.48337
[R].SHSADKNDNVWSR.[L]	2xTMT6plex [N-Term; K6]; 1xPhospho [S3(100)]	T19B10.5 1xPhospho [S502(100)]	2	T19B10.5	T19B10.5 [500-512]	1	2053.99	S3(Phospho): 100	1.617	1.292	118.6	120	132.7	117.9	72.1	74.5	80.2	68.2	66.6	149.2	3.21772
[K].KEDSEEDDDDKK.[S]	4xTMT6plex [N-Term; K1; K11; K12]; 1xPhospho [S4(100)]	ZC449.5 1xPhospho [S320(100)]	6	ZC449.5	ZC449.5 [317-328]	2	2449.22	S4(Phospho): 100	1.4	1.292	121.1	120.7	113.5	117.2	84.4	88.4	80.5	58.2	55.5	160.6	3.72317
[K].LSMMYVPSQAPNITK.[H]	2xTMT6plex [N-Term; K15]; 1xDeamidated [Q9(100)]; 2xOxidation [M3(100); M4(100)]; 1xPhospho [S2(100)]	Y105C5B.28a 1xPhospho [S374(100)]	3	Y105C5B.28a	Y105C5B.28a [373-387]	0	2251.12	S2(Phospho): 100; M3(Oxidation): 100; M4(Oxidation): 100; Q9(Deamidated): 100	1.408	1.292	109.7	119.4	113.1	131	113.9	62.7	75.5	74.5	80.5	119.8	3.13793
[R].MTEASSTSPILPLCPAPTEK.[T]	2xTMT6plex [N-Term; K20]; 1xCarbamidomethyl [C14]; 1xPhospho [T7(99)]	F11C1.6a 1xPhospho [T297(99)]	2	F11C1.6a	F11C1.6a [291-310]	0	2668.34	T7(Phospho): 98.97	1.471	1.292	110.3	136.2	110.2	121.7	82.2	69.9	91.8	95.8	70.5	111.6	3.87582
[K].VSFADSLAPMVLAPPTK.[L]	2xTMT6plex [N-Term; K17]; 1xPhospho [S2(100)]	F47B10.2 1xPhospho [S113(100)]	9	F47B10.2	F47B10.2 [112-128]	0	2282.23	S2(Phospho): 100	1.506	1.291	127.4	119.1	114.9	119.5	84	76.4	79.2	57.2	57.6	164.6	4.99223
[K].MTMIDSFK.[L]	2xTMT6plex [N-Term; K8]; 1xPhospho [S6(100)]	T19B10.5 1xPhospho [S99(100)]	1	T19B10.5	T19B10.5 [94-101]	0	1510.75	S6(Phospho): 100	1.322	1.291	131.6	117.1	103.2	113.6	89.7	86.4	87.9	71.9	65.3	133.3	1.84637
[R].RNSNDHK.[L]	2xTMT6plex [N-Term; K7]; 1xPhospho [S3(100)]	F14F3.2 1xPhospho [S531(100)]	3	F14F3.2	F14F3.2 [529-535]	1	1408.71	S3(Phospho): 100	1.478	1.291	134.9	116.9	98.7	128.4	84.9	81.4	76.6	79.6	83	115.6	2.45621
[K].SSTNVEQAFLTMASEIK.[S]	2xTMT6plex [N-Term; K17]; 1xPhospho [S2(98.5)]	C39F7.4 1xPhospho [S157(99.4)]	3	C39F7.4	C39F7.4 [157-173]	0	2394.2	S1(Phospho): 99.41	1.251	1.291	113.2	119.6	127.7	98	95.5	83.9	95.6	86.1	94	86.4	5.06992
[R].LLIQQGTGAIFNDSASQQFMPTTPILRPSSVQDYNR.[S]	1xTMT6plex [N-Term]; 2xPhospho [T23(100); S/T/Y]	C25F6.2a 2xPhospho [T464(100); S/T/Y]	8	C25F6.2a	C25F6.2a [442-477]	0	4383.11	T23(Phospho): 99.99; S29(Phospho): 50; S30(Phospho): 50	1.301	1.29	124.2	106	124.6	108.6	48.2	114.4	104.7	66.8	60.9	141.7	8.53621
[R].GPSATGYRQSPYQQ.[-]	1xTMT6plex [N-Term]; 1xDeamidated [Q9(100)]; 1xPhospho [S10(100)]	Y63D3A.5 1xPhospho [S482(100)]	1	Y63D3A.5	Y63D3A.5 [473-486]	1	1849.83	Q9(Deamidated): 100; S10(Phospho): 100	1.003	1.29	111.7	111.2	118.3	88.3	89.3	96	135.7	80.3	76.6	92.7	1.77196
[R].QFTKTPTGIVQDR.[S]	2xTMT6plex [N-Term; K4]; 1xPhospho [T5(99.6)]	F47B10.2 1xPhospho [T656(99.6)]	5	F47B10.2	F47B10.2 [652-664]	1	2029.09	T5(Phospho): 100	1.242	1.29	112.2	116	119	110.4	89.7	87.1	99.5	70.9	64.6	130.5	3.69727
[K].DRPPSAGYYSSVQQR.[S]	1xTMT6plex [N-Term]; 1xPhospho [S5(100)]	C23F12.1a 1xPhospho [S1497(100)]	3	C23F12.1a	C23F12.1a [1493-1507]	0	2019.95	S5(Phospho): 100	1.307	1.289	121.9	111.1	115.5	115.4	93.4	91	81.8	68.5	69.6	131.8	4.71231
[R].LDGTLSASSSTTNLSDGGKDK.[S]	3xTMT6plex [N-Term; K19; K21]; 1xPhospho [S6(100)]	F25B3.6 1xPhospho [S521(100)]	25	F25B3.6	F25B3.6 [507-527]	1	2821.44	S15(Phospho): 100	1.143	1.289	116	110.1	114.7	105.9	97.4	98.4	97.4	78.1	81.5	100.3	5.92025
[R].IESPDGVLHRF.[-]	1xTMT6plex [N-Term]; 1xPhospho [S3(100)]	K02C4.5 1xPhospho [S414(100)]	1	K02C4.5	K02C4.5 [412-422]	1	1578.79	S3(Phospho): 100	1.273	1.289	105.6	99.4	125.4	130.2	54.4	117.7	99.3	68	77	123	2.4116
[R].NSTLSLINKPGGSIGTGSSVTSTLVDSK.[S]	3xTMT6plex [N-Term; K9; K28]; 1xDeamidated [N8(100)]; 1xPhospho [S2(99.3)]	Y18D10A.13 1xPhospho [S1978(99.3)]	4	Y18D10A.13	Y18D10A.13 [1977-2004]	0	3488.87	S2(Phospho): 99.32; N8(Deamidated): 100	1.073	1.289	112.6	117.6	105.5	102.7	106.6	109.2	90.7	84.6	73.4	97.1	2.37511
[R].RNSDAEK.[E]	2xTMT6plex [N-Term; K7]; 1xPhospho [S3(100)]	C07H6.4 1xPhospho [S491(100)]	5	C07H6.4	C07H6.4 [489-495]	1	1357.69	S3(Phospho): 100	1.247	1.289	132.5	122.5	99.6	103.5	91.9	98.6	85	75.8	81.8	108.9	1.98385
[R].NLKTPEIPAMPTPLACSPAAAR.[N]	2xTMT6plex [N-Term; K3]; 1xCarbamidomethyl [C16]; 1xDeamidated [N1(100)]; 3xPhospho [T4(100); T12(100); S17(100)]	W05F2.6a 3xPhospho [T184(100); T192(100); S197(100)]	1	W05F2.6a	W05F2.6a [181-202]	1	3005.41	N1(Deamidated): 100; T4(Phospho): 100; T12(Phospho): 100; S17(Phospho): 100	0.839	1.288	78.8	93.4	133.8	98	97.7	135.9	127.3	74.9	61.9	98.4	2.83483
[K].TEDKSSETPQLGLEISAGK.[K]	3xTMT6plex [N-Term; K4; K19]; 1xPhospho [S5(99.6)]	ZK783.1k 1xPhospho [S1112(99.6)]	2	ZK783.1k	ZK783.1k [1108-1126]	1	2757.45	S5(Phospho): 99.59	1.725	1.288	120.3	121.9	120.3	133.2	81.2	58.4	75.9	60.7	67.8	160.2	4.91887
[R].SSVEPEILEHPVK.[S]	2xTMT6plex [N-Term; K13]; 1xPhospho [S]		5	F13B9.1a	F13B9.1a [342-354]	0	2002.07	S1(Phospho): 50; S2(Phospho): 50	1.35	1.288	126.4	118.8	105.3	117.2	86.7	96.5	76.7	67.9	76.2	128.3	3.85557
[K].MQMHQQQQFQQHQQLQSGGSASNLSK.[Q]	2xTMT6plex [N-Term; K26]; 1xDeamidated [Q16(98.5)]; 1xPhospho [S22(98.5)]	F44A2.1b 1xPhospho [S716(98.5)]	10	F44A2.1b	F44A2.1b [695-720]	0	3523.66	Q16(Deamidated): 98.53; S22(Phospho): 98.53	0.914	1.287	88.7	118.7	113.1	95.6	125.4	113.3	102.7	80.1	68.7	93.6	2.98913
[K].DSDGFSIQR.[S]	1xTMT6plex [N-Term]; 1xPhospho [S6(100)]	Y38F2AL.1 1xPhospho [S227(100)]	7	Y38F2AL.1	Y38F2AL.1 [222-230]	0	1333.6	S6(Phospho): 100	1.51	1.287	129.6	121	115.5	114.9	81.6	79.7	77.5	63.6	69.4	147.3	2.41908
[K].QRSRSSSPDQK.[E]	2xTMT6plex [N-Term; K11]; 3xPhospho [S3(99); S6(100); S7(100)]	T08H4.1c 3xPhospho [S922(100); S924(99.1); S926(99.1)]	1	T08H4.1c	T08H4.1c [920-930]	2	1973.86	S3(Phospho): 100; S5(Phospho): 99.14; S7(Phospho): 99.14	1.428	1.287	125	108.4	116.6	124.4	84	86.6	78.6	55.2	62.8	158.4	3.1318
[R].HSPYPVHEQK.[V]	2xTMT6plex [N-Term; K10]; 1xPhospho [S2(100)]	F37H8.1 1xPhospho [S73(100)]	3	F37H8.1	F37H8.1 [72-81]	0	1759.89	S2(Phospho): 100	1.185	1.287	133.1	114.6	91	112.6	100.2	100.4	85.1	75.7	87	100.3	4.45034
[R].DACCSPVR.[E]	1xTMT6plex [N-Term]; 2xCarbamidomethyl [C3; C4]; 1xPhospho [S5(100)]	C05D11.7b 1xPhospho [S645(100)]	1	C05D11.7b	C05D11.7b [641-648]	0	1273.53	S5(Phospho): 100	1.217	1.287	143.7	113.5	84.3	113.2	100	109.1	71.2	84	82.2	98.8	1.92499
[R].EVSETEQAQADK.[H]	2xTMT6plex [N-Term; K12]; 1xPhospho [S3(100)]	ZK792.8 1xPhospho [S506(100)]	1	ZK792.8	ZK792.8 [504-515]	0	1872.9	S3(Phospho): 100	1.632	1.287	135.8	132.7	104.5	116.6	66.1	82.3	76.6	88.4	80	116.9	2.59172
[K].ITPNNSENQFDETSVYDVDSFEHVIDFTK.[S]	2xTMT6plex [N-Term; K29]; 2xPhospho [T2(100); S6(100)]	C05D11.7b 2xPhospho [T504(100); S508(100)]	3	C05D11.7b	C05D11.7b [503-531]	0	4008.79	T2(Phospho): 100; S6(Phospho): 100	1.056	1.286	109	113.7	109.1	104.1	98.2	96.7	114.9	78.6	83.8	91.9	4.05038
[K].EFISPTPDDSVSRPITPSLSSLSNYTSNNVR.[D]	1xTMT6plex [N-Term]; 2xDeamidated [N]; 2xPhospho [T16(89.4); S/Y/T]		7	T10F2.3	T10F2.3 [218-248]	0	3771.72	S10(Phospho): 50.17; S12(Phospho): 50.17; T16(Phospho): 89.4; N24(Deamidated): 66.67; N28(Deamidated): 66.67; N29(Deamidated): 66.67	0.95	1.286	94.2	114.6	121	91.6	102.7	121	108.9	78.4	88.2	79.3	2.04173
[K].SPTSSSPTNGHTNGITNGNGEVAHENGAPVSAQKPQK.[S]	3xTMT6plex [N-Term; K34; K37]; 2xDeamidated [N/Q]; 1xPhospho [S/T]		2	R09A8.3	R09A8.3 [135-171]	0	4440.17	S5(Phospho): 49.56; S6(Phospho): 49.56; N13(Deamidated): 66.28; N17(Deamidated): 66.28; N19(Deamidated): 66.28	1.03	1.285	77.6	101.4	122.1	131.5	95.9	128.2	90.9	81.1	77.2	94.2	2.26452
[K].NKPNSSAVFVQPQVTSPK.[E]	3xTMT6plex [N-Term; K2; K18]; 1xDeamidated [Q13(99.4)]; 1xPhospho [S16(100)]	C28G1.4 1xPhospho [S122(100)]	4	C28G1.4	C28G1.4 [107-124]	0	2696.46	Q13(Deamidated): 99.45; S16(Phospho): 100	1.155	1.285	100.8	121.7	108.1	117.4	107.3	89.2	94.2	75.6	85.6	100.2	2.60544
[R].LQSWSLASPAHSILQQHNNR.[A]	1xTMT6plex [N-Term]; 1xPhospho [S8(99.4)]	C01G6.8a 1xPhospho [S864(99.4)]	1	C01G6.8a	C01G6.8a [857-876]	0	2596.3	S8(Phospho): 99.43	1.262	1.285	94.4	108.4	110.9	145.4	75.7	100.6	96.6	93	68.2	106.8	4.22237
[R].SAGTNPASR.[G]	1xTMT6plex [N-Term]; 1xPhospho [S8(100)]	Y43F8B.2b 1xPhospho [S76(100)]	6	Y43F8B.2b	Y43F8B.2b [69-77]	0	1169.55	S8(Phospho): 100	1.74	1.284	134	119.1	120.2	122.9	74.3	72.4	67.2	73.6	79.7	136.5	2.13943
[K].NHASPTTNNNNNTEEK.[Y]	2xTMT6plex [N-Term; K16]; 1xDeamidated [N9(99.5)]; 1xPhospho [S4(100)]	F10C1.5 1xPhospho [S123(100)]	12	F10C1.5	F10C1.5 [120-135]	0	2324.06	S4(Phospho): 100; N9(Deamidated): 99.54	1.664	1.284	107.7	126	134.9	122.9	61.8	72.6	87.2	94.9	78	114.1	3.18195
[R].EITEEELAEGEDVKKEESD.[-]	3xTMT6plex [N-Term; K14; K15]; 1xPhospho [S18(100)]	C32E8.5 1xPhospho [S298(100)]	6	C32E8.5	C32E8.5 [281-299]	2	2946.43	S18(Phospho): 100	1.218	1.284	123.9	110.9	107.7	112.1	90.3	95.4	94.1	82.1	74.4	109	5.31722
[K].QRSHTPPQR.[N]	1xTMT6plex [N-Term]; 2xPhospho [S3(100); T5(100)]	Y43H11AL.1b 2xPhospho [S391(100); T393(100)]	1	Y43H11AL.1b	Y43H11AL.1b [389-397]	1	1495.68	S3(Phospho): 100; T5(Phospho): 100	1.61	1.284	121.4	123.8	129.7	112.8	88.5	69.7	69.1	73.2	104.2	107.6	3.00387
[K].EEEEVKCESPVPSVIPEIQSTPSRPVAAPVAPGSAEK.[S]	3xTMT6plex [N-Term; K6; K37]; 1xCarbamidomethyl [C7]; 2xPhospho [S9(100); S34(100)]	F52F12.6a 2xPhospho [S452(100); S477(100)]	2	F52F12.6a	F52F12.6a [444-480]	1	4748.37	S9(Phospho): 100; S34(Phospho): 100	1.498	1.284	112.8	127.6	116.9	122.3	78.1	80.1	82	85.7	88.8	105.7	4.13555
[K].HDLMQSHSNVIENGAAVK.[Y]	2xTMT6plex [N-Term; K18]; 1xDeamidated [N13(100)]; 1xPhospho [S8(100)]	F25D7.4 1xPhospho [S693(100)]	4	F25D7.4	F25D7.4 [686-703]	0	2489.23	S8(Phospho): 100; N13(Deamidated): 100	1.118	1.283	107	122	109	105.3	97.9	96	103.6	81.4	71.8	105.9	5.60892
[K].MNNYLSQLNQSPFR.[K]	1xTMT6plex [N-Term]; 1xPhospho [S11(99.4)]	ZK1193.5a 1xPhospho [S219(99.4)]	2	ZK1193.5a	ZK1193.5a [209-222]	0	2020.95	S11(Phospho): 99.35	1.159	1.283	104	108.2	117.2	118.7	85.3	101	103.8	77.5	108.2	76.2	1.45649
[K].HAQSPVSSDMTTSKSPTPSK.[K]	3xTMT6plex [N-Term; K14; K20]; 2xPhospho [S4(100); S15(99.6)]	C37A2.5b 2xPhospho [S148(100); S159(99.6)]	7	C37A2.5b	C37A2.5b [145-164]	1	2920.41	S4(Phospho): 100; T12(Phospho): 33.18; S13(Phospho): 33.18; S15(Phospho): 33.18	1.55	1.283	120.6	122.7	120.4	119.8	73.1	78.5	82.3	84.8	81.2	116.6	4.0734
[K].NSSSDLFK.[R]	2xTMT6plex [N-Term; K8]; 1xPhospho [S2(100)]	F59F5.6 1xPhospho [S816(100)]	1	F59F5.6	F59F5.6 [815-822]	0	1435.72	S2(Phospho): 100	1.463	1.283	119.4	120.9	112.8	123.8	78.3	82	84.1	61.5	68.2	148.9	3.06758
[R].TDSGINFDK.[Y]	2xTMT6plex [N-Term; K9]; 1xPhospho [S3(100)]	Y54E10A.9b 1xPhospho [S99(100)]	20	Y54E10A.9b	Y54E10A.9b [97-105]	0	1534.76	S3(Phospho): 100	0.825	1.283	109	103.4	99.3	89.3	121.5	123.6	119.6	71.2	69.6	93.6	3.06267
[R].GAEESFQRHD.[-]	1xTMT6plex [N-Term]; 1xPhospho [S5(100)]	H25P06.1 1xPhospho [S547(100)]	1	H25P06.1	H25P06.1 [543-552]	1	1484.64	S5(Phospho): 100	0.977	1.283	123.5	104.8	87.9	108.9	134.7	122.6	69	73.3	89.4	85.8	1.17287
[K].MSKSPSPAK.[S]	3xTMT6plex [N-Term; K3; K9]; 1xOxidation [M1(100)]; 3xPhospho [S2(100); S4(100); S6(100)]	T09B4.5a 3xPhospho [S29(100); S31(100); S33(100)]	9	T09B4.5a	T09B4.5a [28-36]	1	1875.87	M1(Oxidation): 100; S2(Phospho): 100; S4(Phospho): 100; S6(Phospho): 100	1.463	1.283	120.5	120.6	120.2	115.5	83.6	83	77.8	70.8	70.2	137.9	2.85779
[R].TEMLKSPGGEDR.[I]	2xTMT6plex [N-Term; K5]; 1xPhospho [S6(100)]	C23F12.1a 1xPhospho [S3048(100)]	4	C23F12.1a	C23F12.1a [3043-3054]	1	1857.92	S6(Phospho): 100	1.52	1.282	115.6	120.5	122.1	122.9	65.5	80.5	91.4	62.9	70.2	148.3	2.7615
[R].NSSTTGLENR.[R]	1xTMT6plex [N-Term]; 1xPhospho [S/T]	C25F6.2a 1xPhospho [S711(100)]	4	C25F6.2a	C25F6.2a [709-718]	0	1387.64	S3(Phospho): 100	1.428	1.282	118.2	125	114.5	116.2	85.3	84	79.6	69.8	68.2	139.1	3.29426
[R].DESRMSRDSDGDDTR.[E]	1xTMT6plex [N-Term]; 1xOxidation [M5(100)]; 2xPhospho [S9(98.9); S/T]	ZK1086.1b 2xPhospho [S231(98.9); S/T]	2	ZK1086.1b	ZK1086.1b [223-237]	2	2146.79	S3(Phospho): 50; M5(Oxidation): 100; S6(Phospho): 50; S9(Phospho): 100	1.359	1.282	138	122.9	96.7	110.4	84.2	101.7	72.5	57.1	59.3	157.4	2.60161
[K].RASANALNSFR.[T]	1xTMT6plex [N-Term]; 1xPhospho [S3(100)]	C05D11.7b 1xPhospho [S303(100)]	6	C05D11.7b	C05D11.7b [301-311]	1	1515.76	S3(Phospho): 100	1.062	1.282	108.4	112.6	114.3	101.2	102.7	97.9	107.6	80.2	83.4	91.8	4.97401
[R].SRVFLEFVSTMNK.[A]	2xTMT6plex [N-Term; K13]; 1xOxidation [M11(100)]; 1xPhospho [S1(100)]	F54E4.1b 1xPhospho [S1283(100)]	2	F54E4.1b	F54E4.1b [1283-1295]	1	2112.1	S1(Phospho): 100; M11(Oxidation): 100	1.162	1.282	120.9	107.8	106.8	112.8	90.5	85.9	113	90.8	77.9	93.6	2.77534
[K].TAVPSSSSPTGSAVSAQHQHQHQQQQEPASSPVVQR.[I]	1xTMT6plex [N-Term]; 1xDeamidated [Q]; 2xPhospho [S/T]	Y60A3A.1 2xPhospho [S440(98.2); S/T]	58	Y60A3A.1	Y60A3A.1 [411-446]	0	4153.89	S5(Phospho): 24.84; S6(Phospho): 24.84; S7(Phospho): 24.84; S8(Phospho): 24.84; Q17(Deamidated): 14.29; Q19(Deamidated): 14.29; Q21(Deamidated): 14.29; Q23(Deamidated): 14.29; Q24(Deamidated): 14.29; Q25(Deamidated): 14.29; Q26(Deamidated): 14.29; S30(Phospho): 50; S31(Phospho): 50	1.293	1.282	87.7	175	84.5	114.7	84.6	93.9	89.5	92.9	77.2	100.2	2.73901
[R].SMETLLGK.[R]	2xTMT6plex [N-Term; K8]; 1xPhospho [S1(100)]	F31A3.5 1xPhospho [S522(100)]	3	F31A3.5	F31A3.5 [522-529]	0	1416.76	S1(Phospho): 100	1.604	1.281	126.3	127.4	106.1	127.2	79.1	79.5	69.2	84.4	77.4	123.4	2.65744
[K].RSDNNSESEGEIR.[E]	1xTMT6plex [N-Term]; 3xPhospho [S2(100); S6(100); S8(100)]	ZK1098.1a 3xPhospho [S659(100); S663(100); S665(100)]	8	ZK1098.1a	ZK1098.1a [658-670]	1	1961.72	S2(Phospho): 100; S6(Phospho): 100; S8(Phospho): 100	1.221	1.281	119.5	121.3	93.8	120.1	92.8	106.9	79.4	70.1	81.4	114.7	5.73439
[K].KIQASPK.[K]	3xTMT6plex [N-Term; K1; K7]; 1xPhospho [S5(100)]	C01B10.5a 1xPhospho [S31(100)]	2	C01B10.5a	C01B10.5a [27-33]	1	1538.93	S5(Phospho): 100	1.456	1.281	105.6	127.4	130	113	81	66.1	98.1	112.4	80.7	85.6	1.98194
[K].HTYSPSIEEKK.[Q]	3xTMT6plex [N-Term; K10; K11]; 2xPhospho [S4(100); S6(100)]	F46C8.3 2xPhospho [S120(100); S122(100)]	2	F46C8.3	F46C8.3 [117-127]	1	2166.09	S4(Phospho): 100; S6(Phospho): 100	1.405	1.281	121.4	103.2	136.3	110.9	74.9	96.3	80.7	89.8	77	109.6	3.40287
[K].AGPMSPSTGSPINVAATVLQNAVSSPQHSIFDR.[S]	1xTMT6plex [N-Term]; 2xPhospho [S5(100); S25(98.8)]	C46C2.1j 2xPhospho [S199(100); S219(98.8)]	3	C46C2.1j	C46C2.1j [195-227]	0	3725.76	S5(Phospho): 99.99; S10(Phospho): 99.98	1.205	1.28	104.5	117.7	116.4	114.4	95.4	93	93.4	95.5	88.6	81.3	4.41107
[R].EISPDIFNDEDGDYDFENENIEYDNR.[Q]	1xTMT6plex [N-Term]; 1xPhospho [S3(100)]	T07C12.12 1xPhospho [S294(100)]	1	T07C12.12	T07C12.12 [292-317]	0	3476.42	S3(Phospho): 100	1.075	1.28	106.7	108.5	102.6	120	109.9	102.5	93.1	83.4	96.4	76.8	3.88048
[R].DASPEKTPTESVQLR.[S]	2xTMT6plex [N-Term; K6]; 1xPhospho [S3(100)]	F54E7.3b 1xPhospho [S1035(100)]; F54E7.3i 1xPhospho [S1035(100)]	1	F54E7.3b; F54E7.3i	F54E7.3b [1033-1047]; F54E7.3i [1033-1047]	1	2196.13	S3(Phospho): 100	1.237	1.28	120.2	111.3	114.1	110.5	98	87.1	91.5	85	81.7	100.6	3.10763
[K].NQSFLTIAGVK.[S]	2xTMT6plex [N-Term; K11]; 1xPhospho [S3(100)]	W03C9.6 1xPhospho [S257(100)]	6	W03C9.6	W03C9.6 [255-265]	0	1715.95	S3(Phospho): 100	1.202	1.28	114.5	111.4	111.6	115	102.1	89.3	90.9	65.4	61.2	138.7	3.55213
[K].SEKSPFGSLNK.[S]	3xTMT6plex [N-Term; K3; K11]; 1xPhospho [S]	M79.1a 1xPhospho [S820(100)]	1	M79.1a	M79.1a [817-827]	1	1961.07	S4(Phospho): 100	1.24	1.279	117.6	114.6	110	114.2	96.3	88.2	91.6	80	79.4	108.1	2.77821
[K].CESPVPSVIPEIQSTPSRPVAAPVAPGSAEK.[S]	2xTMT6plex [N-Term; K31]; 1xCarbamidomethyl [C1]; 2xPhospho [S3(100); S28(100)]	F52F12.6a 2xPhospho [S452(100); S477(100)]	4	F52F12.6a	F52F12.6a [450-480]	0	3775.88	S3(Phospho): 100; S28(Phospho): 100	1.17	1.279	110.9	110.1	105.9	122.1	95.8	94.4	97.6	90.5	85.2	87.5	3.83396
[R].QISEERGDHK.[Q]	2xTMT6plex [N-Term; K10]; 1xPhospho [S3(100)]	R186.7 1xPhospho [S304(100)]	5	R186.7	R186.7 [302-311]	1	1736.87	S3(Phospho): 100	1.306	1.279	114.7	110	119.3	118.9	92.9	88	84.8	80.6	88.1	102.8	3.29669
[K].SLPESSASK.[S]	2xTMT6plex [N-Term; K9]; 1xPhospho [S]		10	W09G10.4a	W09G10.4a [930-938]	0	1443.75	S8(Phospho): 100	1.114	1.279	120.7	112.3	109.4	100.1	97.3	101	99.6	81.8	78.5	99.2	3.58929
[R].ALQAEGKSPISK.[T]	3xTMT6plex [N-Term; K7; K12]; 1xPhospho [S8(100)]	C35C5.4a 1xPhospho [S139(100)]	4	C35C5.4a	C35C5.4a [132-143]	1	1996.14	S8(Phospho): 100	1.31	1.279	120.2	116.7	111.6	114.7	90.2	85.9	89.2	81.9	83.7	106	2.90899
[K].TQNSDDDATR.[E]	1xTMT6plex [N-Term]; 1xPhospho [S/T]	C56G2.7 1xPhospho [S351(100)]	2	C56G2.7	C56G2.7 [348-357]	0	1431.6	S4(Phospho): 100	1.301	1.278	129.9	124.9	91.3	116.3	95.6	98.3	72.6	62.4	83.2	125.7	3.11066
[R].KASKSPAR.[A]	3xTMT6plex [N-Term; K1; K4]; 2xPhospho [S3(100); S5(100)]	T09B4.5a 2xPhospho [S42(100); S44(100)]	2	T09B4.5a	T09B4.5a [40-47]	2	1691.92	S3(Phospho): 100; S5(Phospho): 100	1.477	1.278	129.5	112.5	118	117.5	84	77.3	81.1	96.3	89.7	94.1	2.4569
[R].STGSLHGR.[H]	1xTMT6plex [N-Term]; 1xPhospho [S4(100)]	C10E2.6 1xPhospho [S321(100)]	11	C10E2.6	C10E2.6 [318-325]	0	1123.55	S4(Phospho): 100	1.012	1.278	108.7	107.5	117	96.4	104.8	107	106.6	78.7	76.1	97.2	2.81512
[R].ESHDFNTSPYIKEEEDLDGSHLLMGGIRPDTPTNDR.[S]	2xTMT6plex [N-Term; K12]; 1xOxidation [M24(100)]; 2xPhospho [T31(93.1); T/S/Y]	F22D3.1b 2xPhospho [T143(97.2); T167(97.2)]	4	F22D3.1b	F22D3.1b [137-172]	1	4720.13	T7(Phospho): 97.22; M24(Oxidation): 100; T31(Phospho): 97.22	1.303	1.278	107	104.8	125.2	125.5	91.7	82.6	91.9	81.2	88.8	101.4	6.01828
[K].SESFGQSVTTAFNGMVDNLVGSPSSSVQQR.[N]	1xTMT6plex [N-Term]; 2xDeamidated [N13(100); N18(100)]; 2xPhospho [S3(98.7); S7(98.7)]	W06B11.2 2xPhospho [S43(98.7); S47(98.7)]	3	W06B11.2	W06B11.2 [41-70]	0	3507.52	S3(Phospho): 98.68; S7(Phospho): 98.66; N13(Deamidated): 100; N18(Deamidated): 100	1	1.278	119.1	77.7	109.2	122	100.1	100.9	119.9	76.9	89.6	84.7	1.52471
[R].TRTPLTTSATNSPRPTTEPTIK.[E]	2xTMT6plex [N-Term; K22]; 3xPhospho [T3(100); T6(98.8); S12(98.8)]	F27D4.2a 3xPhospho [T239(98.7); S244(98.7); S248(98.7)]	6	F27D4.2a	F27D4.2a [237-258]	1	3068.49	T3(Phospho): 99.99; T6(Phospho): 98.84; S12(Phospho): 98.84	1.713	1.278	122.9	123.9	117.6	129.5	73	74.6	68.6	75.2	78	136.6	5.74001
[R].LDQSPSLESSLGSLPDTSR.[T]	1xTMT6plex [N-Term]; 2xPhospho [S4(100); S6(99)]	C04D8.1c 2xPhospho [S1414(100); S1416(99)]	1	C04D8.1c	C04D8.1c [1411-1429]	0	2378.07	S4(Phospho): 100; S6(Phospho): 99.02	1.122	1.278	103.4	120	105.8	114.1	88.6	103.7	104.2	63	85.7	111.5	1.61276
[K].NMITGTSQADCAVLVVACGTGEFEAGISK.[N]	2xTMT6plex [N-Term; K29]; 2xCarbamidomethyl [C11; C18]; 1xDeamidated [Q8(100)]		2	R03G5.1c; R03G5.1a	R03G5.1c [101-129]; R03G5.1a [101-129]	0	3445.71	Q8(Deamidated): 100	0.9	1.278	87.9	81.5	88.5	155.3	86.9	106.2	151.3	83.4	66.8	92.2	3.03903
[R].NMMLLSPKPSDVSGIPQQR.[L]	2xTMT6plex [N-Term; K8]; 1xPhospho [S6(100)]	T01H8.5a 1xPhospho [S1800(100)]	1	T01H8.5a	T01H8.5a [1795-1813]	0	2636.37	S6(Phospho): 100	1.211	1.278	80.5	111.7	111.8	149.2	88.4	119.4	73	106.1	59.7	100.2	1.77968
[R].SSLPDMSKPAK.[Q]	3xTMT6plex [N-Term; K8; K11]; 1xPhospho [S2(99.7)]	F09B9.2b 1xPhospho [S569(99.5)]	8	F09B9.2b	F09B9.2b [568-578]	0	1928.05	S2(Phospho): 99.68	1.476	1.277	119	115.7	123.4	119.3	78.5	81.7	82.3	71.4	72.6	136.2	3.2074
[R].CTSTDSK.[Q]	2xTMT6plex [N-Term; K7]; 1xCarbamidomethyl [C1]; 1xPhospho [S3(100)]	T19B10.5 1xPhospho [S261(99.4)]	1	T19B10.5	T19B10.5 [259-265]	0	1336.62	S3(Phospho): 99.35	1.488	1.277	119.6	111.2	125.2	122.2	74.6	88.5	78	70.2	63.4	147.2	1.89986
[R].DMEEGEASDDEEIAVK.[D]	2xTMT6plex [N-Term; K16]; 1xPhospho [S8(100)]	Y25C1A.8a 1xPhospho [S152(100)]	1	Y25C1A.8a	Y25C1A.8a [145-160]	0	2305.02	S8(Phospho): 100	0.993	1.277	129.8	105.1	87.8	104.2	104.2	118.1	100.2	70.3	86.8	93.6	3.53413
[K].RAETSDEEDEDEEDEKEAPK.[S]	3xTMT6plex [N-Term; K16; K20]; 1xPhospho [S5(100)]		37	F32E10.6	F32E10.6 [303-322]	2	3118.42	S5(Phospho): 100	1.226	1.277	115	113.3	118.1	108.4	89.2	94.4	94.6	75.1	75.8	116.2	6.9581
[R].SSDSGDGDSPRPR.[K]	1xTMT6plex [N-Term]; 1xPhospho [S9(100)]	T09E8.1c 1xPhospho [S82(100)]	1	T09E8.1c	T09E8.1c [74-86]	0	1641.71	S9(Phospho): 100	1.494	1.277	131.1	92.8	116.9	137.9	87	81.1	72.1	80.4	84	116.7	1.79522
[R].QTRDTEKDEFWK.[V]	3xTMT6plex [N-Term; K7; K12]; 1xPhospho [T5(100)]	F42A10.4a 1xPhospho [T480(100)]	4	F42A10.4a	F42A10.4a [476-487]	2	2350.2	T5(Phospho): 100	1.256	1.277	117.9	110.7	120.1	109.1	83.2	93.9	96.2	92.4	78.9	97.5	3.13801
[R].TGERRTPPNK.[T]	2xTMT6plex [N-Term; K10]; 1xPhospho [T6(100)]	ZK377.2a 1xPhospho [T1115(100)]	1	ZK377.2a	ZK377.2a [1110-1119]	2	1693.92	T6(Phospho): 100	1.159	1.277	100.4	108.3	133.8	105.1	93.5	95	101.1	104.5	74.4	84.1	3.46496
[R].DSLNTPSPTQVSPR.[N]	1xTMT6plex [N-Term]; 3xPhospho [S/T]; 1xDeamidated [N/Q]	F10E9.6c 3xPhospho [T285(100); T289(99.2); S292(100)]	2	F10E9.6c	F10E9.6c [281-294]	0	1968.8	N4(Deamidated): 100; T5(Phospho): 100; T9(Phospho): 99.24; S12(Phospho): 100	1.341	1.276	123.9	94.4	111.3	136.1	81.3	94.9	84.3	82.5	92.9	98.4	2.3346
[R].MGPSPYEQPFAK.[L]	2xTMT6plex [N-Term; K12]; 1xPhospho [S4(100)]	C25A11.4f 1xPhospho [S1344(100)]	3	C25A11.4f	C25A11.4f [1341-1352]	0	1889.93	S4(Phospho): 100	1.605	1.276	127.5	118.3	123	117.8	80	75.2	72.1	71.2	64.8	150	3.89969
[K].AYSMEFLNEVEGK.[V]	2xTMT6plex [N-Term; K13]; 1xOxidation [M4(100)]; 1xPhospho [S3(100)]	T19B10.5 1xPhospho [S116(100)]	10	T19B10.5	T19B10.5 [114-126]	0	2070.99	S3(Phospho): 100; M4(Oxidation): 100	1.337	1.275	118.7	109.6	117.7	119.3	89.5	87.8	83.7	78.9	75.9	118.9	3.31858
[K].LLSDLFSGK.[E]	2xTMT6plex [N-Term; K9]; 1xPhospho [S3(100)]	F26D10.3 1xPhospho [S352(100)]	3	F26D10.3	F26D10.3 [350-358]	0	1517.84	S3(Phospho): 100	1.452	1.275	117.9	108.9	120	128.4	93.8	74.6	77.1	91.2	72.9	115.4	2.41615
[R].TFKPPNYDDVAGSSATSSPSSR.[S]	2xTMT6plex [N-Term; K3]; 1xPhospho [S18(98)]	C48G7.3a 1xPhospho [S890(98)]	8	C48G7.3a	C48G7.3a [873-894]	0	2809.34	S18(Phospho): 98.63	0.934	1.275	108.6	99.5	110.9	99.3	106	111.6	118.1	79.8	97	69.3	5.23558
[R].LNGVQSFTGSTEFKPSTLNLEK.[N]	3xTMT6plex [N-Term; K14; K22]; 1xDeamidated [N2(100)]; 1xPhospho [S6(98.5)]	K02E10.4b 1xPhospho [S417(98.5)]	4	K02E10.4b	K02E10.4b [412-433]	0	3165.67	N2(Deamidated): 100; S6(Phospho): 98.46	1.309	1.275	125.6	115	89.6	132.5	92	95.2	78	60.8	87.5	123.9	1.31289
[R].LLSMSASDLR.[A]	1xTMT6plex [N-Term]; 1xPhospho [S5(100)]	C51F7.1 1xPhospho [S573(100)]	6	C51F7.1	C51F7.1 [569-578]	0	1401.7	S5(Phospho): 100	1.276	1.274	117.7	116.7	112.5	112.6	91.9	89	89.2	83.9	86.4	100.1	2.49938
[R].AQTPAADTDAIDTASSPVK.[K]	2xTMT6plex [N-Term; K19]; 1xDeamidated [Q2(100)]; 1xPhospho [T3(100)]	Y17G7A.1 1xPhospho [T149(100)]	2	Y17G7A.1	Y17G7A.1 [147-165]	0	2398.18	Q2(Deamidated): 100; T3(Phospho): 100	1.467	1.274	130.7	127.4	103.7	114.4	76.3	81.2	86	84.3	71.9	124.1	2.82796
[K].NKPAPQAVEDNETSESEEDDEDAANR.[V]	2xTMT6plex [N-Term; K2]; 2xDeamidated [Q6(100); N11(100)]; 1xPhospho [T/S]		2	F46C3.3f	F46C3.3f [1135-1160]	0	3400.46	Q6(Deamidated): 100; N11(Deamidated): 100; T13(Phospho): 49.9; S14(Phospho): 49.9	1.482	1.274	108.5	113.1	118.4	137.4	88.7	84.3	68.6	85.8	63.8	131.5	2.78141
[R].ECTESGSAEEK.[R]	2xTMT6plex [N-Term; K11]; 1xCarbamidomethyl [C2]; 1xPhospho [S/T]	K08D12.3a 1xPhospho [S127(99.8)]	13	K08D12.3a	K08D12.3a [121-131]	0	1764.78	S7(Phospho): 100	0.916	1.274	109.2	105.2	100.1	100.9	112	114.2	113.9	84.7	85.8	74.1	3.38447
[R].SNSGLSTTSK.[I]	2xTMT6plex [N-Term; K10]; 2xPhospho [S3(100); S6(99.6)]	B0001.8b 2xPhospho [S302(100); S305(99.6)]	2	B0001.8b	B0001.8b [300-309]	0	1599.74	S3(Phospho): 100; S6(Phospho): 99.55	1.162	1.274	124.3	108.9	104.1	110.4	89.4	94.8	104.6	81.9	89.9	91.7	2.25688
[K].DDSGEIRHEELK.[S]	2xTMT6plex [N-Term; K12]; 1xPhospho [S3(100)]	Y51F10.4a 1xPhospho [S471(100)]	1	Y51F10.4a	Y51F10.4a [469-480]	1	1965.97	S3(Phospho): 100	1.342	1.274	113.5	117.9	122.2	112	94.5	91.1	74.7	74.6	72.4	127.1	3.16357
[R].SGSASTLDR.[G]	1xTMT6plex [N-Term]; 1xPhospho [S3(100)]	F15D3.1a 1xPhospho [S3596(100)]	1	F15D3.1a	F15D3.1a [3594-3602]	0	1202.56	S3(Phospho): 99.99	1.419	1.274	126.2	112.4	114.6	119	83.5	81.3	84.8	59.8	67.3	151	2.27822
[R].VAEDSGNEEEDQDNTSGSGSEGEEEEEEASSNGK.[R]	2xTMT6plex [N-Term; K34]; 2xPhospho [T/S]		2	F32E10.6	F32E10.6 [336-369]	0	4149.6	T15(Phospho): 50; S16(Phospho): 50; S18(Phospho): 50; S20(Phospho): 50	1.21	1.273	123.8	92.5	133.1	103.3	89.3	105.4	85.9	88.5	73.2	104.9	3.83611
[R].RNTDSIPLK.[Q]	2xTMT6plex [N-Term; K9]; 1xPhospho [T3(100)]	Y55D5A.5c 1xPhospho [T1665(100)]	1	Y55D5A.5c	Y55D5A.5c [1663-1671]	1	1581.88	T3(Phospho): 100	1.405	1.273	111.8	106.7	120.9	131.6	76.7	93.6	81.2	96.8	97.9	82.8	3.46446
[R].LPSTSSNVR.[L]	1xTMT6plex [N-Term]; 1xPhospho [T/S]		1	Y71F9B.7	Y71F9B.7 [607-615]	0	1269.64	S5(Phospho): 50; S6(Phospho): 50	1.001	1.273	106.4	110.1	111.6	99.5	102.4	109	109.1	79	77.3	95.6	2.26949
[K].SESSSSNLSGAETK.[M]	2xTMT6plex [N-Term; K14]; 1xPhospho [S3(98.8)]	B0228.4c 1xPhospho [S1200(98.8)]	1	B0228.4c	B0228.4c [1198-1211]	0	1921.92	S3(Phospho): 98.84	1.226	1.273	118.3	106.2	118.6	111.2	94.7	99.2	84.1	73.5	77	117.2	1.71295
[K].TASPTLLTSGPLTLSSSAPPPPPASPAPPQHAQK.[T]	2xTMT6plex [N-Term; K34]; 1xDeamidated [Q30(100)]; 2xPhospho [T5(98.1); T/S]	Y108G3AL.7a 2xPhospho [S1397(100); T/S]	1	Y108G3AL.7a	Y108G3AL.7a [1373-1406]	0	3920.99	T1(Phospho): 49.55; S3(Phospho): 49.55; S25(Phospho): 100; Q30(Deamidated): 100	1.268	1.273	110.7	118.3	115.4	114.2	87.7	83.6	100	93.4	78.6	98.2	3.83849
[R].QGTVQLDDHK.[I]	2xTMT6plex [N-Term; K10]; 1xPhospho [T3(100)]	K09F5.2 1xPhospho [T1593(100)]	1	K09F5.2	K09F5.2 [1591-1600]	0	1678.86	T3(Phospho): 100	0.855	1.273	98.9	98.3	101.2	107	122.5	118.8	114.4	67.7	73.1	98.2	3.21586
[R].TLHISGSPPPPAAAVCAYCSEEIDGAILTALAPNSER.[A]	1xTMT6plex [N-Term]; 2xCarbamidomethyl [C16; C19]; 1xPhospho [S/T/Y]		3	Y105E8A.6	Y105E8A.6 [255-291]	0	4144.99	S5(Phospho): 50; S7(Phospho): 50	1.105	1.272	82.7	129.9	96.8	131.4	128.4	71.6	99.3	91.6	106	62.2	3.93854
[R].SGHISRECTESGSAEEK.[R]	2xTMT6plex [N-Term; K17]; 1xCarbamidomethyl [C8]; 1xPhospho [S5(100)]	K08D12.3a 1xPhospho [S119(100)]	1	K08D12.3a	K08D12.3a [115-131]	1	2402.11	S5(Phospho): 99.99	1.073	1.272	103.7	116.3	126.2	90.7	98.4	96.8	110.3	86.9	80.7	90	2.25723
[R].VGNTSHTK.[L]	2xTMT6plex [N-Term; K8]; 1xPhospho [S5(99.7)]	Y111B2A.8 1xPhospho [S120(99.7)]	6	Y111B2A.8	Y111B2A.8 [116-123]	0	1381.72	T4(Phospho): 33.33; S5(Phospho): 33.33; T7(Phospho): 33.33	1.19	1.272	126.4	104.1	113.8	106.1	98	92.6	93.4	80.2	74.8	110.6	2.29389
[R].AVEELERSVSTLR.[L]	1xTMT6plex [N-Term]; 2xPhospho [S8(100); S10(99.4)]	T09E8.1c 2xPhospho [S720(100); S722(99.4)]; T09E8.1h 2xPhospho [S720(100); S722(99.4)]; T09E8.1d 2xPhospho [S345(100); S347(99.4)]	1	T09E8.1c; T09E8.1h; T09E8.1d	T09E8.1c [713-725]; T09E8.1h [713-725]; T09E8.1d [338-350]	1	1877.9	S8(Phospho): 100; S10(Phospho): 99.38	1.137	1.272	123.7	127.9	99.9	93	91.7	115.9	85.6	70.8	78.4	113	3.46279
[R].ASPIQQR.[R]	1xTMT6plex [N-Term]; 1xPhospho [S2(100)]	R90.1 1xPhospho [S567(100)]	1	R90.1	R90.1 [566-572]	0	1108.57	S2(Phospho): 100	1.275	1.271	131.4	113.9	102.3	111.4	87	98.7	84.4	47.5	64.7	158.6	2.53547
[K].LFQPGPSTPGSSQYTVR.[N]	1xTMT6plex [N-Term]; 1xDeamidated [Q13(100)]; 1xPhospho [T/S/Y]		6	JC8.6a	JC8.6a [95-111]	0	2132.03	S11(Phospho): 33.33; S12(Phospho): 33.33; Q13(Deamidated): 100; T15(Phospho): 33.33	0.985	1.271	124.2	104.6	87	109.5	112.6	106.6	104.6	75	84.6	91.3	1.58028
[K].WASNLSLNKEENDVIVDATPSVDTVR.[R]	2xTMT6plex [N-Term; K9]; 2xPhospho [S3(100); S6(100)]	ZC168.1 2xPhospho [S251(100); S254(100)]	7	ZC168.1	ZC168.1 [249-274]	1	3490.69	S3(Phospho): 100; S6(Phospho): 100	1.452	1.271	123.9	123	115.1	112.7	82.3	84.6	78.3	65.7	71.2	143.2	6.99529
[K].IADFGLSNIMTDGDFLRTSCGSPNYAAPEVISGK.[L]	2xTMT6plex [N-Term; K34]; 1xCarbamidomethyl [C20]; 2xDeamidated [N8(100); N24(100)]; 1xPhospho [T/S/Y]		10	T01C8.1b	T01C8.1b [226-259]	1	4143.97	N8(Deamidated): 100; T11(Phospho): 20; T18(Phospho): 20; S19(Phospho): 20; S22(Phospho): 20; N24(Deamidated): 100; Y25(Phospho): 20	0.947	1.271	113.6	92.6	102.2	111.5	87.2	87.7	157.5	79.3	103.8	64.6	2.53412
[K].ELIEGAIPESTDNETELDDDEESDNEKLK.[G]	3xTMT6plex [N-Term; K27; K29]; 2xDeamidated [N13(100); N25(100)]; 1xPhospho [S/T]		4	JC8.2	JC8.2 [34-62]	1	4046.88	S10(Phospho): 25; T11(Phospho): 25; N13(Deamidated): 100; T15(Phospho): 25; S23(Phospho): 25; N25(Deamidated): 100	1.118	1.271	120.6	98	103.3	120.4	94.8	87.6	114.3	90.2	69.2	101.6	2.53042
[K].FETVPRPPTPPK.[D]	2xTMT6plex [N-Term; K12]; 1xPhospho [T9(100)]	W06A7.3f 1xPhospho [T3053(100)]	6	W06A7.3f	W06A7.3f [3045-3056]	0	1904.04	T9(Phospho): 100	1.047	1.271	111.9	108.2	97.8	115.6	90.2	115.2	105.3	80.4	94.4	81	3.36935
[R].QNSASSNNK.[Y]	2xTMT6plex [N-Term; K9]; 1xPhospho [S3(100)]	C09F9.2 1xPhospho [S1631(100)]	3	C09F9.2	C09F9.2 [1629-1637]	0	1487.73	S3(Phospho): 99.69	1.459	1.271	126.7	121.2	117.8	109.5	80.6	75.5	88.1	62.3	68.6	149.5	3.07656
[R].KTPEDTNPADAAPK.[S]	3xTMT6plex [N-Term; K1; K14]; 1xPhospho [T2(100)]	F31E3.4 1xPhospho [T1117(100)]	3	F31E3.4	F31E3.4 [1116-1129]	1	2222.17	T2(Phospho): 100	1.514	1.271	130.2	114.9	113.7	120.7	80.4	83.1	74	69.4	77.8	135.8	6.08062
[R].LSVREPMVTGVK.[A]	2xTMT6plex [N-Term; K12]; 1xPhospho [S2(100)]	H28O16.1a 1xPhospho [S169(100)]	1	H28O16.1a	H28O16.1a [168-179]	1	1854.03	S2(Phospho): 100	0.918	1.271	95.7	99.4	117.9	102.5	101.8	113.8	123.8	86.4	76.2	82.6	2.51431
[R].SKSGESSLQEVK.[T]	3xTMT6plex [N-Term; K2; K12]; 1xPhospho [S3(100)]	F28B4.2b 1xPhospho [S676(100)]	1	F28B4.2b	F28B4.2b [674-685]	1	2046.11	S3(Phospho): 100	1.417	1.271	119.8	108.3	122.4	121.4	81.7	80.5	87.4	82	83.9	112.6	3.64995
[K].AFSGTLR.[S]	1xTMT6plex [N-Term]; 1xPhospho [T5(99.5)]	R148.5a 1xPhospho [T467(100)]	3	R148.5a	R148.5a [463-469]	0	1060.54	T5(Phospho): 100	1.378	1.271	124.9	122.4	103.9	117.2	90.4	81.9	82.7	62.9	72.2	141.4	2.20345
[R].SPSEDLEEDGGGK.[R]	2xTMT6plex [N-Term; K13]; 1xPhospho [S3(99.8)]	H20J18.1a 1xPhospho [S928(100)]	4	H20J18.1a	H20J18.1a [926-938]	0	1857.85	S3(Phospho): 99.76	1.717	1.271	133.6	124	114.8	121	75.7	73.1	66.7	64.2	69.9	157	3.52127
[K].EERENLSTVDEK.[E]	2xTMT6plex [N-Term; K12]; 1xPhospho [S7(100)]	ZC449.5 1xPhospho [S455(100)]	2	ZC449.5	ZC449.5 [449-460]	1	1986.98	S7(Phospho): 100	1.32	1.27	123.3	119.8	101.6	118.6	96	97.9	69.3	59.4	63.2	150.8	3.11326
[R].DEIHEIQSR.[R]	1xTMT6plex [N-Term]; 1xPhospho [S8(100)]	Y46G5A.1a 1xPhospho [S872(100)]	3	Y46G5A.1a	Y46G5A.1a [865-873]	0	1435.68	S8(Phospho): 100	1.224	1.27	127.2	112.7	95.7	118.4	90.7	106.9	80.5	63.7	77.8	126.6	3.37841
[R].TETGSPENER.[K]	1xTMT6plex [N-Term]; 1xPhospho [S5(100)]	W08A12.1b 1xPhospho [S39(100)]	4	W08A12.1b	W08A12.1b [35-44]	0	1428.62	S5(Phospho): 100	1.474	1.27	128.5	129.4	102.9	115.5	82.4	92.4	67.6	69.2	79.5	132.5	3.14043
[R].STSECGDER.[E]	1xTMT6plex [N-Term]; 1xCarbamidomethyl [C5]; 1xPhospho [S3(100)]	T22B7.4 1xPhospho [S495(100)]	4	T22B7.4	T22B7.4 [493-501]	0	1349.52	S3(Phospho): 100	1.37	1.27	127.4	121.6	104.2	114.5	88.4	92.8	74.8	72.8	75.7	127.7	2.99376
[R].DSLSPGEIKDK.[E]	3xTMT6plex [N-Term; K9; K11]; 1xPhospho [S4(100)]	C07H6.4 1xPhospho [S791(100)]	2	C07H6.4	C07H6.4 [788-798]	1	1956.07	S4(Phospho): 100	1.142	1.27	127.7	111.8	97.4	108.1	104.4	97.9	90	75.9	86	100.8	2.78052
[R].ANSESIDDDSK.[Q]	2xTMT6plex [N-Term; K11]; 1xPhospho [S3(100)]	C38D4.3 1xPhospho [S1694(100)]	13	C38D4.3	C38D4.3 [1692-1702]	0	1718.79	S3(Phospho): 100	1.307	1.27	122.1	118.3	104.9	116.7	92.1	92.4	80.6	74.7	85.7	112.5	3.54046
[R].NDSDNSPPRPSR.[N]	1xTMT6plex [N-Term]; 1xPhospho [S6(100)]	R08D7.1 1xPhospho [S131(100)]	1	R08D7.1	R08D7.1 [126-137]	0	1650.74	S6(Phospho): 99.99	1.088	1.27	110.4	116.3	93.6	118.3	118.4	88.5	95.4	54.1	77.9	127	1.12491
[R].RVASNQK.[I]	2xTMT6plex [N-Term; K7]; 1xPhospho [S4(100)]	Y51H1A.2a 1xPhospho [S315(100)]	3	Y51H1A.2a	Y51H1A.2a [312-318]	1	1340.75	S4(Phospho): 100	1.099	1.269	106	114.1	121.7	98.1	101.2	95.4	103.7	97.4	88.5	73.9	2.96232
[R].ISHMTGSK.[S]	2xTMT6plex [N-Term; K8]; 1xPhospho [S7(100)]	T20F7.6 1xPhospho [S18(99.7)]	4	T20F7.6	T20F7.6 [12-19]	0	1398.72	S7(Phospho): 100	1.005	1.269	102.3	105.2	104.5	115.8	116.1	98	105.2	86.5	77.5	88.8	2.3411
[K].VLEQLTGQTPVFSK.[A]	2xTMT6plex [N-Term; K14]; 1xPhospho [T9(100)]	F07D10.1 1xPhospho [T54(100)]	1	F07D10.1	F07D10.1 [46-59]	0	2085.14	T9(Phospho): 100	1.141	1.269	106.3	109.6	120	108.8	113.9	86.1	92.5	79.6	85.2	98	3.83206
[K].AAADAADGEDDDKENLDDSRANSSLANSTFVTSGR.[I]	2xTMT6plex [N-Term; K13]; 1xDeamidated [N27(100)]; 1xPhospho [S/T]		10	R02F11.4	R02F11.4 [10-44]	2	4124.86	S19(Phospho): 33.33; S23(Phospho): 33.33; S24(Phospho): 33.33; N27(Deamidated): 100	1.037	1.269	102.7	116.4	123.7	89.4	100.6	97.2	114.7	115.6	61.3	78.4	3.44555
[K].IASKPITSSVTNLNK.[S]	3xTMT6plex [N-Term; K4; K15]; 1xPhospho [S9(99.5)]		7	C14F11.2	C14F11.2 [492-506]	0	2340.35	S9(Phospho): 99.52	1.369	1.269	122.4	115.7	127.3	102.1	88.7	76.1	91.3	77.8	72.8	125.7	3.47598
[R].SPLFGR.[S]	1xTMT6plex [N-Term]; 1xPhospho [S1(100)]	C04F12.3 1xPhospho [S422(100)]	2	C04F12.3	C04F12.3 [422-427]	0	985.507	S1(Phospho): 100	1.468	1.269	129.9	118.7	113.7	113.5	76.7	85.5	80.9	70	66.2	145	1.8088
[K].QVPAPVVVAQESPILK.[R]	2xTMT6plex [N-Term; K16]; 1xDeamidated [Q10(100)]; 1xPhospho [S12(100)]	Y38C1AB.8b 1xPhospho [S614(100)]	1	Y38C1AB.8b	Y38C1AB.8b [603-618]	0	2214.26	Q10(Deamidated): 99.99; S12(Phospho): 100	1.103	1.269	101.5	90	137.3	111.6	93.1	99.7	106.5	86.5	71	102.8	3.46612
[K].KNQSDDEEDDGPPK.[R]	3xTMT6plex [N-Term; K1; K14]; 1xDeamidated [Q3(99.1)]; 1xPhospho [S4(100)]	F18E9.5b 1xPhospho [S404(100)]	3	F18E9.5b	F18E9.5b [401-414]	1	2342.1	Q3(Deamidated): 99.52; S4(Phospho): 100	1.278	1.269	119.6	104.4	114.2	120.9	101	76	92.5	82	73.5	115.9	2.62814
[K].SDDSPTDTPGR.[T]	1xTMT6plex [N-Term]; 1xPhospho [S4(99.6)]	F35B3.5c 1xPhospho [S817(99.6)]	1	F35B3.5c	F35B3.5c [814-824]	0	1456.62	S4(Phospho): 99.64	1.128	1.268	116.5	112	107.9	106.8	91.5	106.7	96.3	81.7	78.8	101.5	2.77563
[R].SVPGSNSSLVRDPEIER.[L]	1xTMT6plex [N-Term]; 3xPhospho [S1(100); S]	Y45G5AM.7a 3xPhospho [S7(100); S]	1	Y45G5AM.7a	Y45G5AM.7a [7-23]	1	2311	S1(Phospho): 100; S5(Phospho): 66.67; S7(Phospho): 66.67; S8(Phospho): 66.67	1.331	1.268	122.2	135.3	97.2	109.4	82.7	100.1	78.7	74.3	94.4	105.8	2.63326
[R].RSFSPVQR.[H]	1xTMT6plex [N-Term]; 2xPhospho [S2(100); S4(100)]	T27D12.4a 2xPhospho [S156(100); S158(100)]	3	T27D12.4a	T27D12.4a [155-162]	1	1365.63	S2(Phospho): 100; S4(Phospho): 100	1.137	1.268	127.1	113	113.1	91.1	108.7	89.7	94.6	88.3	105.4	69.1	2.74955
[R].LSLLVADQESWASKSPDALVR.[S]	2xTMT6plex [N-Term; K14]; 1xPhospho [S]	F21H11.2a 1xPhospho [S1916(99.7)]	10	F21H11.2a	F21H11.2a [1902-1922]	1	2823.51	S15(Phospho): 99.71	1.295	1.268	109.1	117	113.3	121.2	95	84.4	87.4	95.2	96.5	80.8	6.65695
[R].NSSFSPPR.[R]	1xTMT6plex [N-Term]; 2xPhospho [S3(100); S5(100)]	H28G03.2a 2xPhospho [S196(100); S198(100)]	3	H28G03.2a	H28G03.2a [194-201]	0	1280.53	S3(Phospho): 100; S5(Phospho): 100	1.342	1.268	119.8	114.7	118.2	112.4	86.5	87	86.4	79.4	86.1	109.6	2.59253
[K].QHSAEVYPMNLSDEEIDVINSGDDDEEIMR.[G]	1xTMT6plex [N-Term]; 2xDeamidated [N10(100); N20(100)]; 2xPhospho [S12(98.8); S21(100)]	T20F7.1 2xPhospho [S19(98.8); S28(100)]	2	T20F7.1	T20F7.1 [8-37]	0	3841.56	N10(Deamidated): 100; S12(Phospho): 98.81; N20(Deamidated): 100; S21(Phospho): 100	1.143	1.268	98.9	109.6	112.2	124.2	93.5	119.8	78.6	77.8	97.3	88.1	1.83159
[R].RPDSADSEK.[K]	2xTMT6plex [N-Term; K9]; 1xPhospho [S4(100)]	T19E7.3a 1xPhospho [S27(100)]	1	T19E7.3a	T19E7.3a [24-32]	0	1542.76	S4(Phospho): 100	1.414	1.267	129.4	127.9	108.7	105.2	90.5	82.5	76.9	80.2	83.8	114.9	3.25725
[K].STSPGLEEGHHEHLYTPEK.[M]	2xTMT6plex [N-Term; K19]; 3xPhospho [S1(99); S3(99); T16(100)]	F22F4.2 3xPhospho [S389(99); S391(99); T404(100)]	1	F22F4.2	F22F4.2 [389-407]	0	2846.22	S1(Phospho): 99.02; S3(Phospho): 99.02; T16(Phospho): 100	1.721	1.267	115	131.6	125.9	120.7	79.6	75.2	60.1	79.6	83	129.2	4.47651
[R].ATGSSDDDQVDDDLFADK.[E]	2xTMT6plex [N-Term; K18]; 2xPhospho [S4(100); S5(100)]	F25B3.6 2xPhospho [S71(100); S72(100)]	5	F25B3.6	F25B3.6 [68-85]	0	2532.05	S4(Phospho): 100; S5(Phospho): 100	1.272	1.267	114.2	127.8	97.7	118.6	90.7	92.1	87.6	69.9	74	127.5	5.04801
[R].GASTFKDESVDDNNDDESSK.[V]	3xTMT6plex [N-Term; K6; K20]; 1xDeamidated [N]; 1xPhospho [S9(100)]	F57C7.1a 1xPhospho [S445(100)]	4	F57C7.1a	F57C7.1a [437-456]	1	2928.32	S9(Phospho): 100; N13(Deamidated): 50; N14(Deamidated): 50	1.334	1.267	129.3	100.9	116.5	117.5	87.8	80.9	92.2	89.6	92.8	92.4	3.42398
[K].WDGDVDSLK.[S]	2xTMT6plex [N-Term; K9]; 1xPhospho [S7(100)]	Y105E8A.26a 1xPhospho [S731(100)]	2	Y105E8A.26a	Y105E8A.26a [725-733]	0	1572.77	S7(Phospho): 100	1.386	1.266	127.3	120.7	109.1	111.7	88.5	86	79.2	68.7	73.3	135.6	2.6209
[R].GTTGYGSDNNAYDTVR.[S]	1xTMT6plex [N-Term]; 1xPhospho [S7(100)]	H19M22.2b 1xPhospho [S4336(100)]	2	H19M22.2b	H19M22.2b [4330-4345]	0	1999.86	S7(Phospho): 100	1.285	1.266	129	109	113.4	108.2	97.6	77.2	93.4	67.2	73.7	131.3	4.26787
[R].SGAYRSYNTGDRDER.[R]	1xTMT6plex [N-Term]; 1xPhospho [S6(99.4)]	Y67D8C.5h 1xPhospho [S2729(99.4)]	3	Y67D8C.5h	Y67D8C.5h [2724-2738]	2	2055.91	S6(Phospho): 99.42	1.208	1.266	113.4	111.3	127.4	99.7	102	91.2	87.3	98.5	95	74.1	2.64154
[R].KYESEEYSFEETYDYEQENTNK.[K]	3xTMT6plex [N-Term; K1; K22]; 1xPhospho [S4(100)]	K09F5.2 1xPhospho [S1505(100)]	244	K09F5.2	K09F5.2 [1498-1519]	1	3592.61	S4(Phospho): 100	0.794	1.266	98.1	100	96.7	99.3	126.6	122.3	123.5	71.8	72.1	89.6	8.07611
[R].QPPPPLPPKPPSQCPPSPMSQVER.[N]	2xTMT6plex [N-Term; K9]; 1xCarbamidomethyl [C14]; 1xDeamidated [Q]; 1xPhospho [S]	C43E11.6a 1xPhospho [S59(99.1)]	3	C43E11.6a	C43E11.6a [43-66]	0	3187.61	Q13(Deamidated): 100; S17(Phospho): 99.1	1.027	1.266	94.2	94.5	133.1	108.7	101.8	103.5	109.2	90.9	70	94.1	2.17032
[R].APIIMGPPSNTNTQVLLSPAGNLHNGYQR.[M]	1xTMT6plex [N-Term]; 3xDeamidated [N/Q]; 1xPhospho [S18(100)]	M03C11.3b 1xPhospho [S185(100)]	1	M03C11.3b	M03C11.3b [168-196]	0	3372.65	N10(Deamidated): 66.67; N12(Deamidated): 66.67; Q14(Deamidated): 66.67; S18(Phospho): 99.96; N25(Deamidated): 50; Q28(Deamidated): 50	1.075	1.266	106.8	117.7	118.1	94.2	88.1	106.6	109.8	81.2	87.3	90.3	3.42054
[K].ILVPFETPPNRYSR.[N]	1xTMT6plex [N-Term]; 1xPhospho [S13(100)]	K10C3.4a 1xPhospho [S51(100)]	2	K10C3.4a	K10C3.4a [39-52]	1	1998.04	S13(Phospho): 100	1.489	1.266	107.5	126.3	126	117.2	85.9	87.2	67.2	88.3	70.3	124.1	3.39511
[R].EKSSGSNADDEISR.[I]	2xTMT6plex [N-Term; K2]; 1xPhospho [S3(100)]	C23F12.1a 1xPhospho [S3307(100)]	7	C23F12.1a	C23F12.1a [3305-3318]	1	2032.96	S3(Phospho): 100	1.416	1.266	120.9	112.3	119.5	118.5	81.2	89.2	79.2	68	72	139.2	3.86724
[R].QQQQHQNSIAEKPEGSSSGSATEK.[S]	3xTMT6plex [N-Term; K12; K24]; 1xDeamidated [N7(99.3)]; 1xPhospho [S/T]		7	H05C05.1c	H05C05.1c [749-772]	0	3324.63	Q6(Deamidated): 98.75; S16(Phospho): 99.37	0.842	1.266	110.4	112.6	84.4	95.1	118.5	122.4	117.8	68.3	83.1	87.1	5.00649
[K].TAFQAVSSPLFLSTVPNK.[E]	2xTMT6plex [N-Term; K18]; 1xPhospho [S8(99.3)]	ZK1010.3 1xPhospho [S165(99.3)]	2	ZK1010.3	ZK1010.3 [158-175]	0	2445.32	S8(Phospho): 99.29	1.122	1.266	121.7	105.5	104.6	110.6	112.2	93.3	90.1	92.3	72	97.8	2.76975
[R].LDGTLSASSSTTNLSDGGKDK.[S]	3xTMT6plex [N-Term; K19; K21]; 2xPhospho [S/T]	F25B3.6 2xPhospho [S512(100); S/T]	12	F25B3.6	F25B3.6 [507-527]	1	2901.41	S6(Phospho): 99.99; S9(Phospho): 49.61; S10(Phospho): 49.61	1.165	1.265	116	108.8	120.3	102	89.9	99	98.8	75.1	70.5	119.5	4.0519
[R].AESVVAYER.[E]	1xTMT6plex [N-Term]; 1xPhospho [S3(100)]	C25A11.4d 1xPhospho [S1357(100)]; C25A11.4f 1xPhospho [S1398(100)]	3	C25A11.4d; C25A11.4f	C25A11.4d [1355-1363]; C25A11.4f [1396-1404]	0	1332.64	S3(Phospho): 100	1.722	1.265	130.4	125.4	112.3	124.8	69.5	75.5	69.7	62.5	62.1	167.6	3.18702
[K].MADHYFVSVPTNSPMRPPAK.[A]	2xTMT6plex [N-Term; K20]; 1xPhospho [T/S/Y]		2	F53B2.6	F53B2.6 [161-180]	0	2783.38	T11(Phospho): 50; S13(Phospho): 50	1.123	1.265	114.4	122.5	94.9	110.6	103.4	85.6	106.4	82.5	86.7	93.2	3.57974
[K].DSTLIMQLLR.[D]	1xTMT6plex [N-Term]; 1xPhospho [T/S]		5	M117.2a; F52D10.3a	M117.2a [214-223]; F52D10.3a [215-224]	0	1498.79	T3(Phospho): 100	0.927	1.265	126.5	88.9	95.3	105.6	105.3	125.7	106	78.6	96.5	71.7	2.6326
[K].VESEESFGNEEEEEVEESPK.[K]	2xTMT6plex [N-Term; K20]; 2xPhospho [S3(100); S6(100)]	Y55B1BR.3 2xPhospho [S601(100); S604(100)]	7	Y55B1BR.3	Y55B1BR.3 [599-618]	0	2930.22	S3(Phospho): 100; S6(Phospho): 100	1.612	1.265	130.6	113.2	118.5	123.5	76.2	79.5	70.4	63.8	70.6	153.7	6.84659
[R].DRSPAK.[S]	2xTMT6plex [N-Term; K6]; 1xPhospho [S3(100)]	C02F12.7 1xPhospho [S1106(100)]	5	C02F12.7	C02F12.7 [1104-1109]	1	1211.65	S3(Phospho): 100	1.551	1.265	131.8	125.1	105.9	118.8	77.3	78.5	77.2	67.2	71.1	147.2	2.09481
[R].SVKPVQSKEK.[V]	4xTMT6plex [N-Term; K3; K8; K10]; 1xPhospho [S7(100)]	K02B12.7 1xPhospho [S360(100)]	1	K02B12.7	K02B12.7 [354-363]	1	2126.28	S7(Phospho): 100	1.173	1.265	110.6	103.3	132.2	101.9	93.6	86.4	106.5	81.2	79.6	104.9	2.44449
[R].DASYAYQLGTAGANLNPSELLQIPVWSLDGNAACASLLK.[H]	2xTMT6plex [N-Term; K39]; 1xCarbamidomethyl [C34]; 2xDeamidated [N16(100); Q22(100)]; 1xPhospho [S3(100)]	C39E9.14a 1xPhospho [S94(100)]	1	C39E9.14a	C39E9.14a [92-130]	0	4632.3	S3(Phospho): 100; N16(Deamidated): 99.99; Q22(Deamidated): 99.99	1.23	1.264	102.7	111.8	124.1	115.2	110.8	68.6	97.4	82.1	57.6	129.5	5.66462
[K].VSQHENPLYKPPPPIASNSPR.[L]	2xTMT6plex [N-Term; K10]; 1xPhospho [S19(99.6)]	T21B6.1 1xPhospho [S563(99.6)]	38	T21B6.1	T21B6.1 [545-565]	0	2866.5	S19(Phospho): 99.59	1.43	1.264	120.2	121.2	120.1	110.7	82.4	81.5	83.8	81.9	80.9	117.4	6.88048
[K].SDYESSSDYESNYDEKETEK.[E]	3xTMT6plex [N-Term; K16; K20]; 3xPhospho [S5(100); S6(100); S7(100)]	C04F6.1 3xPhospho [S1503(99.1); S1504(100); Y1506(99.1)]	6	C04F6.1	C04F6.1 [1498-1517]	1	3332.33	S6(Phospho): 99.11; S7(Phospho): 99.98; Y9(Phospho): 99.11	1.064	1.264	112.3	110.3	100.6	111.9	105.4	108.4	93	85.3	85.9	87	3.491
[R].SFNVDSFRR.[E]	1xTMT6plex [N-Term]; 1xPhospho [S6(100)]	F08G2.7 1xPhospho [S99(100)]	2	F08G2.7	F08G2.7 [94-102]	1	1436.69	S6(Phospho): 100	1.241	1.263	138.9	110.5	92.5	113.2	88.9	83.6	102.4	80.1	84.3	105.7	1.77704
[K].IQNVSMTSSPIPIGGGR.[S]	1xTMT6plex [N-Term]; 1xPhospho [S/T]		2	Y48G1A.1	Y48G1A.1 [752-768]	0	2023.02	S8(Phospho): 50; S9(Phospho): 50	1.144	1.263	112.4	114.6	101.4	116.2	98.2	91.7	101.7	85.9	71.8	106.2	4.3855
[R].EESREPEAR.[E]	1xTMT6plex [N-Term]; 1xPhospho [S3(100)]	T09A5.8 1xPhospho [S10(100)]	3	T09A5.8	T09A5.8 [8-16]	1	1411.64	S3(Phospho): 100	1.413	1.263	130.5	124.1	109.3	106.8	85	95	69.8	71.3	80.6	127.6	2.59725
[K].SVQDIFEVFDVERSAER.[G]	1xTMT6plex [N-Term]; 1xPhospho [S14(100)]	C25D7.3 1xPhospho [S1689(100)]	2	C25D7.3	C25D7.3 [1676-1692]	1	2335.12	S14(Phospho): 100	1.471	1.263	116.3	117.8	112.8	128.4	77.3	87.4	77.7	72	84.3	126	4.50066
[K].SQKTPPSSLNDSYAEELLEAK.[L]	3xTMT6plex [N-Term; K3; K21]; 1xDeamidated [N10(100)]; 3xPhospho [T4(100); S12(99.4); S/Y]	K08H10.1k 3xPhospho [T57(100); S65(99.4); S/Y]	4	K08H10.1k	K08H10.1k [54-74]	1	3235.51	T4(Phospho): 100; S7(Phospho): 50.34; S8(Phospho): 50.34; N10(Deamidated): 100; S12(Phospho): 99.29	1.247	1.263	108.2	106.9	127.2	113.2	82.6	95.8	95.6	70.4	90.8	109.3	2.76954
[R].GMKPSPSQNTLNR.[M]	2xTMT6plex [N-Term; K3]; 1xOxidation [M2(100)]; 1xPhospho [S/T]	Y37D8A.22 1xPhospho [S43(100)]	26	Y37D8A.22	Y37D8A.22 [37-49]	0	1984.01	M2(Oxidation): 100; S7(Phospho): 100	1.031	1.263	113.3	111.2	106.9	99.4	105.7	102.9	104.8	84	80.3	91.6	2.63856
[K].SSSPPLDDYLK.[E]	2xTMT6plex [N-Term; K11]; 1xPhospho [S/Y]		3	R119.5a	R119.5a [532-542]	0	1759.89	S1(Phospho): 33.33; S2(Phospho): 33.33; S3(Phospho): 33.33	1.357	1.263	95.1	125	130.1	115.6	86.3	85.9	85.3	77.2	86	113.5	2.21296
[R].GMKPSPSQNTLNR.[M]	2xTMT6plex [N-Term; K3]; 1xPhospho [S/T]		13	Y37D8A.22	Y37D8A.22 [37-49]	0	1968.01	S7(Phospho): 100	1.032	1.263	114.2	108	106.5	102.2	104.4	105.6	103.2	85.7	80.4	89.8	3.51672
[K].SFGGLSTTASSTTENAK.[N]	2xTMT6plex [N-Term; K17]; 1xPhospho [S1(100)]	C04D8.1c 1xPhospho [S932(100)]	1	C04D8.1c	C04D8.1c [932-948]	0	2197.08	S1(Phospho): 100	0.963	1.263	101.4	109	105.6	105.4	98.5	105.4	124.3	83.4	79.8	87.2	4.50125
[K].IHPDGGYVSPK.[E]	2xTMT6plex [N-Term; K11]; 1xPhospho [S9(100)]	F13D11.2a 1xPhospho [S100(100)]	10	F13D11.2a	F13D11.2a [92-102]	0	1707.89	S9(Phospho): 100	1.383	1.262	123	116.6	114.9	113.6	86.2	83.9	83.7	70.5	74.9	132.7	4.51746
[K].SSVPTTPNGANNNSGPNSASMSEEK.[C]	2xTMT6plex [N-Term; K25]; 1xOxidation [M21(100)]; 1xPhospho [T6(98)]	C18D1.1a 1xPhospho [T407(98)]	1	C18D1.1a	C18D1.1a [402-426]	0	3031.37	T6(Phospho): 97.97; M21(Oxidation): 100	1.132	1.262	96.3	109	114.6	123.3	118.9	101.1	73.5	88.4	91.5	83.5	2.4812
[R].DSSTPRSDTIGDK.[K]	2xTMT6plex [N-Term; K13]; 3xPhospho [S3(98.4); T4(98.4); S7(100)]	F22D6.5a 3xPhospho [S263(99); T264(99); S267(99)]	2	F22D6.5a	F22D6.5a [261-273]	1	2076.87	S3(Phospho): 98.43; T4(Phospho): 98.43; S7(Phospho): 99.97	2.124	1.262	160.4	125.2	125.9	102.1	41.4	88.4	51.5	84.3	84.8	136	2.53677
[R].STSNSSAETLR.[N]	1xTMT6plex [N-Term]; 2xPhospho [S3(98.4); S6(99.2)]	M04G12.4a 2xPhospho [S200(100); S203(99.6)]	4	M04G12.4a	M04G12.4a [198-208]	0	1541.64	S3(Phospho): 100; S6(Phospho): 99.56	1.391	1.262	114.9	118.9	117.7	117.2	84.9	81.1	86.8	68.5	75.3	134.9	2.89168
[K].TFGLFTDSQQRPYSSASQHQHHHTK.[S]	2xTMT6plex [N-Term; K25]; 2xPhospho [S/T/Y]		2	C05D11.7b	C05D11.7b [550-574]	0	3543.64	S14(Phospho): 64.07; S15(Phospho): 64.07; S17(Phospho): 64.07	1.174	1.261	102.9	125.1	119.5	100.2	94.1	98.2	93.6	77.1	99.7	89.5	4.14492
[R].SRSPLPAK.[D]	2xTMT6plex [N-Term; K8]; 2xPhospho [S1(100); S3(100)]	T28D9.2a 2xPhospho [S154(100); S156(100)]	3	T28D9.2a	T28D9.2a [154-161]	1	1473.76	S1(Phospho): 100; S3(Phospho): 100	1.267	1.261	127.4	136.1	86.3	107.5	93.5	103.4	73.9	69.8	78.8	123.3	2.77061
[R].AISYDDLHR.[M]	1xTMT6plex [N-Term]; 1xPhospho [S3(100)]	C06E7.4a 1xPhospho [S159(100)]	8	C06E7.4a	C06E7.4a [157-165]	0	1398.66	S3(Phospho): 100	1.491	1.261	122.9	118.7	113.4	121.8	78.1	83.2	78.5	72.5	67.3	143.7	3.21166
[R].SMSPGPK.[-]	2xTMT6plex [N-Term; K7]; 1xPhospho [S3(100)]	F14D12.2 1xPhospho [S344(100)]	7	F14D12.2	F14D12.2 [342-348]	0	1241.64	S3(Phospho): 100	1.417	1.261	120.3	114.9	118.1	117.5	81.8	83.8	83.7	76.7	77.8	125.6	2.31275
[R].CAATISPIEK.[E]	2xTMT6plex [N-Term; K10]; 1xCarbamidomethyl [C1]; 1xPhospho [S6(100)]	F59A6.1a 1xPhospho [S502(100)]	2	F59A6.1a	F59A6.1a [497-506]	0	1627.85	S6(Phospho): 100	1.356	1.261	121.1	112	115.7	116.7	88.4	92.2	76.9	69.2	77.5	130.2	3.52627
[K].VKSFGSTSEESK.[K]	3xTMT6plex [N-Term; K2; K12]; 1xPhospho [S3(100)]	C08H9.2a 1xPhospho [S78(100)]	1	C08H9.2a	C08H9.2a [76-87]	1	2053.08	S3(Phospho): 100	1.137	1.261	107.2	105.3	119.6	111.5	95.1	98.5	99	83.6	93.6	86.7	2.9791
[R].QSQASPSEYYEDESEFK.[S]	2xTMT6plex [N-Term; K17]; 1xPhospho [S5(100)]	ZK593.4a 1xPhospho [S1400(100)]	1	ZK593.4a	ZK593.4a [1396-1412]	0	2562.13	S5(Phospho): 100	1.559	1.261	123.1	113	114.7	131	86.1	84.3	61.4	68.9	77.8	139.8	4.02536
[K].SGAGLDLMAENK.[C]	2xTMT6plex [N-Term; K12]; 1xPhospho [S1(100)]	R06C7.8 1xPhospho [S385(100)]	5	R06C7.8	R06C7.8 [385-396]	0	1743.88	S1(Phospho): 100	1.026	1.261	113.1	108.8	107.7	100.3	96.7	111.2	106.4	88.9	83.8	83.1	4.05965
[K].KEEDPEESSNQAPPSVK.[D]	3xTMT6plex [N-Term; K1; K17]; 1xDeamidated [Q/N]; 1xPhospho [S]	R10E11.1b 1xPhospho [S832(100)]	5	R10E11.1b	R10E11.1b [818-834]	1	2639.31	Q11(Deamidated): 100; S15(Phospho): 100	1.193	1.261	125.4	117.9	114.3	92	87.1	93.9	101.7	77.6	73.9	116	3.08537
[K].KELVSPIPNDDSESPK.[R]	3xTMT6plex [N-Term; K1; K16]; 2xPhospho [S5(100); S14(100)]	C36F7.1 2xPhospho [S250(100); S259(99.6)]	5	C36F7.1	C36F7.1 [246-261]	1	2602.3	S5(Phospho): 100; S14(Phospho): 100	1.527	1.261	117.6	120.6	120.1	121.1	79.1	79.9	76.3	91.3	91.7	102.1	5.63856
[R].LSSTSSTSQQTGISK.[F]	2xTMT6plex [N-Term; K15]; 1xDeamidated [Q10(98.9)]; 1xPhospho [S/T]		9	C36B1.8b	C36B1.8b [135-149]	0	2051.03	S3(Phospho): 24.84; S6(Phospho): 24.84; T7(Phospho): 24.84; S8(Phospho): 24.84; Q9(Deamidated): 50; Q10(Deamidated): 50	0.718	1.261	102.5	79.3	101.4	95.7	109.3	138.5	147.9	85.8	71.1	68.5	1.84167
[K].SSCPNLQVYDEK.[D]	2xTMT6plex [N-Term; K12]; 1xCarbamidomethyl [C3]; 1xPhospho [S2(100)]		15	B0261.2a	B0261.2a [1542-1553]	0	1977.94	S2(Phospho): 99.69	1.168	1.26	122	113.2	101.6	110.2	96.6	100.2	90.2	79.4	88.8	97.7	4.063
[R].ASASMAPPDGFPMVPSASSALIR.[S]	1xTMT6plex [N-Term]; 1xPhospho [S18(99.3)]	K12F2.1 1xPhospho [S1956(99.3)]	2	K12F2.1	K12F2.1 [1939-1961]	0	2569.24	S18(Phospho): 99.29	1.165	1.26	126.4	111.8	108	100.5	104.3	118.8	64.4	79.3	93.8	92.6	3.21473
[R].RNSVNESVIK.[D]	2xTMT6plex [N-Term; K10]; 1xPhospho [S3(100)]	K08F8.2 1xPhospho [S46(100)]	3	K08F8.2	K08F8.2 [44-53]	1	1683.92	S3(Phospho): 100	1.536	1.26	116.5	110	119.2	134.2	77.6	80.7	76.1	78.9	76.3	130.6	4.34493
[R].KSSDSCLHAHHQLLR.[S]	2xTMT6plex [N-Term; K1]; 1xCarbamidomethyl [C6]; 1xPhospho [S]		5	ZK524.4	ZK524.4 [536-550]	1	2327.18	S2(Phospho): 50; S3(Phospho): 50	0.877	1.26	111.8	89.3	114.7	92.3	114.9	110.3	123.7	76.4	67	99.6	5.21726
[R].NSMTTSTSQTGLK.[N]	2xTMT6plex [N-Term; K13]; 1xOxidation [M3(100)]; 1xPhospho [T/S]	C18C4.10b 1xPhospho [T520(98.9)]	34	C18C4.10b	C18C4.10b [517-529]	0	1909.93	M3(Oxidation): 100; T5(Phospho): 98.46	1.16	1.26	109.4	113.9	115.1	107.6	90.5	100.3	97.6	74.5	77.8	113.3	3.31556
[R].ASSAFGTSPETLDEFMMTDVLPSEVK.[F]	2xTMT6plex [N-Term; K26]; 2xPhospho [T7(99.5); S/T]	K06A1.5 2xPhospho [T219(99.5); S/T]	1	K06A1.5	K06A1.5 [213-238]	0	3407.55	S2(Phospho): 50; S3(Phospho): 50; T7(Phospho): 99.46	0.936	1.259	102.7	89.3	113.6	111.8	83.5	123.8	126.9	85.6	67.1	95.8	2.01378
[K].IKEEDDEDSDDEDDEK.[A]	3xTMT6plex [N-Term; K2; K16]; 1xPhospho [S9(100)]	M01E5.5a 1xPhospho [S194(100)]	16	M01E5.5a	M01E5.5a [186-201]	1	2693.18	S9(Phospho): 100	1.367	1.259	128.7	126.9	97.1	113.8	90.2	94.5	71.2	72.9	84.3	120.5	4.89584
[K].SSKNFDDSLNLGNMK.[F]	3xTMT6plex [N-Term; K3; K15]; 1xOxidation [M14(100)]; 2xPhospho [S1(100); S2(100)]	K11E4.4a 2xPhospho [S447(100); S448(100)]	1	K11E4.4a	K11E4.4a [447-461]	1	2533.2	S1(Phospho): 100; S2(Phospho): 100; M14(Oxidation): 100	1.279	1.259	115.8	109.3	114.3	118.9	82.1	91.8	94.9	85.3	75.8	111.9	2.49118
[K].LSEEAEEPKSLDPEDQDIEPFK.[L]	3xTMT6plex [N-Term; K9; K22]; 1xDeamidated [Q16(100)]; 1xPhospho [S10(100)]	R08D7.2 1xPhospho [S184(100)]	1	R08D7.2	R08D7.2 [175-196]	1	3313.62	S10(Phospho): 100; Q16(Deamidated): 100	0.923	1.259	97.3	108.9	101.6	107.4	93.1	139.8	104.4	99.6	65.6	82.1	1.28868
[R].STSPTSELR.[H]	1xTMT6plex [N-Term]; 1xPhospho [T/S]		5	Y51A2D.15a	Y51A2D.15a [214-222]	0	1286.62	S3(Phospho): 50; T5(Phospho): 50	1.448	1.259	119.6	121.1	116.2	116.2	81.7	88.4	75	72.4	80.2	129.2	2.89143
[K].IENDSNVPGLDNNSDNVSENVSENAIPDIIVEEK.[E]	2xTMT6plex [N-Term; K34]; 1xPhospho [S]		3	T24A11.1a	T24A11.1a [903-936]	0	4221.01	S14(Phospho): 33.33; S18(Phospho): 33.33; S22(Phospho): 33.33	1.051	1.259	98.2	116.4	103.5	114.9	88	121.1	99.9	82	75	100.9	1.82371
[R].DAEASTPKEPEAPK.[D]	3xTMT6plex [N-Term; K8; K14]; 1xPhospho [S/T]		4	C10G11.7a	C10G11.7a [89-102]	1	2237.17	S5(Phospho): 50; T6(Phospho): 50	1.305	1.259	133.5	106.1	102.8	118.3	93.5	91.2	80	62.5	75.9	136.1	3.12282
[R].RQDSDENRRPER.[G]	1xTMT6plex [N-Term]; 1xDeamidated [N7(100)]; 1xPhospho [S4(100)]	F33A8.1 1xPhospho [S787(100)]	2	F33A8.1	F33A8.1 [784-795]	2	1867.86	S4(Phospho): 100; N7(Deamidated): 100	1.404	1.259	143.9	112.8	93.1	119.7	83.1	86.2	81.5	101.4	83.7	94.7	3.57265
[R].AFGGSGQR.[L]	1xTMT6plex [N-Term]; 1xPhospho [S5(100)]	Y55F3AR.2 1xPhospho [S247(100)]	3	Y55F3AR.2	Y55F3AR.2 [243-250]	0	1088.51	S5(Phospho): 100	1.191	1.259	112.1	116.5	119.6	101.1	92.2	101	89.6	75.8	78.7	113.2	2.32406
[K].IEEKPEGPVTSQTAGAPSGSSNQLTLPTVESVPK.[D]	3xTMT6plex [N-Term; K4; K34]; 1xDeamidated [Q23(98.4)]; 2xPhospho [S31(100); S/T]	F52B5.1c 2xPhospho [S310(100); S/T]	3	F52B5.1c	F52B5.1c [280-313]	0	4284.15	S20(Phospho): 49.58; S21(Phospho): 49.58; Q23(Deamidated): 98.37; S31(Phospho): 99.97	1.131	1.259	117.4	117.6	104.7	103	105.9	109.3	78.4	68.6	88.1	107.1	4.01629
[R].QTASTAPSPRPISK.[M]	2xTMT6plex [N-Term; K14]; 1xPhospho [S8(100)]	F42G9.9b 1xPhospho [S251(100)]	1	F42G9.9b	F42G9.9b [244-257]	0	1979.07	S8(Phospho): 100	1.231	1.259	105.4	108.2	129.8	110	91.8	83.4	101.1	68.7	83.7	117.8	2.87652
[K].NEYSDGEEVTEK.[L]	2xTMT6plex [N-Term; K12]; 1xPhospho [S4(100)]	F28F5.3b 1xPhospho [S659(99.6)]	10	F28F5.3b	F28F5.3b [656-667]	0	1937.88	S4(Phospho): 100	1.345	1.258	126.6	116.7	106.1	115	91.9	90.8	76.1	68.8	68	140	3.05402
[R].RQPVFLSPMR.[S]	1xTMT6plex [N-Term]; 1xPhospho [S7(100)]	F59A6.1a 1xPhospho [S1466(100)]	2	F59A6.1a	F59A6.1a [1460-1469]	1	1539.81	S7(Phospho): 100	1.27	1.258	116.1	108.1	110.5	122.5	85	93.3	91.7	72.5	92.3	107.7	2.52798
[R].ELSETVR.[T]	1xTMT6plex [N-Term]; 1xPhospho [S3(100)]	C56G2.7 1xPhospho [S283(100)]	1	C56G2.7	C56G2.7 [281-287]	0	1142.57	S3(Phospho): 100	1.267	1.258	107.7	120.1	120.5	108.7	96.6	97.9	76	68	81.5	122.9	2.15753
[K].LTDLDEEGVQSTK.[E]	2xTMT6plex [N-Term; K13]; 1xPhospho [S/T]		2	Y113G7B.23c	Y113G7B.23c [54-66]	0	1972.99	S11(Phospho): 50; T12(Phospho): 50	1.261	1.258	119	114.6	111.6	111.2	91.3	97.4	82.8	95.1	81.6	95.4	3.5595
[R].QSPAAVR.[F]	1xTMT6plex [N-Term]; 1xPhospho [S2(100)]	F43D9.1 1xPhospho [S18(100)]	4	F43D9.1	F43D9.1 [17-23]	0	1037.53	S2(Phospho): 100	1.323	1.258	123.8	116.1	108	114.4	87	93.7	81.3	61	64.1	150.5	2.11811
[K].TYCQDPTPR.[T]	1xTMT6plex [N-Term]; 1xCarbamidomethyl [C3]; 1xPhospho [T7(100)]	C07A12.3a 1xPhospho [T171(100)]	1	C07A12.3a	C07A12.3a [165-173]	0	1446.63	T7(Phospho): 100	1.511	1.258	122.2	120.1	110.5	125	80.5	82.7	74	75.9	73	136.1	2.04449
[K].FIKEESPHK.[V]	3xTMT6plex [N-Term; K3; K9]; 1xPhospho [S6(100)]	C01B12.2 1xPhospho [S22(100)]	3	C01B12.2	C01B12.2 [17-25]	1	1882.04	S6(Phospho): 100	1.249	1.257	131.6	108.5	101.5	113.6	90.4	90.7	92.2	89	88.5	94	3.04655
[K].LGLPVLSGYDLAK.[K]	2xTMT6plex [N-Term; K13]; 1xPhospho [S7(100)]	C24H11.7a 1xPhospho [S581(100)]	4	C24H11.7a	C24H11.7a [575-587]	0	1884.06	S7(Phospho): 100	1.13	1.257	121.2	121.1	112.3	87.9	99.6	101.1	93	75.4	72.6	115.9	3.29369
[K].TLYFVTSTHNYK.[A]	2xTMT6plex [N-Term; K12]; 1xPhospho [T1(100)]	F58G6.1 1xPhospho [T399(100)]	7	F58G6.1	F58G6.1 [399-410]	0	2012.03	T1(Phospho): 100	1.465	1.257	116.4	116.4	127.2	114.2	80.3	78.3	84.2	96.7	82.1	104.1	5.84904
[R].MSSPIMPENMSDFDLIVGEIEAENGAEGSFQR.[A]	1xTMT6plex [N-Term]; 1xPhospho [S]		2	Y106G6H.6a	Y106G6H.6a [13-44]	0	3809.69	S2(Phospho): 50; S3(Phospho): 50	1.051	1.257	75.4	131.1	109.8	116.6	88.7	117.5	102.7	90.7	79.5	88.1	1.3384
[R].AISPDSDDGEEDDFK.[S]	2xTMT6plex [N-Term; K15]; 2xPhospho [S3(100); S6(100)]	F13C5.2 2xPhospho [S17(100); S20(100)]	63	F13C5.2	F13C5.2 [15-29]	0	2257.92	S3(Phospho): 100; S6(Phospho): 100	1.594	1.257	128.4	121.8	110.9	122.6	77.8	80.6	69.2	68.6	75.3	144.9	5.09397
[K].GDSEEESEEEEGVDTDYTATLK.[G]	2xTMT6plex [N-Term; K22]; 1xPhospho [S7(100)]	Y46G5A.4 1xPhospho [S224(100)]	2	Y46G5A.4	Y46G5A.4 [218-239]	0	2971.29	S7(Phospho): 100	1.118	1.257	117.5	106.7	106.9	109.8	94.2	101.1	100.5	84.9	84.7	93.6	5.48244
[K].LNVSAILEAAEK.[D]	2xTMT6plex [N-Term; K12]; 1xPhospho [S4(100)]	F56A3.4 1xPhospho [S635(100)]	21	F56A3.4	F56A3.4 [632-643]	0	1796	S4(Phospho): 100	0.912	1.257	124.2	107.9	76.2	104.9	122.8	125.4	91.8	79.6	101	66.1	4.46105
[R].AGSVVNRIPEAADLLEK.[F]	2xTMT6plex [N-Term; K17]; 1xDeamidated [N6(100)]; 1xPhospho [S3(100)]	C05E4.9a 1xPhospho [S930(100)]	3	C05E4.9a	C05E4.9a [928-944]	1	2321.25	S3(Phospho): 100; N6(Deamidated): 100	1.485	1.257	105.7	115.7	135.6	118.7	83.6	74.7	81.9	83.9	75.6	124.5	2.99739
[K].SLADEESGSASASSSR.[H]	1xTMT6plex [N-Term]; 2xPhospho [S11(99.8); S]	T01C8.1b 2xPhospho [S545(99.8); S]	13	T01C8.1b	T01C8.1b [535-550]	0	1929.77	S11(Phospho): 100; S14(Phospho): 99.09	1.272	1.256	112.9	115.8	111.1	117.5	80.3	101.7	87.6	75.1	83.6	114.3	5.43574
[R].ETSSSPVQSNR.[D]	1xTMT6plex [N-Term]; 1xPhospho [S/T]	B0350.2f 1xPhospho [S4313(100)]	5	B0350.2f	B0350.2f [4309-4319]	0	1500.69	S5(Phospho): 100	1.39	1.256	143.4	115.2	88.4	121.2	84.1	80.4	88	69	65.8	144.6	3.16162
[R].RRSPSPNK.[L]	2xTMT6plex [N-Term; K8]; 2xPhospho [S3(100); S5(100)]	F55F8.4 2xPhospho [S525(100); S527(100)]	2	F55F8.4	F55F8.4 [523-530]	2	1559.79	S3(Phospho): 100; S5(Phospho): 100	1.208	1.256	116.5	107.4	104	123	101.2	93.5	85.1	90.4	88.1	90.6	2.31326
[R].RTESPENK.[R]	2xTMT6plex [N-Term; K8]; 2xPhospho [T2(100); S4(100)]	W01C8.3 2xPhospho [T401(100); S403(100)]	1	W01C8.3	W01C8.3 [400-407]	1	1578.73	T2(Phospho): 100; S4(Phospho): 100	1.627	1.256	134.3	125.7	106.8	119	95.3	68.7	59.9	68.9	58.2	163.1	2.89639
[K].SGSVHSPQKPQGSTTPCSVQSPASPVGDEQAVK.[M]	3xTMT6plex [N-Term; K9; K33]; 1xCarbamidomethyl [C17]; 2xPhospho [S/T]	F57C7.1a 2xPhospho [S153(100); T161(97.8)]	3	F57C7.1a	F57C7.1a [148-180]	0	4182.02	S6(Phospho): 100; T14(Phospho): 97.85	1.062	1.255	89.8	119.4	112.2	112.7	66.4	110.2	130	85.4	84.9	89	3.23706
[R].ETSEETHTR.[L]	1xTMT6plex [N-Term]; 1xPhospho [S3(99.6)]	C05D11.13 1xPhospho [S87(99.6)]	1	C05D11.13	C05D11.13 [85-93]	0	1398.61	S3(Phospho): 99.56	1.491	1.255	154.9	99.5	106.1	115.5	76.7	81.1	81.7	82.1	90	112.4	2.03561
[R].TLSVEGR.[K]	1xTMT6plex [N-Term]; 1xPhospho [S3(100)]	Y104H12D.3a 1xPhospho [S561(100)]	3	Y104H12D.3a	Y104H12D.3a [559-565]	0	1070.54	S3(Phospho): 100	1.137	1.255	113	119.3	102.3	108.5	106.2	97.2	88.9	75.7	81.1	108	2.08634
[K].ELSETALR.[T]	1xTMT6plex [N-Term]; 1xPhospho [S3(100)]	F07F6.8 1xPhospho [S40(100)]	4	F07F6.8	F07F6.8 [38-45]	0	1227.62	S3(Phospho): 100	1.167	1.255	116.4	112.9	111	106.1	91.6	101.6	93.6	84.8	77.2	104.7	1.99498
[R].EGDLSDPEV.[-]	1xTMT6plex [N-Term]; 1xPhospho [S5(100)]	C15F1.3a 1xPhospho [S1471(100)]	3	C15F1.3a	C15F1.3a [1467-1475]	0	1269.54	S5(Phospho): 100	1.648	1.255	131.1	126.8	118.5	110.8	69.2	76.2	76.2	85.3	87.2	118.7	1.69227
[K].IVGMPPQVSSTVTPSGSSSNLK.[K]	2xTMT6plex [N-Term; K22]; 1xDeamidated [Q7(100)]; 1xPhospho [S/T]		3	F44B9.3a	F44B9.3a [288-309]	0	2712.39	Q7(Deamidated): 100; S17(Phospho): 99.45	1.173	1.254	112.1	110.4	124.4	100	90.2	80.3	115.3	86.5	100.5	80.2	3.55089
[K].TSVSSSEGDIAR.[M]	1xTMT6plex [N-Term]; 1xPhospho [S/T]		5	M03A8.2	M03A8.2 [1687-1698]	0	1517.7	S5(Phospho): 50; S6(Phospho): 50	1.336	1.254	118.7	109.9	118.2	116.3	86.9	85.3	87.8	80.5	83.1	113.3	3.35587
[R].ALSVGDLSTAPR.[T]	1xTMT6plex [N-Term]; 1xPhospho [S3(100)]	R09E10.5 1xPhospho [S1386(100)]	7	R09E10.5	R09E10.5 [1384-1395]	0	1495.77	S8(Phospho): 100	1.226	1.254	123.1	112.9	109.5	107.1	91.7	91.9	93.2	71	68.5	131.1	3.40648
[R].QLNSAIGVMITASHNPSCDNGVK.[L]	2xTMT6plex [N-Term; K23]; 1xPhospho [T/S]; 1xDeamidated [N/Q]; 1xCarbamidomethyl [C18]		97	F21D5.1	F21D5.1 [61-83]	0	2952.44	S13(Phospho): 100; N20(Deamidated): 100	1.047	1.254	111	109	108.4	103.7	101	104.7	103.8	84.9	85.9	87.6	7.01506
[K].NTSEGHLAEIFGPTNNEEAEEEPSLPSCSYSTPK.[R]	2xTMT6plex [N-Term; K34]; 1xCarbamidomethyl [C28]; 2xDeamidated [N15(100); N16(100)]; 1xPhospho [S3(99.5)]	Y75B8A.19 1xPhospho [S624(99.5)]	2	Y75B8A.19	Y75B8A.19 [622-655]	0	4261.9	S3(Phospho): 99.51; N15(Deamidated): 100; N16(Deamidated): 100	1.039	1.254	101.2	96.4	125.3	108.3	109.2	106.6	95.3	96.2	69.6	92	2.25596
[K].EEVIEPGSQSETQKESPEK.[V]	3xTMT6plex [N-Term; K14; K19]; 1xPhospho [S16(100)]	C43E11.3a 1xPhospho [S1449(100)]	3	C43E11.3a	C43E11.3a [1434-1452]	1	2898.46	S16(Phospho): 100	1.314	1.254	123.1	121.6	95.7	120.7	86.6	87.7	88.8	81.4	91.1	103.3	2.39072
[K].IYGALNR.[I]	1xTMT6plex [N-Term]; 1xPhospho [Y2(100)]	Y37D8A.13 1xPhospho [Y815(100)]	2	Y37D8A.13	Y37D8A.13 [814-820]	0	1115.58	Y2(Phospho): 100	1.533	1.254	120.6	131	114.5	112.9	75	80.5	78.9	87.5	98	101	2.46366
[R].NESPNSAIR.[N]	1xTMT6plex [N-Term]; 1xPhospho [S3(100)]	K02B9.4b 1xPhospho [S299(100)]	2	K02B9.4b	K02B9.4b [297-305]	0	1296.61	S3(Phospho): 100	1.734	1.254	119.9	117.6	127.6	127.3	71.3	72.3	69.3	69.9	74.6	150.1	2.63154
[K].SMSALMLGGAESAAPLAGSGVLASNSAGSSPPGAAGTPSAASQTPTTSTPPSSTTTTLTEQAK.[G]	2xTMT6plex [N-Term; K63]; 2xPhospho [S/T]		6	Y56A3A.31b	Y56A3A.31b [11-73]	0	6393.04	S19(Phospho): 15.24; S24(Phospho): 15.24; S26(Phospho): 15.24; S29(Phospho): 15.24; S30(Phospho): 15.24; T37(Phospho): 15.24; S39(Phospho): 15.24; S42(Phospho): 15.24; T44(Phospho): 15.24; T46(Phospho): 15.24; T47(Phospho): 15.24; S48(Phospho): 15.24; T49(Phospho): 15.24	1.068	1.253	98.7	99.2	138.4	98.4	109.6	110	85.5	96.3	112.6	51.2	4.14696
[K].VFLLTASPKPLICEVLEPR.[D]	2xTMT6plex [N-Term; K9]; 1xCarbamidomethyl [C13]; 1xPhospho [S7(99.4)]	F25B5.7a 1xPhospho [S259(99.5)]	2	F25B5.7a	F25B5.7a [253-271]	0	2720.52	S7(Phospho): 99.44	1.502	1.253	124.3	105.7	111.3	135.5	89.7	73.5	74.9	79.2	92.7	113.3	4.67998
[R].STSASVVSTPSNYDDSDSIK.[S]	2xTMT6plex [N-Term; K20]; 1xDeamidated [N12(100)]; 1xPhospho [S18(100)]	R31.1a 1xPhospho [S4144(100)]	1	R31.1a	R31.1a [4127-4146]	0	2599.21	N12(Deamidated): 100; S18(Phospho): 100	1.156	1.253	136.8	102.8	94.5	111	90	99.9	98.8	58.3	76.8	131.2	3.05054
[K].RAETSDEEDEDEEDEK.[E]	2xTMT6plex [N-Term; K16]; 2xPhospho [T4(100); S5(100)]	F32E10.6 2xPhospho [T306(100); S307(100)]	6	F32E10.6	F32E10.6 [303-318]	1	2544	T4(Phospho): 100; S5(Phospho): 100	1.473	1.253	150.6	119.4	100.9	103.7	75.3	83	83.2	78.1	76.4	129.4	5.96784
[R].KPYSPVNSGER.[D]	2xTMT6plex [N-Term; K1]; 1xPhospho [S4(100)]	Y73B6BR.1a 1xPhospho [S455(100)]	2	Y73B6BR.1a	Y73B6BR.1a [452-462]	0	1771.91	S4(Phospho): 100	1.457	1.253	123.8	117.7	103.4	128.3	85.9	88.5	69.2	71.9	72.9	138.5	2.03408
[R].SSRSPSPPASSSGR.[T]	1xTMT6plex [N-Term]; 2xPhospho [S4(97.3); S6(96)]	ZK524.4 2xPhospho [S609(99.3); S611(97.8)]	2	ZK524.4	ZK524.4 [606-619]	1	1748.76	S4(Phospho): 99.99; S6(Phospho): 100	1.085	1.253	99.1	105.6	122.1	109.8	102.6	97.5	101.8	87.4	88.5	85.6	1.90807
[R].SMSPGPK.[-]	2xTMT6plex [N-Term; K7]; 1xOxidation [M2(100)]; 1xPhospho [S3(99)]	F14D12.2 1xPhospho [S344(100)]	5	F14D12.2	F14D12.2 [342-348]	0	1257.63	M2(Oxidation): 100; S3(Phospho): 100	1.376	1.253	124.4	124.7	107.6	109.8	80.3	79.2	94.8	83.3	82.4	113.6	2.09561
[K].AYSDANVSR.[R]	1xTMT6plex [N-Term]; 1xPhospho [S3(100)]	C15H9.5 1xPhospho [S542(100)]	4	C15H9.5	C15H9.5 [540-548]	0	1291.59	S3(Phospho): 100	1.258	1.252	121	109.7	122.4	102.4	91.3	99.7	80.6	81.9	75.2	115.7	2.26742
[K].VISAEGAKPK.[V]	3xTMT6plex [N-Term; K8; K10]; 1xPhospho [S3(100)]	F26D10.3 1xPhospho [S96(100)]	1	F26D10.3	F26D10.3 [94-103]	0	1767.04	S3(Phospho): 100	1.119	1.252	111	104.9	109.2	115.6	104.6	83.5	107.3	84.5	92	87.5	1.87733
[R].SVSPIDK.[S]	2xTMT6plex [N-Term; K7]; 2xPhospho [S1(100); S3(100)]	F53F8.5 2xPhospho [S161(100); S163(100)]	2	F53F8.5	F53F8.5 [161-167]	0	1363.67	S1(Phospho): 100; S3(Phospho): 100	1.521	1.252	134.7	126.6	100.4	116.3	85.6	81.7	68.4	75.8	84.3	126.2	2.41685
[R].TSSEVESWGPFLETLTDAEIEK.[K]	2xTMT6plex [N-Term; K22]; 1xPhospho [S3(99.7)]	R07E5.3 1xPhospho [S340(99.7)]	3	R07E5.3	R07E5.3 [338-359]	0	3006.46	S3(Phospho): 99.67	1.05	1.252	111.8	108.5	89.1	122.9	80.4	120.3	108	89.1	68.6	101.2	2.56306
[K].AHSFVGSPSSISMK.[S]	2xTMT6plex [N-Term; K14]; 1xOxidation [M13(100)]; 1xPhospho [S3(100)]	C36F7.2 1xPhospho [S234(100)]	1	C36F7.2	C36F7.2 [232-245]	0	1988.99	S3(Phospho): 100; M13(Oxidation): 100	1.037	1.252	93.5	117.1	90.2	129.9	110.8	105.3	95.2	84.2	68.8	105	2.23128
[K].LTPVESALSLLDLMQK.[I]	2xTMT6plex [N-Term; K16]; 1xPhospho [S6(100)]	H15N14.1d 1xPhospho [S236(100)]	1	H15N14.1d	H15N14.1d [231-246]	0	2296.26	S6(Phospho): 100	0.981	1.252	123.8	105.8	86.1	107.6	136.5	106.9	79.9	69.7	89.3	94.5	4.28674
[R].EPTPESER.[C]	1xTMT6plex [N-Term]; 1xPhospho [T3(100)]	W01C8.3 1xPhospho [T347(100)]	1	W01C8.3	W01C8.3 [345-352]	0	1253.56	T3(Phospho): 100	1.481	1.252	125.7	119	116.2	114	91.3	79.4	69.9	61	80.2	143.2	2.10479
[R].QSVPFQR.[R]	1xTMT6plex [N-Term]; 1xPhospho [S2(100)]	K02F3.11 1xPhospho [S215(100)]	3	K02F3.11	K02F3.11 [214-220]	0	1170.59	S2(Phospho): 100	1.358	1.252	127.1	129.6	89.2	119	87	94.1	75.5	79.7	90.1	108.6	2.05307
[K].IVSNDEEEEPVR.[H]	1xTMT6plex [N-Term]; 1xPhospho [S3(100)]	F52C9.8b 1xPhospho [S808(100)]	1	F52C9.8b	F52C9.8b [806-817]	0	1724.79	S3(Phospho): 100	1.264	1.252	127.9	96.3	100.9	131.1	114.3	79.9	76.3	96.6	81.3	95.4	2.68592
[K].SPAFDIYNMK.[R]	2xTMT6plex [N-Term; K10]; 1xPhospho [S1(100)]	F43C11.9 1xPhospho [S283(100)]	8	F43C11.9	F43C11.9 [283-292]	0	1723.85	S1(Phospho): 100	1.346	1.251	123.4	112.6	110.6	117.1	87.4	84.5	86.4	82.5	85	110.4	3.6617
[R].IGPKTPPEEPESPK.[Q]	3xTMT6plex [N-Term; K4; K14]; 2xPhospho [T5(100); S12(100)]	H28G03.2a 2xPhospho [T124(100); S131(100)]	5	H28G03.2a	H28G03.2a [120-133]	1	2353.21	T5(Phospho): 100; S12(Phospho): 100	1.357	1.251	122	116.9	102.2	123.6	87	95.4	74.5	69.2	86	123.3	4.33462
[R].GFSPVPSDVR.[G]	1xTMT6plex [N-Term]; 1xPhospho [S3(100)]	R09E10.5 1xPhospho [S1418(100)]	4	R09E10.5	R09E10.5 [1416-1425]	0	1369.67	S3(Phospho): 100	1.33	1.251	119.6	118.5	116.2	108	93.1	83.9	83.6	65.1	68.7	143.3	3.03125
[K].SPSETSLFPNTYFLDNMDK.[L]	2xTMT6plex [N-Term; K19]; 1xPhospho [S/T/Y]	F25B4.6 1xPhospho [S423(98)]	9	F25B4.6	F25B4.6 [421-439]	0	2744.29	S3(Phospho): 98.02	1.1	1.251	116.8	110.1	112.1	99.4	113.1	83.1	102.6	79.4	64.8	118.6	2.55135
[R].FRDADQEETTSATDSAIEMK.[E]	2xTMT6plex [N-Term; K20]; 2xPhospho [T10(98.2); T13(99.1)]	T23G5.2b 2xPhospho [T189(98.2); T192(99.1)]; T23G5.2a 2xPhospho [T189(98.2); T192(99.1)]	2	T23G5.2b; T23G5.2a	T23G5.2b [180-199]; T23G5.2a [180-199]	1	2863.25	T10(Phospho): 98.21; T13(Phospho): 99.09	1.278	1.251	97.5	134.6	119.8	105.5	86.5	90.6	91.4	91.9	81	101.3	3.16567
[R].GLPPTNQQAYNTSSPR.[N]	1xTMT6plex [N-Term]; 1xPhospho [T/S/Y]		2	C48D5.2a	C48D5.2a [561-576]	0	2039.97	S13(Phospho): 49.82; S14(Phospho): 49.82	1.361	1.251	91.3	168.9	86.6	118.1	76.2	88.4	91.7	78.6	84.5	115.8	2.40319
[R].STLWNHK.[R]	2xTMT6plex [N-Term; K7]; 1xPhospho [T2(99.8)]	T27B1.2 1xPhospho [T126(99.8)]	1	T27B1.2	T27B1.2 [125-131]	0	1423.75	T2(Phospho): 99.79	1.111	1.251	108.4	125	103.7	102.5	114.8	97.3	84.6	83.4	52.4	127.8	1.57101
[R].ASPQWTGGSADLAGYQNSQK.[S]	2xTMT6plex [N-Term; K20]; 1xPhospho [S2(100)]	C01B7.1a 1xPhospho [S506(100)]	1	C01B7.1a	C01B7.1a [505-524]	0	2604.25	S2(Phospho): 100	1.321	1.25	124.4	114.6	106.6	115.7	89.6	85.3	87.1	67.8	79.1	129.8	5.62195
[R].SPTPTLQGLIEILQK.[F]	2xTMT6plex [N-Term; K15]; 1xPhospho [S/T]		3	T11B7.1	T11B7.1 [275-289]	0	2176.24	S1(Phospho): 50; T3(Phospho): 50	0.846	1.25	112	109.5	106.6	73.9	122.5	122.3	111.8	88.7	87.8	64.7	3.74264
[R].EEISPPKDDK.[N]	3xTMT6plex [N-Term; K7; K10]; 1xPhospho [S4(100)]	ZK1098.2 1xPhospho [S30(100)]	13	ZK1098.2	ZK1098.2 [27-36]	1	1925.02	S4(Phospho): 100	1.273	1.25	129.6	112.3	98.9	115.9	93.2	98.6	77.4	77.8	86.5	109.8	2.28548
[K].EDSIKDEVAEENSDNDNDEEKEK.[V]	4xTMT6plex [N-Term; K5; K21; K23]; 1xDeamidated [N12(100)]; 1xPhospho [S13(100)]	K07C5.6 1xPhospho [S485(100)]	3	K07C5.6	K07C5.6 [473-495]	2	3678.72	N12(Deamidated): 100; S13(Phospho): 100	1.145	1.25	111.2	104	102.2	126	108.9	104.8	76.8	79.1	84.8	102.2	3.27781
[R].TVTSSTQNYGTPASGNR.[V]	1xTMT6plex [N-Term]; 1xPhospho [S14(100)]	F52E10.5 1xPhospho [S33(99.6)]	3	F52E10.5	F52E10.5 [20-36]	0	2049.94	S14(Phospho): 100	1.288	1.25	126.2	110.3	115.9	105.9	91	92.7	83.1	54.1	46	174.9	4.51005
[K].EETDDDKFEENDERESTPDVADSSTEK.[T]	3xTMT6plex [N-Term; K7; K27]; 1xPhospho [S/T]		4	M110.4a	M110.4a [313-339]	2	3884.73	S16(Phospho): 33.17; T17(Phospho): 33.17; S23(Phospho): 33.17	1.349	1.25	126	108	114.1	115.7	98.3	89.8	69.8	65.1	88.2	125.1	4.71841
[K].SYSPTSSDDER.[S]	1xTMT6plex [N-Term]; 2xPhospho [S/T/Y]		3	B0350.2f	B0350.2f [2086-2096]	0	1632.6	S3(Phospho): 50; T5(Phospho): 50; S6(Phospho): 50; S7(Phospho): 50	1.179	1.25	103.2	116.8	100.7	126.5	95.8	103.5	85.1	70.8	85.3	112.3	1.44497
[R].MIEILAEEYDTPDEQTPCTK.[F]	2xTMT6plex [N-Term; K20]; 1xCarbamidomethyl [C18]; 2xPhospho [T16(100); T/Y]	C35E7.1a 2xPhospho [T546(99.6); T551(100)]	3	C35E7.1a	C35E7.1a [536-555]	0	3001.33	Y9(Phospho): 50; T11(Phospho): 50; T16(Phospho): 100	0.89	1.249	104.7	97.6	93.4	113.7	148.1	91.2	105.6	83.3	79.3	83.1	2.88992
[R].DRSHSKSR.[S]	2xTMT6plex [N-Term; K6]; 3xPhospho [S3(100); S5(100); S7(100)]	C33H5.12a 3xPhospho [S159(100); S161(100); S163(100)]	1	C33H5.12a	C33H5.12a [157-164]	2	1670.72	S3(Phospho): 100; S5(Phospho): 100; S7(Phospho): 100	1.62	1.249	134.6	119.2	103.8	127	79.6	89.7	55.1	63	81.6	146.4	3.21293
[K].TTPGPSPKPK.[G]	3xTMT6plex [N-Term; K8; K10]; 1xPhospho [T/S]	C27F2.8 1xPhospho [T1417(100)]	6	C27F2.8	C27F2.8 [1416-1425]	0	1777.02	S6(Phospho): 100	1.436	1.249	115	119.7	123.7	112.7	86.8	82.7	76.7	85.5	86.1	111.2	2.80873
[K].ELFSITEDGELSDETKK.[V]	3xTMT6plex [N-Term; K16; K17]; 1xPhospho [S12(100)]	W04D2.6c 1xPhospho [S190(100)]	4	W04D2.6c	W04D2.6c [179-195]	1	2708.39	S12(Phospho): 100	1.163	1.249	120.3	105.3	106.3	113.5	95.9	101.5	89.8	76.9	81.8	108.7	3.90539
[R].AYTSEGEER.[R]	1xTMT6plex [N-Term]; 2xPhospho [T3(100); S4(100)]	C24H11.7a 2xPhospho [T1299(100); S1300(100)]	3	C24H11.7a	C24H11.7a [1297-1305]	0	1430.54	T3(Phospho): 100; S4(Phospho): 100	1.1	1.249	108.8	117	109.1	103.3	98.9	113.2	86.6	65.3	74	123.8	2.94278
[K].DEGDSDGSEESGNR.[K]	1xTMT6plex [N-Term]; 1xPhospho [S5(100)]	T04D1.4 1xPhospho [S1804(100)]	1	T04D1.4	T04D1.4 [1800-1813]	0	1762.66	S5(Phospho): 100	1.245	1.249	100.5	125.1	88.2	140.1	103.2	91.8	78.4	81.6	98.6	92.5	1.26875
[R].INNSSRYNVDSAQELVQLALIK.[D]	2xTMT6plex [N-Term; K22]; 2xPhospho [S4(100); S5(100)]	W08G11.4 2xPhospho [S59(100); S60(100)]	6	W08G11.4	W08G11.4 [56-77]	1	3093.58	S4(Phospho): 100; S5(Phospho): 100	1.283	1.249	117.6	110.8	113.4	115.8	92.2	89.3	86.1	85.8	91	98	6.43946
[K].SNDEILR.[S]	1xTMT6plex [N-Term]; 1xPhospho [S1(100)]	H37A05.1 1xPhospho [S238(100)]	6	H37A05.1	H37A05.1 [238-244]	0	1155.56	S1(Phospho): 100	1.184	1.249	120	118.4	99.8	109.4	96.9	101.4	85.3	77.1	87.1	104.7	2.89281
[R].LPSPAPPK.[T]	2xTMT6plex [N-Term; K8]; 1xPhospho [S3(100)]	F42C5.10 1xPhospho [S409(100)]	3	F42C5.10	F42C5.10 [407-414]	0	1344.77	S3(Phospho): 100	1.301	1.248	114.2	110.2	117.4	117.5	92.6	82.3	89.9	78	79.1	118.9	2.34881
[K].AISSDMYFGTPEMDCETR.[S]	1xTMT6plex [N-Term]; 1xCarbamidomethyl [C15]; 1xPhospho [T10(100)]	F07F6.4 1xPhospho [T448(100)]	1	F07F6.4	F07F6.4 [439-456]	0	2418.99	T10(Phospho): 100	1.123	1.248	110	89	121.6	120.1	88.7	105.1	100.5	79.9	93.2	91.8	2.0646
[R].NCPNGESDGGRR.[G]	1xTMT6plex [N-Term]; 1xCarbamidomethyl [C2]; 1xPhospho [S7(100)]	K08D12.3a 1xPhospho [S24(100)]	1	K08D12.3a	K08D12.3a [18-29]	1	1627.68	S7(Phospho): 100	1.121	1.248	123.5	96.3	121.8	98.8	94.7	101	99	86	91.8	86.9	2.15564
[K].MQMHQQQQFQQHQQLQSGGSASNLSK.[Q]	2xTMT6plex [N-Term; K26]; 1xPhospho [S]	F44A2.1b 1xPhospho [S714(99.7)]	5	F44A2.1b	F44A2.1b [695-720]	0	3522.68	S20(Phospho): 99.69	0.796	1.248	95.5	99.2	110.4	88.1	102.6	137.4	130.4	89.8	85.4	61.2	7.03551
[R].SKTPVETAVKPLENTEESK.[T]	4xTMT6plex [N-Term; K2; K10; K19]; 2xPhospho [S1(100); T/S]	B0261.1 2xPhospho [S672(100); T/S]	2	B0261.1	B0261.1 [672-690]	1	3163.67	S1(Phospho): 100; T3(Phospho): 100	1.13	1.248	111.8	127.4	98.6	103.8	95.8	94.5	102.7	94.3	77.6	93.5	3.78042
[K].ISNAFTSLKDSITGDNAHK.[T]	3xTMT6plex [N-Term; K9; K19]; 1xPhospho [T/S]	K08H10.1k 1xPhospho [S196(100)]	6	K08H10.1k	K08H10.1k [186-204]	1	2786.47	S11(Phospho): 100	0.824	1.247	101.7	91.3	114	91.2	116.7	120.6	124.9	81.5	85.9	72.1	5.0643
[K].KEKEEEGTTSI.[-]	3xTMT6plex [N-Term; K1; K3]; 1xPhospho [T/S]		2	C09H10.6	C09H10.6 [372-382]	2	2018.07	T9(Phospho): 50; S10(Phospho): 50	1.045	1.247	112.2	103.4	107.2	108.4	101	92.9	115.5	93.5	83	82.8	1.78938
[K].AASPVSSPKSPVIQDQSPK.[K]	3xTMT6plex [N-Term; K9; K19]; 1xPhospho [S10(100)]	D2092.2 1xPhospho [S327(100)]	7	D2092.2	D2092.2 [318-336]	1	2690.47	S10(Phospho): 100	1.403	1.247	118.3	112	121	116.9	77.4	83.2	89.7	70.2	76.4	134.9	5.6961
[R].NNLTSTEELLQDK.[Y]	2xTMT6plex [N-Term; K13]; 1xPhospho [S5(99.7)]	T21H8.1h 1xPhospho [S265(99.7)]	2	T21H8.1h	T21H8.1h [261-273]	0	2043.04	S5(Phospho): 99.68	1.372	1.247	111.6	117.6	117.1	119.2	83.7	80.3	90.5	68.9	83.5	127.5	4.59749
[K].AISGLHLDESDEEKGEYR.[L]	2xTMT6plex [N-Term; K14]; 2xPhospho [S3(100); S10(100)]	Y38C1AB.8b 2xPhospho [S1294(100); S1301(100)]	3	Y38C1AB.8b	Y38C1AB.8b [1292-1309]	1	2666.22	S3(Phospho): 100; S10(Phospho): 100	1.182	1.247	117.9	105.9	113.7	109.7	93.9	93.8	96	75.1	82	111.9	5.73127
[R].EDLSDSELQLPK.[D]	2xTMT6plex [N-Term; K12]; 1xPhospho [S4(100)]	F10C2.2 1xPhospho [S22(100)]	7	F10C2.2	F10C2.2 [19-30]	0	1911.97	S4(Phospho): 100	1.539	1.247	135	126.1	96.8	120.8	80.6	84.1	68.6	68.1	77	142.9	3.77285
[R].CKSMPTIDDETVGEAVR.[K]	2xTMT6plex [N-Term; K2]; 1xCarbamidomethyl [C1]; 1xPhospho [S3(100)]	B0414.7b 1xPhospho [S14(100)]	2	B0414.7b	B0414.7b [12-28]	1	2446.18	S3(Phospho): 100	1.234	1.247	112.8	115	115	109.8	85.1	95.5	94.6	81	86.6	104.6	5.60827
[R].SPNSPSSEIEENSFEEDVVPEEK.[N]	2xTMT6plex [N-Term; K23]; 2xPhospho [S4(100); S6(100)]	R148.5a 2xPhospho [S191(99.2); S197(100)]	4	R148.5a	R148.5a [185-207]	0	3196.39	S4(Phospho): 99.99; S6(Phospho): 99.99	1.563	1.247	116.8	128.1	111.5	124.1	85.4	78.5	66.6	71.8	70.8	146.4	3.92167
[R].TGPSSSDRVR.[M]	1xTMT6plex [N-Term]; 1xPhospho [S/T]		6	F58A4.3	F58A4.3 [168-177]	1	1370.66	S4(Phospho): 49.76; S5(Phospho): 49.76	1.287	1.247	68.9	145.5	105.7	137.6	79.1	71.3	116.5	99.3	91.2	84.9	2.04787
[R].VDVFNVDSDEDDDSMAIAYEDDDDGVHEVHHSEVVAR.[G]	1xTMT6plex [N-Term]; 1xDeamidated [N5(100)]; 1xOxidation [M15(100)]; 1xPhospho [S8(98.5)]	F48A11.5b 1xPhospho [S228(98.5)]; F48A11.5a 1xPhospho [S233(98.5)]	2	F48A11.5b; F48A11.5a	F48A11.5b [221-257]; F48A11.5a [226-262]	0	4471.85	N5(Deamidated): 100; S8(Phospho): 98.52; M15(Oxidation): 100	1.031	1.246	90.6	120.1	100.6	117.9	105	118.7	88.7	66.1	97.3	94.9	3.5386
[K].VSAAGDYASEAGK.[K]	2xTMT6plex [N-Term; K13]; 1xPhospho [S2(100)]	K08H10.1k 1xPhospho [S144(100)]	1	K08H10.1k	K08H10.1k [143-155]	0	1763.86	S2(Phospho): 100	0.927	1.246	107	105.3	105.3	97.1	100.2	104.8	130.7	81.2	77.7	90.8	3.46105
[R].FQRPSESSSPIINRLSPK.[V]	2xTMT6plex [N-Term; K18]; 2xPhospho [S16(100); S]	C52A11.4d 2xPhospho [S1231(100); S]	1	C52A11.4d	C52A11.4d [1216-1233]	1	2661.36	S8(Phospho): 49.59; S9(Phospho): 49.59; S16(Phospho): 100	1.089	1.246	112.9	99.1	113.7	110.8	82.3	116.2	102.2	72.4	76	114.3	2.17373
[K].RAISPDSDDGEEDDFK.[S]	2xTMT6plex [N-Term; K16]; 2xPhospho [S4(100); S7(100)]	F13C5.2 2xPhospho [S17(100); S20(100)]	23	F13C5.2	F13C5.2 [14-29]	1	2414.02	S4(Phospho): 100; S7(Phospho): 100	1.38	1.246	109.7	119.9	119.3	117.2	84.1	81.2	88.1	89.3	84.9	106.4	6.60433
[R].SSSPDGGQGNAR.[E]	1xTMT6plex [N-Term]; 1xDeamidated [N10(100)]; 1xPhospho [S3(100)]	H37A05.1 1xPhospho [S147(100)]	7	H37A05.1	H37A05.1 [145-156]	0	1442.61	S3(Phospho): 100; N10(Deamidated): 100	1.046	1.245	109.2	110.2	100.3	111.6	93.6	118.6	96.9	86.5	91.8	81.4	3.32847
[R].HRDQSVENK.[D]	2xTMT6plex [N-Term; K9]; 1xPhospho [S5(100)]	F33A8.1 1xPhospho [S773(100)]	14	F33A8.1	F33A8.1 [769-777]	1	1650.84	S5(Phospho): 100	1.186	1.245	127.5	115.5	92.2	112.3	99.7	96.2	87.1	83.4	93.4	92.7	3.22389
[R].KKPDDSGASSTVNTPK.[K]	4xTMT6plex [N-Term; K1; K2; K16]; 1xPhospho [S/T]	K04D7.5a 1xPhospho [T113(100)]	1	K04D7.5a	K04D7.5a [100-115]	1	2628.44	T14(Phospho): 100	0.99	1.245	89.8	115.5	120.6	97.9	106.1	111.1	103.8	83.3	97.6	74.4	4.3061
[R].RISRSPVR.[R]	1xTMT6plex [N-Term]; 2xPhospho [S3(100); S5(100)]	E01A2.4 2xPhospho [S124(100); S126(100)]	4	E01A2.4	E01A2.4 [122-129]	2	1359.69	S3(Phospho): 100; S5(Phospho): 100	1.263	1.245	135.2	119.3	94.8	105.9	97.3	97.6	75.4	77.7	90.1	106.6	2.53787
[K].GEDDDGEDQMDIGEEQIDTGNYSDED.[-]	1xTMT6plex [N-Term]; 1xOxidation [M10(100)]; 1xPhospho [S23(100)]	F53E10.6 1xPhospho [S188(100)]	2	F53E10.6	F53E10.6 [166-191]	0	3216.17	M10(Oxidation): 100; S23(Phospho): 100	1.315	1.244	121.7	136.4	96.7	105.3	71.9	122.6	67.9	70.1	85	122.3	4.02206
[R].LGQGQMSGSGSK.[Y]	2xTMT6plex [N-Term; K12]; 1xPhospho [S]		2	F25B3.6	F25B3.6 [288-299]	0	1674.83	S7(Phospho): 49.92; S9(Phospho): 49.92	1.181	1.244	117.2	99.4	106.2	124.1	92.6	102.8	88.4	98.9	103.7	66.8	1.95823
[R].DSYSFTDDK.[M]	2xTMT6plex [N-Term; K9]; 1xPhospho [S4(100)]	M153.2 1xPhospho [S432(100)]	2	M153.2	M153.2 [429-437]	0	1615.73	S4(Phospho): 100	1.465	1.244	121.9	121.2	117.9	111.8	82.2	75.9	84	72.3	78.2	134.5	2.83601
[K].MSKSPSPAK.[S]	3xTMT6plex [N-Term; K3; K9]; 1xPhospho [S4(100)]		19	T09B4.5a	T09B4.5a [28-36]	1	1699.94	S4(Phospho): 100	1.524	1.244	119.5	124.6	116.9	116.4	80.1	76	78.7	90.2	84.9	112.7	2.12669
[R].HDSDDDRK.[T]	2xTMT6plex [N-Term; K8]; 1xPhospho [S3(100)]	F33A8.1 1xPhospho [S867(100)]	11	F33A8.1	F33A8.1 [865-872]	1	1525.7	S3(Phospho): 100	1.257	1.244	125.1	119.4	101.4	108.6	91	94.4	85.9	84.2	83.3	106.7	3.24057
[R].TPAYGSMDNSRTPAYDDSGR.[T]	1xTMT6plex [N-Term]; 1xOxidation [M7(100)]; 1xPhospho [T12(100)]	K08E4.1 1xPhospho [T910(100)]	1	K08E4.1	K08E4.1 [899-918]	1	2486.05	M7(Oxidation): 100; T12(Phospho): 99.99	1.47	1.244	128.2	119	107.6	118.5	84.4	71.7	85.2	94.9	85.1	105.4	3.28764
[R].QVTSSRPSSSASSR.[T]	1xTMT6plex [N-Term]; 1xPhospho [S10(98.8)]		20	F59G1.5	F59G1.5 [620-633]	0	1745.84	S9(Phospho): 98.78	1.012	1.244	105.2	103.9	117.6	99.8	98.4	105.9	111.9	85.6	72.4	99.3	3.48002
[K].DPLTPLKEEDEGSTIMTSVSSASLVAPDAVQVDGTK.[V]	3xTMT6plex [N-Term; K7; K36]; 1xDeamidated [Q31(100)]; 1xPhospho [S18(96.7)]	W04A8.7 1xPhospho [S1258(96.7)]	4	W04A8.7	W04A8.7 [1241-1276]	1	4456.25	S18(Phospho): 96.67; Q31(Deamidated): 100	1.075	1.243	113.3	104	78	139.3	101	105.8	96.5	83	81.1	98	2.37447
[R].DSSASPVTSSPIKPAR.[N]	2xTMT6plex [N-Term; K13]; 1xPhospho [S10(99.6)]	M03A8.2 1xPhospho [S1912(99.6)]	4	M03A8.2	M03A8.2 [1903-1918]	0	2138.13	S5(Phospho): 100	1.399	1.243	131	117.4	107.2	111.8	85.8	87.7	77.1	76.2	87.5	118.3	5.17198
[K].VCDAILSDDDDDLEMDEEQEKPSTSSK.[S]	3xTMT6plex [N-Term; K21; K27]; 1xCarbamidomethyl [C2]; 1xOxidation [M15(100)]; 1xPhospho [S7(100)]	H20J04.4b 1xPhospho [S10(100)]	1	H20J04.4b	H20J04.4b [4-30]	0	3854.73	S7(Phospho): 100; M15(Oxidation): 100	1.295	1.243	132.9	106.2	108.2	110.9	91.3	88.1	86	75.9	81.8	118.7	4.18198
[K].VSFADSLAPMVLAPPTK.[L]	2xTMT6plex [N-Term; K17]; 1xOxidation [M10(100)]; 1xPhospho [S2(100)]	F47B10.2 1xPhospho [S113(100)]	9	F47B10.2	F47B10.2 [112-128]	0	2298.22	S2(Phospho): 100; M10(Oxidation): 100	1.374	1.243	121.7	105.6	119.1	118.9	79.6	80.2	94.2	68.4	68.1	144.2	4.17132
[R].ASPIIFK.[E]	2xTMT6plex [N-Term; K7]; 1xPhospho [S2(100)]	T10H9.3 1xPhospho [S272(100)]	6	T10H9.3	T10H9.3 [271-277]	0	1313.76	S2(Phospho): 100	1.183	1.243	126.9	114.7	99.7	105.8	97.5	95.9	89.9	82.7	88.1	98.9	2.27628
[R].SMSKELSETALR.[T]	2xTMT6plex [N-Term; K4]; 1xPhospho [S3(100)]	F07F6.8 1xPhospho [S36(99.2)]	2	F07F6.8	F07F6.8 [34-45]	1	1889.98	S3(Phospho): 100	1.117	1.243	106.2	106.6	121.5	105.4	93.8	87.9	113.4	94.5	80.6	90.2	3.23292
[R].ALLLRSPLVAQSLLGR.[G]	1xTMT6plex [N-Term]; 1xPhospho [S6(100)]	T07D1.4d 1xPhospho [S299(100)]	1	T07D1.4d	T07D1.4d [294-309]	1	2016.19	S6(Phospho): 100	1.195	1.243	102.5	110.2	140.7	94.9	93.1	108.2	80.1	95.9	95.8	78.7	2.26182
[K].GSPLYLVQWK.[G]	2xTMT6plex [N-Term; K10]; 1xPhospho [S2(100)]	F32E10.2 1xPhospho [S101(100)]	8	F32E10.2	F32E10.2 [100-109]	0	1728.95	S2(Phospho): 100	1.348	1.243	119.9	109.7	119.1	114.3	88.8	78	90.8	90.6	78	110.9	3.72498
[R].SVADMAR.[I]	1xTMT6plex [N-Term]; 1xOxidation [M5(100)]; 1xPhospho [S1(100)]	K07G5.1 1xPhospho [S1046(100)]	3	K07G5.1	K07G5.1 [1046-1052]	0	1074.49	S1(Phospho): 100; M5(Oxidation): 100	2.316	1.242	130.2	126.9	136.5	125.2	49.7	59	59.3	105.1	102.6	105.5	1.98891
[K].RPFNSEELENGEDVDFGK.[K]	2xTMT6plex [N-Term; K18]; 2xDeamidated [N4(100); N10(100)]; 1xPhospho [S5(100)]	R09F10.8 1xPhospho [S307(100)]	2	R09F10.8	R09F10.8 [303-320]	0	2622.2	N4(Deamidated): 100; S5(Phospho): 100; N10(Deamidated): 100	0.898	1.242	122.7	91.1	97.8	98.3	102.5	138.1	101.9	90.9	75.7	80.9	2.47495
[R].AASFVTGSDTSEKTK.[T]	3xTMT6plex [N-Term; K13; K15]; 2xPhospho [T10(100); S11(100)]	C05D10.3 2xPhospho [S297(99.4); T303(98.8)]	4	C05D10.3	C05D10.3 [290-304]	1	2376.17	T10(Phospho): 99.49; S11(Phospho): 100	1.435	1.242	113.8	122.9	120.2	113.4	81.2	83.7	80.8	81.6	72.3	130.1	4.46237
[R].ATTASPGPSEDR.[F]	1xTMT6plex [N-Term]; 1xPhospho [S5(100)]	Y108G3AL.7a 1xPhospho [S832(100)]; Y108G3AL.7b 1xPhospho [S832(100)]	9	Y108G3AL.7a; Y108G3AL.7b	Y108G3AL.7a [828-839]; Y108G3AL.7b [828-839]	0	1497.68	S5(Phospho): 100	0.973	1.242	121.4	110.1	93.8	95.9	110.7	114.1	99.7	77.3	87.6	89.4	4.09266
[R].SMSQSSGVQK.[A]	2xTMT6plex [N-Term; K10]; 1xPhospho [S]	C10E2.6 1xPhospho [S250(100)]	11	C10E2.6	C10E2.6 [248-257]	0	1576.78	S3(Phospho): 100	1.221	1.242	117.3	118.7	114.3	100.5	93.8	92.9	90.1	77.9	79.5	114.9	3.75269
[K].IQASPK.[K]	2xTMT6plex [N-Term; K6]; 1xPhospho [S4(100)]	C01B10.5a 1xPhospho [S31(100)]	2	C01B10.5a	C01B10.5a [28-33]	0	1181.67	S4(Phospho): 100	1.495	1.242	118.4	114.8	119	122.7	87.1	77.7	73.6	82	79.2	125.7	2.05025
[K].SSMTAAVSVPTMSSDSEGVDGTEK.[L]	2xTMT6plex [N-Term; K24]; 1xPhospho [S8(95)]	C05D11.7b 1xPhospho [S704(95)]	5	C05D11.7b	C05D11.7b [697-720]	0	2911.34	S8(Phospho): 95	1.239	1.242	96.2	162.6	92.5	101.2	82.6	98.8	92.6	77.8	99.5	96.1	2.14958
[R].LLSSGMSDADLVSR.[V]	1xTMT6plex [N-Term]; 1xPhospho [S]	F42A8.3 1xPhospho [S298(100)]	11	F42A8.3	F42A8.3 [292-305]	0	1759.85	S7(Phospho): 100	1.07	1.241	110.4	108.5	107.7	107.3	100.3	102.4	101.3	87	86.2	88.9	4.35081
[R].GHTKTPPPR.[D]	2xTMT6plex [N-Term; K4]; 1xPhospho [T]		11	F18A1.6b	F18A1.6b [322-330]	1	1528.84	T5(Phospho): 100	1.05	1.241	117.5	108.1	104.1	101.7	105.9	113.4	88.8	86.6	91.9	82	2.56142
[K].RGASDNGEEPDNK.[K]	2xTMT6plex [N-Term; K13]; 1xPhospho [S4(100)]	F33H2.3 1xPhospho [S213(100)]	20	F33H2.3	F33H2.3 [210-222]	1	1926.9	S4(Phospho): 100	1.307	1.241	121.1	113.2	110.8	114	88.5	88.4	86.6	80.4	84.4	112.6	4.97258
[K].MSKSPSPAK.[S]	3xTMT6plex [N-Term; K3; K9]; 1xOxidation [M1(100)]; 1xPhospho [S4(99.4)]	T09B4.5a 1xPhospho [S31(100)]	3	T09B4.5a	T09B4.5a [28-36]	1	1715.94	M1(Oxidation): 100; S4(Phospho): 100	1.373	1.241	116.1	125.4	113.5	110	83.8	88.8	81.4	85	91.5	104.4	1.58056
[K].LEDELCASPVSSR.[S]	1xTMT6plex [N-Term]; 1xCarbamidomethyl [C6]; 1xPhospho [S8(100)]	ZK909.4 1xPhospho [S81(100)]	3	ZK909.4	ZK909.4 [74-86]	0	1771.81	S8(Phospho): 100	1.544	1.241	116.7	115	117.4	129.4	73.1	78.6	80.7	80.9	88.8	119.4	3.60019
[K].ESASSPK.[N]	2xTMT6plex [N-Term; K7]; 1xPhospho [S5(100)]	F13D11.2a 1xPhospho [S405(99.7)]	2	F13D11.2a	F13D11.2a [401-407]	0	1243.63	S5(Phospho): 100	1.564	1.241	124.9	120.1	108.9	125.9	76.4	85.7	68	63.2	66.5	160.5	1.3231
[R].HGGVRPNSNSLR.[K]	1xTMT6plex [N-Term]; 1xPhospho [S10(100)]	M110.4a 1xPhospho [S800(100)]	1	M110.4a	M110.4a [791-802]	0	1602.81	S10(Phospho): 100	1.296	1.241	117.5	126	116.3	98.3	106	86.4	72.7	60.5	68.2	148.2	2.85029
[K].STENLALLK.[N]	2xTMT6plex [N-Term; K9]; 1xPhospho [S1(100)]	H24G06.1a 1xPhospho [S1306(100)]	4	H24G06.1a	H24G06.1a [1306-1314]	0	1526.86	S1(Phospho): 100	1.439	1.24	123.5	122.5	113.9	110.4	90.3	73.8	81	66.3	63.8	154.3	4.18763
[R].EASCGENDDTDGDGKEEDAQK.[E]	3xTMT6plex [N-Term; K15; K21]; 1xCarbamidomethyl [C4]; 1xPhospho [S3(100)]	F10E9.3 1xPhospho [S48(100)]	2	F10E9.3	F10E9.3 [46-66]	1	3037.32	S3(Phospho): 100	1.4	1.24	130.6	121.1	115	100.5	81.8	85.7	82.8	77.3	87.3	117.9	3.10348
[R].TVSNNPK.[V]	2xTMT6plex [N-Term; K7]; 1xPhospho [S3(100)]	R03H10.2 1xPhospho [S25(100)]	1	R03H10.2	R03H10.2 [23-29]	0	1297.69	S3(Phospho): 100	1.869	1.24	143.3	113.3	123.4	118.6	71.1	55.7	73.3	58.7	54.5	188.2	2.02963
[R].AGSDNDLSYR.[G]	1xTMT6plex [N-Term]; 1xDeamidated [N5(100)]; 1xPhospho [S3(100)]	R148.5a 1xPhospho [S261(100)]	2	R148.5a	R148.5a [259-268]	0	1407.6	S3(Phospho): 100; N5(Deamidated): 100	1.441	1.24	116.6	119	112.7	122.3	83.8	80.6	80.5	70.6	69.3	144.6	4.02201
[R].KNEDGSSSPAQTSR.[K]	2xTMT6plex [N-Term; K1]; 1xDeamidated [Q11(100)]; 1xPhospho [S/T]		5	F36F2.3a	F36F2.3a [222-235]	1	2002.95	N2(Deamidated): 100; S7(Phospho): 49.79; S8(Phospho): 49.79	1.466	1.24	102.4	136.3	108	125.9	76.3	82.2	83.2	74.4	99.7	111.6	1.94946
[R].SPNKSNHDVNETMK.[A]	3xTMT6plex [N-Term; K4; K14]; 2xPhospho [S1(100); S5(100)]	C25G4.5 2xPhospho [S1077(100); S1081(100)]	1	C25G4.5	C25G4.5 [1077-1090]	1	2448.16	S1(Phospho): 100; S5(Phospho): 100	1.276	1.24	134.3	104.6	97.2	120	84.8	103	80.3	76	98.3	101.5	2.27917
[R].EEAQSQDDIYK.[Q]	2xTMT6plex [N-Term; K11]; 1xDeamidated [Q6(100)]; 1xPhospho [Y10(100)]	W03F11.6c 1xPhospho [Y181(100)]	1	W03F11.6c	W03F11.6c [172-182]	0	1864.86	Q6(Deamidated): 100; Y10(Phospho): 100	1.306	1.24	116.7	114.4	102.7	125.1	83.5	115.6	64.4	58.6	96.3	122.6	2.21196
[R].RSSVDK.[N]	2xTMT6plex [N-Term; K6]; 1xPhospho [S3(100)]	Y108G3AL.3a 1xPhospho [S530(100)]	1	Y108G3AL.3a	Y108G3AL.3a [528-533]	1	1229.67	S3(Phospho): 100	1.314	1.24	101.3	117.6	115.4	125.4	86.8	91.9	83.6	72.5	72.8	132.7	2.61149
[K].LSQVQMSGR.[M]	1xTMT6plex [N-Term]; 1xPhospho [S2(100)]	C10C5.6c 1xPhospho [S1727(100)]	3	C10C5.6c	C10C5.6c [1726-1734]	0	1314.64	S2(Phospho): 100	1.009	1.24	110.6	111.4	104	99.9	100.4	104.1	112	82.2	83.1	92.4	2.81982
[K].AEPMEVDTTNQTIQNFQQNNNLMLLASINAAATAAAAATSAGISPPVVGQK.[R]	2xTMT6plex [N-Term; K51]; 1xPhospho [S44(100)]	C26E6.2 1xPhospho [S304(100)]	1	C26E6.2	C26E6.2 [261-311]	0	5720.87	S44(Phospho): 100	1.587	1.239	96.6	91.7	162.4	130.6	58.9	90.9	77.6	81.7	76.6	132.9	5.82074
[R].RFSPIPFPPLSYK.[H]	2xTMT6plex [N-Term; K13]; 1xPhospho [S3(100)]	C50C3.6 1xPhospho [S815(100)]	3	C50C3.6	C50C3.6 [813-825]	1	2087.15	S3(Phospho): 100	1.006	1.239	107.9	108.8	103.9	104.8	106.2	104.3	106.6	98.7	85.2	73.6	4.21385
[K].SLPASGHYGK.[S]	2xTMT6plex [N-Term; K10]; 1xPhospho [S1(100)]	Y111B2A.8 1xPhospho [S104(100)]	2	Y111B2A.8	Y111B2A.8 [104-113]	0	1554.81	S1(Phospho): 100	1.137	1.239	94.1	113.6	129.6	104.3	101.4	95.1	94.8	83	73.2	111	3.88104
[K].DGALPAEDDIDLSDIDLDKTEL.[-]	2xTMT6plex [N-Term; K19]; 1xPhospho [S13(100)]	B0403.4 1xPhospho [S431(100)]	17	B0403.4	B0403.4 [419-440]	1	2911.41	S13(Phospho): 100	1.248	1.239	114.9	112.6	117.7	108.1	92.2	89.2	91	81.9	80.6	111.8	4.55463
[R].AAHLSPK.[L]	2xTMT6plex [N-Term; K7]; 1xPhospho [S5(100)]	K04A8.6b 1xPhospho [S29(100)]	2	K04A8.6b	K04A8.6b [25-31]	0	1261.71	S5(Phospho): 100	1.312	1.239	127.9	110.3	123.4	97.8	76.7	98.6	87.2	65.3	65.8	146.9	2.57441
[R].SSITSTVTATVGK.[T]	2xTMT6plex [N-Term; K13]; 1xPhospho [S/T]		2	T19B10.5	T19B10.5 [544-556]	0	1789.97	S1(Phospho): 50; S2(Phospho): 50	1.326	1.239	115.8	94.8	108.7	141.4	82.1	96.6	81.8	77.3	110.9	90.6	1.72814
[K].KDSPPSSDENLLTGSLFQNAMK.[K]	3xTMT6plex [N-Term; K1; K22]; 1xDeamidated [Q18(99.6)]; 1xPhospho [S3(100)]	C36F7.1 1xPhospho [S283(100)]	5	C36F7.1	C36F7.1 [281-302]	1	3147.59	S3(Phospho): 99.99; N10(Deamidated): 99.99	1.054	1.239	102.4	103.2	116.4	109.7	100.4	108.7	97.9	85.2	72.7	103.4	2.97761
[R].TSPELTMSPVEDEYDQLLESLLK.[S]	2xTMT6plex [N-Term; K23]; 1xOxidation [M7(100)]; 1xPhospho [T/S/Y]		6	C07A12.3a	C07A12.3a [174-196]	0	3191.57	T1(Phospho): 50; S2(Phospho): 50; M7(Oxidation): 100	1.211	1.239	130	119.9	95.3	104.3	95.6	98	84.9	75.8	73.9	122.4	2.38234
[R].SVESNGR.[V]	1xTMT6plex [N-Term]; 1xDeamidated [N5(100)]; 1xPhospho [S1(100)]	R90.1 1xPhospho [S697(100)]	1	R90.1	R90.1 [697-703]	0	1058.47	S1(Phospho): 100; N5(Deamidated): 100	1.414	1.239	134.7	111.3	101.9	120.3	81.9	88.9	77.5	60.3	73.4	149.7	2.10024
[K].LSREVTPDDVREEIVDR.[L]	1xTMT6plex [N-Term]; 2xPhospho [S2(100); T6(100)]	F57B10.6 2xPhospho [S319(100); T323(100)]	3	F57B10.6	F57B10.6 [318-334]	2	2417.13	S2(Phospho): 100; T6(Phospho): 100	1.311	1.239	113	119.4	107.9	118.9	81.7	97.1	83.9	71.4	87.3	119.3	3.75524
[R].EYSECESDSENTVNQNVR.[S]	1xTMT6plex [N-Term]; 1xCarbamidomethyl [C5]; 3xPhospho [S3(100); S7(99.2); T12(100)]	T03F1.9 3xPhospho [S109(100); S113(99.2); T118(100)]	1	T03F1.9	T03F1.9 [107-124]	0	2628.94	S3(Phospho): 100; S7(Phospho): 99.2; T12(Phospho): 100	1.443	1.239	102.5	114.6	105.8	147.7	67.7	85.9	91	72.7	80.4	131.8	2.22282
[K].ETNTTPTPTR.[R]	1xTMT6plex [N-Term]; 1xPhospho [T5(98.7)]	F53C11.5b 1xPhospho [T633(98.7)]	2	F53C11.5b	F53C11.5b [629-638]	0	1426.68	T5(Phospho): 98.71	0.896	1.239	116	108.2	90.9	94.1	110.6	119.7	112.5	71.4	73.6	102.9	1.96917
[R].SASAGSR.[G]	1xTMT6plex [N-Term]; 1xPhospho [S3(100)]	C14B9.4b 1xPhospho [S623(100)]	1	C14B9.4b	C14B9.4b [621-627]	0	944.44	S3(Phospho): 100	0.998	1.238	105.7	123.1	125	70.5	112.4	113.2	93.1	79.2	80.3	97.5	1.62557
[R].SEIGPR.[E]	1xTMT6plex [N-Term]; 1xPhospho [S1(100)]	F55A4.8a 1xPhospho [S116(100)]	1	F55A4.8a	F55A4.8a [116-121]	0	967.481	S1(Phospho): 100	1.215	1.238	120.7	119.7	89	120.5	89.9	102.7	85	75.4	67.5	129.5	2.45549
[K].HAQSPVSSDMTTSKSPTPSK.[K]	3xTMT6plex [N-Term; K14; K20]; 1xOxidation [M10(100)]; 2xPhospho [S4(100); S15(100)]	C37A2.5b 2xPhospho [S148(100); S159(99.1)]	5	C37A2.5b	C37A2.5b [145-164]	1	2936.41	S4(Phospho): 100; M10(Oxidation): 100; S15(Phospho): 96.91	1.35	1.238	103.7	124.1	121.9	113	81.8	92.8	82.4	76.6	73.1	130.6	3.73225
[K].ESDQNLADSLR.[T]	1xTMT6plex [N-Term]; 1xPhospho [S9(100)]	Y45F10A.6a 1xPhospho [S1002(100)]	1	Y45F10A.6a	Y45F10A.6a [994-1004]	0	1556.72	S9(Phospho): 100	0.806	1.238	106.2	101.2	95.6	91.4	130	121.6	115.2	74.1	85.6	79.2	2.43922
[R].GAWLGADASGDKSDDDDDDNEEEDDNGFEDQVVELDPR.[D]	2xTMT6plex [N-Term; K12]; 2xDeamidated [N20(100); N26(100)]; 1xPhospho [S]	F57B9.5 1xPhospho [S103(100)]	5	F57B9.5	F57B9.5 [91-128]	1	4694.92	S13(Phospho): 99.99; N20(Deamidated): 100; N26(Deamidated): 100	1.28	1.238	120	108.6	111.5	116.1	102.9	81.1	83.4	84.8	89.6	102	5.0888
[K].MLISASDDVLNGSGGHLAELLPTLR.[T]	1xTMT6plex [N-Term]; 1xDeamidated [N11(100)]; 1xOxidation [M1(100)]; 1xPhospho [S13(100)]	C28C12.12 1xPhospho [S40(100)]	1	C28C12.12	C28C12.12 [28-52]	0	2905.46	M1(Oxidation): 100; N11(Deamidated): 100; S13(Phospho): 100	1.015	1.238	94.3	102.2	96.9	133	93.4	120.8	101	61.9	80.6	115.9	1.63269
[K].ADMSILEFVCSK.[I]	2xTMT6plex [N-Term; K12]; 1xCarbamidomethyl [C10]; 1xPhospho [S4(100)]	Y44E3A.6a 1xPhospho [S713(100)]	3	Y44E3A.6a	Y44E3A.6a [710-721]	0	1937.95	S4(Phospho): 100	0.896	1.238	84.8	102.1	105.1	117.3	109.9	100.6	132.2	118.4	69.7	60	2.95927
[R].SPSACGSSK.[G]	2xTMT6plex [N-Term; K9]; 1xCarbamidomethyl [C5]; 1xPhospho [S1(100)]	F25F2.2 1xPhospho [S4168(100)]	3	F25F2.2	F25F2.2 [4168-4176]	0	1418.68	S1(Phospho): 100	1.347	1.237	120.4	114.8	118.4	108.7	89.6	86.8	81.1	83	83.2	114	2.35656
[R].NPSTSGAASR.[T]	1xTMT6plex [N-Term]; 2xPhospho [S5(100); S9(100)]	F27D4.2a 2xPhospho [S231(99.1); S235(100)]	4	F27D4.2a	F27D4.2a [227-236]	0	1336.55	S5(Phospho): 99.14; S9(Phospho): 100	1.646	1.237	123.7	125.9	114.5	120.9	73.3	73.6	74.2	78.2	85.5	130.3	2.34911
[R].DSAGTPSTPR.[D]	1xTMT6plex [N-Term]; 1xPhospho [T/S]	C34D4.14f 1xPhospho [T1707(99.7)]	11	C34D4.14f	C34D4.14f [1703-1712]	0	1297.6	T5(Phospho): 100	1.024	1.237	115	106.2	103.1	103.3	100.5	113.5	99.1	76	81.1	102.2	3.17064
[K].TDLSEFLGQELSK.[S]	2xTMT6plex [N-Term; K13]; 1xPhospho [S12(100)]	F27D4.1 1xPhospho [S206(100)]	1	F27D4.1	F27D4.1 [195-207]	0	2005.03	S12(Phospho): 100	1.1	1.237	116.2	109.7	105.6	105.6	83.8	93.3	120.8	77	87.5	100.4	2.64869
[R].QHSSAISHISNSSPPTR.[K]	1xTMT6plex [N-Term]; 1xPhospho [S/T]	ZK637.11 1xPhospho [S50(99.2)]	10	ZK637.11	ZK637.11 [38-54]	0	2115.02	S13(Phospho): 99.22	1.024	1.237	96.1	112.6	119.9	98.9	94.2	126.3	92.7	95.8	82.1	81.4	2.24063
[K].SSLDSTNSIQGDDTRSDDVTMTSK.[-]	2xTMT6plex [N-Term; K24]; 2xDeamidated [N7(100); Q10(100)]; 1xPhospho [S5(92.2)]		9	C38C10.4	C38C10.4 [502-525]	1	3100.39	N7(Deamidated): 100; S8(Phospho): 24.79; Q10(Deamidated): 100; T14(Phospho): 24.79; S16(Phospho): 24.79; T20(Phospho): 24.79	1.139	1.237	124.1	108.6	101.4	107.5	91.1	99.2	100.3	90.5	69.6	107.7	1.80976
[R].STTPPHWK.[R]	2xTMT6plex [N-Term; K8]; 2xPhospho [T/S]		11	D1009.2a	D1009.2a [336-343]	0	1571.74	S1(Phospho): 66.67; T2(Phospho): 66.67; T3(Phospho): 66.67	1.212	1.236	122	115.2	108.7	103.4	87.8	90.8	99.5	91.3	81.4	99.9	2.92596
[R].SVSASLRSSR.[T]	1xTMT6plex [N-Term]; 2xPhospho [S5(99.1); S8(99.1)]	F21H11.2a 2xPhospho [S1022(99.1); S1025(99.1)]	1	F21H11.2a	F21H11.2a [1018-1027]	1	1438.67	S5(Phospho): 99.12; S8(Phospho): 99.13	1.302	1.236	124	113.6	113.7	106.8	95.3	90.5	78.2	87.4	91.2	99.3	2.39097
[R].SPNDRNDDK.[I]	2xTMT6plex [N-Term; K9]; 1xDeamidated [N]; 1xPhospho [S1(100)]	W06B11.2 1xPhospho [S83(100)]	7	W06B11.2	W06B11.2 [83-91]	1	1599.74	S1(Phospho): 100; N3(Deamidated): 100	1.276	1.236	119.6	114.1	108.7	113.4	91.6	86.2	90	75.3	83.4	117.9	3.05778
[R].GAYEEPAYVGATGGFPEASYQPANYGGDGYETYYDTFKK.[R]	3xTMT6plex [N-Term; K38; K39]; 2xDeamidated [Q21(100); N24(100)]; 1xPhospho [T36(100)]	R148.5a 1xPhospho [T422(100)]	2	R148.5a	R148.5a [387-425]	1	5003.27	Q21(Deamidated): 100; N24(Deamidated): 100; T36(Phospho): 100	1.032	1.236	113.4	103.2	115.5	96.5	114.2	78.7	118.6	110.9	51.9	97.2	2.41871
[K].VEVERSPSPK.[S]	2xTMT6plex [N-Term; K10]; 2xPhospho [S6(100); S8(100)]	C43E11.3a 2xPhospho [S1465(100); S1467(100)]	21	C43E11.3a	C43E11.3a [1460-1469]	1	1745.86	S6(Phospho): 100; S8(Phospho): 100	1.434	1.236	120.2	114.5	117.7	117.1	80.6	82.4	82.5	85.9	85	114.1	3.55926
[R].RPPTPPSHPR.[V]	1xTMT6plex [N-Term]; 1xPhospho [T4(100)]	Y75B7AL.4a 1xPhospho [T869(100)]; Y75B7AL.4c 1xPhospho [T878(100)]	1	Y75B7AL.4a; Y75B7AL.4c	Y75B7AL.4a [866-875]; Y75B7AL.4c [875-884]	0	1450.75	T4(Phospho): 100	1.014	1.236	107.2	91.8	111.1	116.1	99.1	85.5	130.6	69.7	85.8	103.1	1.51499
[R].VPVELESVSPIPAR.[V]	1xTMT6plex [N-Term]; 2xPhospho [S7(100); S9(100)]	W01C8.3 2xPhospho [S618(100); S620(100)]	5	W01C8.3	W01C8.3 [612-625]	0	1881.93	S7(Phospho): 100; S9(Phospho): 100	1.326	1.236	122	109.6	114.9	113.7	87.8	93.1	79.4	78.9	90.2	110.2	4.23327
[R].EESDSSSSREDSPLGSTETGESCSTTDDEESKEK.[R]	3xTMT6plex [N-Term; K32; K34]; 1xCarbamidomethyl [C23]; 1xPhospho [S12(100)]	T09B4.1 1xPhospho [S94(100)]	2	T09B4.1	T09B4.1 [83-116]	2	4449.93	S12(Phospho): 99.96	1.182	1.236	117.4	108.6	116.9	103.3	95.3	103.6	84.2	94.2	88	88.5	2.37326
[R].MALQSLEQHAENLGDDSHNTSNI.[-]	1xTMT6plex [N-Term]; 1xDeamidated [N22(96)]; 1xPhospho [T/S]		2	T23G7.4	T23G7.4 [862-884]	0	2834.25	T20(Phospho): 49; S21(Phospho): 49; N22(Deamidated): 96.01	1.006	1.235	114.4	110	106.8	93.8	93.4	104.9	118.7	69	79.8	109.2	1.70015
[R].EESPAADHSHDPK.[K]	2xTMT6plex [N-Term; K13]; 1xPhospho [S3(100)]	K02G10.8b 1xPhospho [S24(100)]	2	K02G10.8b	K02G10.8b [22-34]	0	1957.91	S3(Phospho): 100	1.211	1.235	121.6	114.6	97.2	115.8	101.5	96.7	80	81.1	81.3	110.4	4.99449
[K].IVTETHTSSVASGLSPYGQGAASTIRDDR.[E]	1xTMT6plex [N-Term]; 1xDeamidated [Q19(100)]; 1xPhospho [S/T/Y]		3	F52E10.5	F52E10.5 [40-68]	1	3286.58	S8(Phospho): 50; S9(Phospho): 50; Q19(Deamidated): 100	1.283	1.235	120.4	112.9	110.8	112.2	68.5	102.7	95.5	72	75.4	129.7	3.08996
[R].VDDQTEEQKSPPASPDLTANLNVFDLESR.[Q]	2xTMT6plex [N-Term; K9]; 2xPhospho [S10(99.4); S14(100)]	T23D8.8 2xPhospho [S49(99.4); S53(100)]	1	T23D8.8	T23D8.8 [40-68]	1	3833.79	S10(Phospho): 99.4; S14(Phospho): 100	1.365	1.235	155.6	112	82.9	113.2	83.8	96.3	74.6	63.9	75.2	142.6	1.99345
[R].SAEELAEEDELNFVENGLNDVK.[I]	2xTMT6plex [N-Term; K22]; 1xPhospho [S1(100)]	M70.5 1xPhospho [S119(100)]	1	M70.5	M70.5 [119-140]	0	3002.43	S1(Phospho): 100	1.288	1.235	128.1	109.6	106.3	112.8	88.2	102.2	75.5	84.3	99.8	93.3	3.11022
[K].TEQEVPNDPESEKEVK.[E]	3xTMT6plex [N-Term; K13; K16]; 1xDeamidated [N7(100)]; 1xPhospho [S11(100)]	Y71G10AL.1b 1xPhospho [S21(100)]	1	Y71G10AL.1b	Y71G10AL.1b [11-26]	1	2626.31	N7(Deamidated): 100; S11(Phospho): 100	1.407	1.234	125.3	114.6	104.3	123	81.8	93.6	73.6	77.4	91.6	114.9	2.7466
[R].ENLSTVDEK.[E]	2xTMT6plex [N-Term; K9]; 1xPhospho [S4(100)]	ZC449.5 1xPhospho [S455(100)]	1	ZC449.5	ZC449.5 [452-460]	0	1572.79	S4(Phospho): 100	1.414	1.234	150	118.3	84.9	114.5	89.5	97.6	61.1	48.8	60.4	174.9	3.33625
[R].GSSPQSSGLNER.[A]	1xTMT6plex [N-Term]; 1xPhospho [S3(100)]	W01C8.3 1xPhospho [S582(100)]	1	W01C8.3	W01C8.3 [580-591]	0	1527.7	S3(Phospho): 100	1.57	1.234	122.8	119.5	123.2	114.1	76.8	81.5	70.7	67.1	69.8	154.5	2.97729
[K].DVGSDSEDDYKPEK.[K]	3xTMT6plex [N-Term; K11; K14]; 2xPhospho [S4(100); S6(100)]	M01E5.5b 2xPhospho [S89(100); S91(100)]; M01E5.5a 2xPhospho [S89(100); S91(100)]	17	M01E5.5b; M01E5.5a	M01E5.5b [86-99]; M01E5.5a [86-99]	0	2431.09	S4(Phospho): 100; S6(Phospho): 100	1.411	1.234	122.8	125.5	104.1	115.1	84.8	86.5	77.1	78.7	80.2	125.2	4.75724
[R].EDGSPK.[E]	2xTMT6plex [N-Term; K6]; 1xPhospho [S4(100)]	EEED8.7a 1xPhospho [S173(100)]	4	EEED8.7a	EEED8.7a [170-175]	0	1170.58	S4(Phospho): 100	1.396	1.234	133.2	128.6	93.3	111.2	85.3	91.2	74	73.2	82.1	128.1	1.77852
[K].IASPILPPPALPLK.[E]	2xTMT6plex [N-Term; K14]; 1xPhospho [S3(100)]	C11H1.8 1xPhospho [S168(100)]	22	C11H1.8	C11H1.8 [166-179]	0	1965.2	S3(Phospho): 100	1.215	1.234	118	114.7	100.8	115.9	95	96.5	86	78.1	87.6	107.4	4.26355
[K].TASPTLLTSGPLTLSSSAPPPPPASPAPPQHAQK.[T]	2xTMT6plex [N-Term; K34]; 1xPhospho [S25(96.2)]	Y108G3AL.7a 1xPhospho [S1375(98.8)]	2	Y108G3AL.7a	Y108G3AL.7a [1373-1406]	0	3840.03	S3(Phospho): 98.83	1.133	1.234	105.6	119.5	107.9	107.6	103.2	115.3	73.1	86.4	85.8	95.6	5.11056
[K].GGPTPPGTTSGK.[A]	2xTMT6plex [N-Term; K12]; 1xPhospho [T4(100)]	Y119D3B.17 1xPhospho [T403(100)]	11	Y119D3B.17	Y119D3B.17 [400-411]	0	1594.82	T4(Phospho): 100	1.513	1.234	115.9	119.6	119.3	120.6	78.7	79.9	77.1	72.2	70.5	146.2	2.8898
[R].RRSPEDPR.[E]	1xTMT6plex [N-Term]; 1xPhospho [S3(100)]	Y57A10A.19 1xPhospho [S290(100)]	14	Y57A10A.19	Y57A10A.19 [288-295]	2	1321.66	S3(Phospho): 100	1.185	1.233	118.6	128.5	88.4	110.7	103.8	94.3	84.3	85.3	88	98.1	2.16691
[K].TDSVEEEFSKDDEVETVETAEKPAR.[H]	3xTMT6plex [N-Term; K10; K22]; 1xPhospho [S3(100)]	C44H4.3 1xPhospho [S657(100)]	6	C44H4.3	C44H4.3 [655-679]	1	3607.75	S3(Phospho): 99.45	1.459	1.233	116	122.1	117.8	115.2	76.7	79.7	85.8	85.3	76.6	124.7	7.6085
[R].ISSANSGVQSNR.[S]	1xTMT6plex [N-Term]; 2xPhospho [S3(100); S6(100)]	R04E5.8a 2xPhospho [S781(100); S784(100)]	1	R04E5.8a	R04E5.8a [779-790]	0	1608.7	S3(Phospho): 100; S6(Phospho): 100	1.152	1.233	115.1	107.6	111.4	108.5	85.2	103.6	99.3	88.4	78.5	102.3	3.33992
[R].RLESEITVEDPEDLAPPILEPMEPTER.[H]	1xTMT6plex [N-Term]; 1xOxidation [M22(100)]; 1xPhospho [S4(100)]	T24C4.7 1xPhospho [S666(100)]	1	T24C4.7	T24C4.7 [663-689]	1	3430.65	S4(Phospho): 100; M22(Oxidation): 100	1.146	1.233	101.9	90.2	117	132.9	92.6	108.8	87.9	86.1	90.5	92.2	2.41004
[R].DTATSSPASSGVSIQQR.[R]	1xTMT6plex [N-Term]; 1xPhospho [T/S]		2	E01F3.1i	E01F3.1i [59-75]	0	2000.95	T4(Phospho): 33.33; S5(Phospho): 33.33; S6(Phospho): 33.33	1.099	1.233	109.3	105.4	106.4	115.5	93.1	93.1	111.6	92	80.1	93.5	2.11444
[K].YESEEYSFEETYDYEQENTNK.[K]	2xTMT6plex [N-Term; K21]; 1xPhospho [S3(100)]	K09F5.2 1xPhospho [S1501(100)]	188	K09F5.2	K09F5.2 [1499-1519]	0	3235.36	S3(Phospho): 100	0.861	1.233	101.1	101.1	99.5	101.7	118.6	121.1	111.6	70.3	73.6	101.5	5.62963
[R].FDPFVRPISALFK.[A]	2xTMT6plex [N-Term; K13]; 1xPhospho [S9(100)]	F39C12.1 1xPhospho [S3898(100)]	1	F39C12.1	F39C12.1 [3890-3902]	0	2075.15	S9(Phospho): 100	1.017	1.233	106.7	108.7	93.7	117.2	104.3	122.3	87.7	64	113.8	81.6	1.8252
[K].YESEEYSFEETYDYEQENTNK.[K]	2xTMT6plex [N-Term; K21]; 2xPhospho [S/Y/T]	K09F5.2 2xPhospho [S1501(100); S1505(100)]	48	K09F5.2	K09F5.2 [1499-1519]	0	3315.32	S3(Phospho): 100; S7(Phospho): 100	0.926	1.233	101.4	106	105.5	100.7	112.6	116	106.2	72.2	75.7	103.8	6.70477
[R].VPGSGMASPR.[L]	1xTMT6plex [N-Term]; 1xPhospho [S8(100)]	F20H11.2 1xPhospho [S564(100)]	1	F20H11.2	F20H11.2 [557-566]	0	1267.61	S8(Phospho): 100	1.25	1.232	108.8	98	94.2	151.8	86.9	100	84.7	66.1	91.3	118.2	1.67833
[R].AYTSEGEER.[R]	1xTMT6plex [N-Term]; 1xPhospho [T/S/Y]		19	C24H11.7a	C24H11.7a [1297-1305]	0	1350.58	T3(Phospho): 50; S4(Phospho): 50	1.031	1.232	111.5	108.8	103.1	104.7	109.9	103.6	97.8	75.9	82.6	102	2.46383
[R].SFGGQK.[C]	2xTMT6plex [N-Term; K6]; 1xPhospho [S1(100)]	K08D12.3a 1xPhospho [S103(100)]	3	K08D12.3a	K08D12.3a [103-108]	0	1161.61	S1(Phospho): 100	0.813	1.232	108.1	100.1	90	96.8	117.3	125.2	122	90.4	98	52	2.83765
[K].LSMLGATGDMGK.[K]	2xTMT6plex [N-Term; K12]; 1xPhospho [S2(100)]	Y104H12D.3a 1xPhospho [S568(100)]	3	Y104H12D.3a	Y104H12D.3a [567-578]	0	1718.86	S2(Phospho): 100	1.277	1.232	129.7	111.8	116.7	97.1	71.5	88.6	107.4	87.7	77.5	111.9	3.49386
[R].MGPSPYEQPFAK.[L]	2xTMT6plex [N-Term; K12]; 1xOxidation [M1(100)]; 1xPhospho [S4(100)]	C25A11.4f 1xPhospho [S1344(100)]	1	C25A11.4f	C25A11.4f [1341-1352]	0	1905.92	M1(Oxidation): 100; S4(Phospho): 100	1.303	1.232	117	111.2	118	111.7	95	84.6	83.9	81	81.4	116.2	1.58542
[K].GPPPAEVKPGAPATADTSSRPVTPNPTAEK.[E]	3xTMT6plex [N-Term; K8; K30]; 1xPhospho [T/S]	W07G4.3 1xPhospho [T569(98.7)]	8	W07G4.3	W07G4.3 [547-576]	0	3707.96	T23(Phospho): 98.66	1.24	1.232	118.6	108.9	105.7	118.6	79.2	97.7	96.3	85.6	97.3	92.2	3.95005
[R].IGGIVTKSPDDRPRPK.[L]	3xTMT6plex [N-Term; K7; K16]; 1xPhospho [S/T]		6	F12F6.5a	F12F6.5a [508-523]	1	2503.44	T6(Phospho): 50; S8(Phospho): 50	1.31	1.232	113	106	130.6	108.9	91.6	77.2	93.7	89.9	81.4	107.8	3.8905
[K].VQSKPPRPESSKSTPIVPDAQNVLDTSVQSNDLSWVDAHR.[F]	3xTMT6plex [N-Term; K4; K12]; 2xDeamidated [Q29(98.6); Q/N]; 2xPhospho [S/T]		5	B0464.6	B0464.6 [134-173]	1	5234.6	S10(Phospho): 50; S11(Phospho): 50; S13(Phospho): 50; T14(Phospho): 50; Q21(Deamidated): 50; N22(Deamidated): 50; Q29(Deamidated): 98.65	1.465	1.232	127.8	96.9	120.9	126	78.9	71.5	91	84.2	84.8	118.2	8.60243
[K].NRDHSNQSYR.[G]	1xTMT6plex [N-Term]; 1xPhospho [S5(100)]	C36B1.8b 1xPhospho [S224(100)]	4	C36B1.8b	C36B1.8b [220-229]	1	1585.71	S5(Phospho): 100	1.145	1.232	135.8	115.3	117.4	73.3	99.3	81.5	108.5	96.7	102.1	70.2	2.84202
[K].QNENTQITPSSFGK.[R]	2xTMT6plex [N-Term; K14]; 1xPhospho [T8(100)]	C52E4.6a 1xPhospho [T55(100)]	1	C52E4.6a	C52E4.6a [48-61]	0	2089.04	T8(Phospho): 100	1.184	1.232	81	170.3	91.5	103.2	86.3	92.8	103.3	94.9	79.2	97.5	4.68708
[K].SEFSDLSGGDSDEEAEK.[K]	2xTMT6plex [N-Term; K17]; 3xPhospho [S4(100); S7(100); S11(100)]	K12D12.1 3xPhospho [S1415(100); S1418(100); S1422(100)]	23	K12D12.1	K12D12.1 [1412-1428]	0	2499.95	S4(Phospho): 100; S7(Phospho): 100; S11(Phospho): 100	1.315	1.232	121.4	120.5	102.6	114.4	89.1	94	78.6	81.2	86.9	111.3	6.03074
[R].THTQNSSPGK.[T]	2xTMT6plex [N-Term; K10]; 1xDeamidated [N5(99.6)]; 1xPhospho [S/T]	T10B10.3 1xPhospho [S373(100)]	5	T10B10.3	T10B10.3 [367-376]	0	1595.78	N5(Deamidated): 100; S7(Phospho): 100	1.291	1.232	116.3	111.1	117.5	111.7	88.1	94.7	82.4	95.5	94.4	88.2	3.7908
[K].ANEGSIARDSLEREEPTK.[E]	2xTMT6plex [N-Term; K18]; 1xPhospho [S10(100)]	F21H11.2a 1xPhospho [S1560(100)]	3	F21H11.2a	F21H11.2a [1551-1568]	2	2540.28	S10(Phospho): 100	1.293	1.232	117.8	109.4	118.1	111.5	85.6	88.4	90.9	98	95.3	85	3.9656
[R].ATTASGKTVK.[G]	3xTMT6plex [N-Term; K7; K10]; 2xPhospho [T/S]	C10C5.6c 2xPhospho [S1220(100); T1223(100)]	2	C10C5.6c	C10C5.6c [1216-1225]	1	1810.97	S5(Phospho): 100; T8(Phospho): 100	1.542	1.232	120	122	121.1	114.2	65.8	73.4	92.8	96.5	101.3	92.9	2.56792
[K].ESPKSPVSDLDNVLEEVGDPGSIPRPPSR.[Y]	2xTMT6plex [N-Term; K4]; 1xPhospho [S5(100)]	Y71H2AM.15b 1xPhospho [S735(100)]	2	Y71H2AM.15b	Y71H2AM.15b [731-759]	1	3611.84	S5(Phospho): 100	1.24	1.231	100.4	118.3	129.9	103.1	77	99.8	96.4	79.4	79.9	115.8	3.76126
[K].AANGSAQGSSR.[S]	1xTMT6plex [N-Term]; 1xDeamidated [N3(100)]; 2xPhospho [S5(100); S9(99.4)]	F26F12.7 2xPhospho [S1419(100); S1423(99.4)]	9	F26F12.7	F26F12.7 [1415-1425]	0	1395.55	N3(Deamidated): 100; S5(Phospho): 100; S9(Phospho): 100	1.514	1.231	129.5	126.5	108.9	110.3	79.5	79.3	76.5	67.9	77.1	144.5	3.28222
[R].KNPSTHDLSK.[L]	3xTMT6plex [N-Term; K1; K10]; 1xPhospho [S4(100)]	F22E12.4a 1xPhospho [S612(100)]	5	F22E12.4a	F22E12.4a [609-618]	1	1894.04	S4(Phospho): 100	1.314	1.231	118.6	112.4	117.1	110.6	81.3	88.5	92.1	80.4	81.1	118	3.5735
[R].LVNSPMPAMNQLLSPILPN.[-]	1xTMT6plex [N-Term]; 1xOxidation [M6(100)]; 1xPhospho [S4(100)]	F56C9.11 1xPhospho [S231(100)]	4	F56C9.11	F56C9.11 [228-246]	0	2374.21	S4(Phospho): 100; M6(Oxidation): 100	1.148	1.231	116.7	110.2	80.8	134.3	83.5	113.9	91.4	80.8	84.8	103.7	3.18703
[R].TMDSPQEEDVEVKK.[K]	3xTMT6plex [N-Term; K13; K14]; 1xPhospho [S4(100)]	F08C6.2a 1xPhospho [S18(100)]	2	F08C6.2a	F08C6.2a [15-28]	1	2402.21	S4(Phospho): 100	1.32	1.231	109.3	115.8	119.2	115	82	91.3	87.7	79.9	79.3	120.6	4.14941
[R].VGLLSSDQFK.[G]	2xTMT6plex [N-Term; K10]; 1xPhospho [S]		2	F56A3.3a	F56A3.3a [1313-1322]	0	1631.88	S5(Phospho): 50; S6(Phospho): 50	0.911	1.231	82.4	110.7	103.8	114	104.2	126.2	108.1	101.1	100.1	49.3	1.76109
[R].NPPREHSPPPPQR.[F]	1xTMT6plex [N-Term]; 1xPhospho [S7(100)]	F54A3.6 1xPhospho [S152(100)]	3	F54A3.6	F54A3.6 [146-158]	1	1817.9	S7(Phospho): 100	1.03	1.23	101.1	101.6	109.4	115.7	80	104.6	127	77.5	92.7	90.6	2.70153
[R].LKSHTTAVIK.[D]	3xTMT6plex [N-Term; K2; K10]; 2xPhospho [S3(100); T6(99.3)]	R90.1 2xPhospho [S322(100); T325(99.5)]	2	R90.1	R90.1 [320-329]	1	1945.09	S3(Phospho): 99.99; T6(Phospho): 99.27	1.148	1.23	119.9	105	110.3	106.7	92.6	93.4	102.7	72.8	76	120.6	2.72412
[R].KLPSASSLFSQEDSSSSSSSTLTPSKPTTNGTSSAIPNDLLER.[L]	3xTMT6plex [N-Term; K1; K26]; 2xDeamidated [N30(99); N/Q]; 1xPhospho [S/T]		17	Y50D4C.1a	Y50D4C.1a [383-425]	1	5181.58	S4(Phospho): 33.33; S6(Phospho): 33.33; S7(Phospho): 33.33; N30(Deamidated): 100; N38(Deamidated): 100	1.085	1.23	134.7	125.7	75.8	98.5	87.1	71.7	141.6	85.2	91.1	88.6	2.53693
[R].TRSGSINK.[K]	2xTMT6plex [N-Term; K8]; 2xPhospho [S3(100); S5(100)]	F59A6.1a 2xPhospho [S937(100); S939(100)]	2	F59A6.1a	F59A6.1a [935-942]	1	1480.73	S3(Phospho): 99.99; S5(Phospho): 100	1.21	1.23	115.2	122.8	103.7	106.7	93.1	95.9	89	80.1	87.4	105.9	2.96406
[R].SKSVDAPK.[T]	3xTMT6plex [N-Term; K2; K8]; 1xPhospho [S3(100)]	C35C5.1 1xPhospho [S2280(100)]	6	C35C5.1	C35C5.1 [2278-2285]	1	1598.91	S3(Phospho): 100	1.532	1.23	121.6	114.1	121.2	119.6	77.7	77.9	77.7	88.7	89.1	112.7	3.10301
[R].HVTSPNSSR.[N]	1xTMT6plex [N-Term]; 1xPhospho [T3(99.5)]	R10E12.2 1xPhospho [T380(99.5)]	3	R10E12.2	R10E12.2 [378-386]	0	1293.61	T3(Phospho): 99.54	1.311	1.23	102.6	134.9	111.7	109	69.5	95.6	97.1	78.7	83.5	117.3	1.96598
[K].ATTSGDGTERPASR.[S]	1xTMT6plex [N-Term]; 2xPhospho [S13(100); T/S]	F35G12.8 2xPhospho [S1466(100); T/S]	2	F35G12.8	F35G12.8 [1454-1467]	0	1794.76	S4(Phospho): 100; S13(Phospho): 100	1.345	1.23	110.5	115.5	127.3	108.1	79.5	89	88.8	92.4	92.9	96	3.41966
[K].GNDDTMTGEYEEK.[V]	2xTMT6plex [N-Term; K13]; 1xOxidation [M6(100)]; 1xPhospho [T5(100)]	F12F6.1 1xPhospho [T452(100)]	7	F12F6.1	F12F6.1 [448-460]	0	2042.87	T5(Phospho): 100; M6(Oxidation): 100	1.155	1.23	120.7	115.2	107.2	99.6	92	99	96.4	92.1	89.9	87.9	3.51162
[R].ISLFFGK.[E]	2xTMT6plex [N-Term; K7]; 1xPhospho [S2(100)]	T08H4.1c 1xPhospho [S364(100)]	1	T08H4.1c	T08H4.1c [363-369]	0	1349.76	S2(Phospho): 100	0.94	1.229	124.1	125	94	72.3	109.5	92.9	128.9	46.7	68.6	138.1	1.43519
[K].KVSPSSIEK.[Q]	3xTMT6plex [N-Term; K1; K9]; 1xPhospho [S3(100)]	F18A1.2c 1xPhospho [S140(100)]	3	F18A1.2c	F18A1.2c [138-146]	1	1742.01	S3(Phospho): 100	1.362	1.229	121.8	124.1	107.6	109.3	89.7	73.8	91.4	101.5	90	90.8	3.35001
[R].DGSLLR.[A]	1xTMT6plex [N-Term]; 1xPhospho [S3(100)]	T03G11.3 1xPhospho [S200(100)]	1	T03G11.3	T03G11.3 [198-203]	0	969.497	S3(Phospho): 100	1.237	1.229	114.3	128.8	86.2	121.8	81.9	101.7	90	41.3	63.1	170.9	1.56694
[K].SQSPEAK.[Y]	2xTMT6plex [N-Term; K7]; 1xPhospho [S3(100)]	B0454.1 1xPhospho [S236(100)]	3	B0454.1	B0454.1 [234-240]	0	1284.66	S3(Phospho): 100	1.227	1.229	118	112.9	113.4	105.8	88.4	90.1	96.7	81.7	93.4	99.6	2.35102
[K].MSGVISPDGSSSTPRK.[E]	2xTMT6plex [N-Term; K16]; 2xPhospho [S6(100); S/T]	K11E4.4a 2xPhospho [S629(100); S/T]	1	K11E4.4a	K11E4.4a [624-639]	1	2224.05	S6(Phospho): 99.98; S10(Phospho): 25; S11(Phospho): 25; S12(Phospho): 25; T13(Phospho): 25	1.214	1.229	109.7	114.1	125.3	99.7	99.5	92.9	85	87	99.3	87.5	2.45932
[R].LHDEFSGSLEDLVGNFDEK.[I]	2xTMT6plex [N-Term; K19]; 1xPhospho [S]	C01G10.11f 1xPhospho [S54(100)]	6	C01G10.11f	C01G10.11f [47-65]	0	2689.28	S8(Phospho): 100	1.207	1.229	115	102.2	108.8	122.1	96.1	87.6	94.8	57.2	74.1	142.2	4.90107
[R].NATPEPHDVTDWK.[W]	2xTMT6plex [N-Term; K13]; 1xPhospho [T3(100)]	H37A05.1 1xPhospho [T329(100)]	3	H37A05.1	H37A05.1 [327-339]	0	2047.99	T3(Phospho): 100	1.142	1.229	116.4	106.4	99.5	118.8	97.3	101.4	91	82.6	88.5	98.1	4.55696
[K].DVSDSDDADDDER.[L]	1xTMT6plex [N-Term]; 1xPhospho [S3(100)]	R06C7.8 1xPhospho [S341(100)]	8	R06C7.8	R06C7.8 [339-351]	0	1762.65	S5(Phospho): 100	1.343	1.229	127.1	134.9	85.3	113.7	83.7	101.2	72.5	70.6	89.5	121.4	3.90101
[K].TESETTWAIQSPPTSTDSNR.[E]	1xTMT6plex [N-Term]; 2xDeamidated [Q10(100); N19(100)]; 1xPhospho [S11(99.9)]	C13B4.1a 1xPhospho [S959(99.9)]	1	C13B4.1a	C13B4.1a [949-968]	0	2519.1	Q10(Deamidated): 100; S11(Phospho): 99.93; N19(Deamidated): 100	1.205	1.229	109.4	113	123.4	102.1	96.4	101.1	81.3	97.3	80.7	95.4	1.77363
[R].LTSDRDTPTIEK.[K]	2xTMT6plex [N-Term; K12]; 1xPhospho [T7(100)]	T21C9.2a 1xPhospho [T135(100)]	2	T21C9.2a	T21C9.2a [129-140]	1	1914	T7(Phospho): 100	1.119	1.228	113.7	115	109.6	100.1	97.1	94.2	102.6	89.2	88.7	89.8	2.74028
[R].LGHASSSSNQK.[L]	2xTMT6plex [N-Term; K11]; 1xPhospho [S]		16	T21B6.1	T21B6.1 [566-576]	0	1653.84	S8(Phospho): 99.28	1.385	1.228	121.1	116.3	116.5	110.7	85.4	78.7	87.6	87.4	79.7	116.6	4.08963
[R].SSLPDMSKPAK.[Q]	3xTMT6plex [N-Term; K8; K11]; 1xOxidation [M6(100)]; 1xPhospho [S2(100)]	F09B9.2b 1xPhospho [S569(100)]	5	F09B9.2b	F09B9.2b [568-578]	0	1944.05	S2(Phospho): 99.13; M6(Oxidation): 100	1.454	1.228	110.9	116.3	126.2	116.8	85.7	75.4	81.5	75.8	71.8	139.5	2.68388
[K].TDESVQPQQQTEQSSAQQTTPSAK.[A]	2xTMT6plex [N-Term; K24]; 1xPhospho [T20(100)]	C14F5.1a 1xPhospho [T46(100)]	1	C14F5.1a	C14F5.1a [27-50]	0	3142.49	T20(Phospho): 99.99	1.334	1.228	119.5	111.4	125.6	103.7	79.8	103.5	75.3	90.6	73.6	116.9	3.14398
[K].AKEENSTLK.[S]	3xTMT6plex [N-Term; K2; K9]; 1xPhospho [S6(100)]	F56A3.4 1xPhospho [S764(100)]	3	F56A3.4	F56A3.4 [759-767]	1	1786.99	S6(Phospho): 100	1.014	1.228	112.3	99.4	105.4	108.4	98.4	102.5	113.6	92.6	87.4	79.8	2.06068
[K].KENQSDAPPNVVVPASKSDGNIK.[S]	4xTMT6plex [N-Term; K1; K17; K23]; 1xDeamidated [N10(99.1)]; 1xPhospho [S]		4	W03A5.6	W03A5.6 [37-59]	2	3391.83	S16(Phospho): 50; S18(Phospho): 50; N21(Deamidated): 100	1.047	1.228	99	105.1	124.3	101.5	102.5	82.1	123.1	80.4	83	99.1	2.27965
[R].TNSGSGDK.[D]	2xTMT6plex [N-Term; K8]; 1xPhospho [S3(100)]	E01A2.4 1xPhospho [S31(100)]	3	E01A2.4	E01A2.4 [29-36]	0	1303.63	S3(Phospho): 100	1.083	1.228	128.5	109.1	93.2	103.4	102.7	107.4	90.5	78.4	96.5	90.3	2.20441
[K].DESESDDEDAEK.[A]	2xTMT6plex [N-Term; K12]; 2xPhospho [S3(100); S5(100)]	Y17G7A.1 2xPhospho [S281(100); S283(100)]	43	Y17G7A.1	Y17G7A.1 [279-290]	0	1986.75	S3(Phospho): 100; S5(Phospho): 100	1.288	1.228	130.6	114.9	94	116.5	94.1	108.6	62.9	66	86.3	126.1	4.50039
[K].TEEELAALLDQTLGEFTATPAPKPR.[T]	2xTMT6plex [N-Term; K23]; 1xDeamidated [Q11(100)]; 1xPhospho [T12(100)]	F54F2.8 1xPhospho [T24(100)]	3	F54F2.8	F54F2.8 [13-37]	0	3237.67	Q11(Deamidated): 100; T12(Phospho): 100	0.863	1.228	101.8	87.6	107	106.8	88.2	138	124.3	73.8	88.3	84.2	4.29859
[K].SDIQSEIK.[E]	2xTMT6plex [N-Term; K8]; 1xPhospho [S1(100)]	C50B6.2 1xPhospho [S471(100)]	4	C50B6.2	C50B6.2 [471-478]	0	1457.77	S1(Phospho): 100	1.178	1.228	119	119.6	99	107.3	95.9	106.9	80.6	74.9	92.4	104.5	3.43123
[K].TASPTLLTSGPLTLSSSAPPPPPASPAPPQHAQK.[T]	2xTMT6plex [N-Term; K34]; 2xPhospho [S25(100); T/S]	Y108G3AL.7a 2xPhospho [S1397(100); T/S]	5	Y108G3AL.7a	Y108G3AL.7a [1373-1406]	0	3920	S3(Phospho): 97.27; S25(Phospho): 100	1.216	1.228	112.1	110.6	114.7	111.6	90.4	92.3	94.1	82.2	85.7	106.3	7.79325
[K].LSILSEKSEIR.[S]	2xTMT6plex [N-Term; K7]; 2xPhospho [S5(100); S8(100)]	C17D12.7 2xPhospho [S85(100); S88(100)]	2	C17D12.7	C17D12.7 [81-91]	1	1892.99	S5(Phospho): 100; S8(Phospho): 100	1.194	1.228	107.2	110.3	115.1	114.1	95.4	90.5	94.6	92.1	81.4	99.4	2.58274
[R].VRTPTPIPEDDLPEDTAEGSEEGR.[E]	1xTMT6plex [N-Term]; 2xPhospho [T3(100); T5(100)]	W05H9.2 2xPhospho [T709(100); T711(100)]	1	W05H9.2	W05H9.2 [707-730]	1	2999.31	T3(Phospho): 100; T5(Phospho): 100	1.164	1.228	106.7	111.8	115.8	109.2	98.1	100.2	87.5	78.5	97	95.3	5.51387
[K].RIVPDSPTRMSPV.[-]	1xTMT6plex [N-Term]; 1xOxidation [M10(100)]; 2xPhospho [S6(100); S11(98.3)]	Y47G6A.24a 2xPhospho [S168(100); T170(98.7)]	1	Y47G6A.24a	Y47G6A.24a [163-175]	2	1859.87	S6(Phospho): 100; T8(Phospho): 98.74; M10(Oxidation): 100	1.281	1.228	110.6	118.3	114.6	111.8	84.7	85.4	96.4	77.9	75.4	124.9	1.891
[K].EEAPETTTEAK.[T]	2xTMT6plex [N-Term; K11]; 1xPhospho [T7(99.5)]	F58D5.1a 1xPhospho [T17(99.5)]	1	F58D5.1a	F58D5.1a [11-21]	0	1743.85	T7(Phospho): 99.54	0.891	1.228	103.4	100.2	93.7	110.4	100.1	142.4	100.8	66.9	89.1	93.1	2.85803
[K].FEAPPPLPTNNPLTVAMTSDDLDAWLGSDDQSPK.[S]	2xTMT6plex [N-Term; K34]; 1xPhospho [S32(100)]	F08G12.1 1xPhospho [S505(100)]	2	F08G12.1	F08G12.1 [474-507]	0	4178.01	S32(Phospho): 100	1.468	1.228	96.6	110.9	146.4	117.4	89	84.5	67.2	81.2	92.8	113.9	3.94169
[R].SHSGKPDEHK.[G]	3xTMT6plex [N-Term; K5; K10]; 1xPhospho [S1(100)]	F18A1.5 1xPhospho [S140(100)]	6	F18A1.5	F18A1.5 [140-149]	0	1888.99	S1(Phospho): 100	1.526	1.227	109.4	156.5	103.5	106.2	78.9	75.2	79.6	89.4	91.1	110.2	3.93949
[R].LNDSGKSWASLIEK.[V]	3xTMT6plex [N-Term; K6; K14]; 1xPhospho [S]		2	Y71G12B.13	Y71G12B.13 [195-208]	1	2315.26	S4(Phospho): 50; S7(Phospho): 50	0.816	1.227	116.3	107.8	103.1	68.1	121.1	138.8	103.2	83.6	87.5	70.5	1.69668
[R].ERSKSAER.[R]	2xTMT6plex [N-Term; K4]; 2xPhospho [S3(100); S5(100)]	F22D6.5a 2xPhospho [S121(100); S123(100)]	2	F22D6.5a	F22D6.5a [119-126]	2	1580.76	S3(Phospho): 100; S5(Phospho): 100	1.116	1.227	122.2	108.2	86.9	120.7	108.5	104.1	81.6	85.7	92.7	89.3	2.25235
[R].RSNSRSPPR.[D]	1xTMT6plex [N-Term]; 3xPhospho [S2(100); S4(100); S6(100)]	F58G11.5 3xPhospho [S519(100); S521(100); S523(100)]	3	F58G11.5	F58G11.5 [518-526]	2	1525.63	S2(Phospho): 100; S4(Phospho): 100; S6(Phospho): 100	1.285	1.227	118.3	114.2	105.9	117.2	92	97.6	76.3	64.5	87.8	126.2	3.0047
[K].TPEMAYHSR.[L]	1xTMT6plex [N-Term]; 1xPhospho [T1(100)]	Y75B8A.8 1xPhospho [T690(100)]	1	Y75B8A.8	Y75B8A.8 [690-698]	0	1400.62	T1(Phospho): 100	1.128	1.227	111.2	97	114.6	116.4	100.9	103.5	87.7	77.9	85.7	105	2.08592
[R].VDLSSVLTDDETENMAYEAWK.[L]	2xTMT6plex [N-Term; K21]; 1xPhospho [T8(100)]	F43G9.10 1xPhospho [T295(100)]	6	F43G9.10	F43G9.10 [288-308]	0	2954.38	T8(Phospho): 100	1.22	1.227	132.8	110.6	97.8	108.1	101.8	98.7	75.7	72.2	95.2	107.2	4.8087
[K].NSVENLEK.[F]	2xTMT6plex [N-Term; K8]; 1xPhospho [S2(100)]	F53A2.4 1xPhospho [S120(100)]	9	F53A2.4	F53A2.4 [119-126]	0	1470.76	S2(Phospho): 100	1.143	1.227	117.7	108.3	111.2	103.7	94.3	95.2	99.9	79.8	83.3	106.6	3.1562
[R].SQLSFSR.[K]	1xTMT6plex [N-Term]; 1xPhospho [S]	C25F6.2a 1xPhospho [S726(100)]	3	C25F6.2a	C25F6.2a [723-729]	0	1133.56	S4(Phospho): 100	1.525	1.227	104.6	138.5	114.9	117.4	75.4	77.7	80.7	74.6	78.6	137.6	2.24454
[R].DRSVDMGSDK.[R]	2xTMT6plex [N-Term; K10]; 1xOxidation [M6(100)]; 1xPhospho [S3(100)]	F59A3.4 1xPhospho [S149(100)]	9	F59A3.4	F59A3.4 [147-156]	1	1663.78	S3(Phospho): 100; M6(Oxidation): 100	1.315	1.227	124.1	113.8	110.7	109.8	91.8	91.7	78	78.1	78.2	124	2.84617
[K].SSRISLSDNSAFK.[A]	2xTMT6plex [N-Term; K13]; 2xPhospho [S5(100); S]	F52G2.1b 2xPhospho [S613(100); S]	2	F52G2.1b	F52G2.1b [609-621]	1	2029.98	S2(Phospho): 99.57; S5(Phospho): 100	1.139	1.226	119.2	114.6	102.8	104	97.3	97.7	95.1	88.6	85	95.7	4.48983
[K].KGSDDDEDEKEEVEEK.[K]	4xTMT6plex [N-Term; K1; K10; K16]; 1xPhospho [S3(100)]	F58B3.4 1xPhospho [S469(100)]	4	F58B3.4	F58B3.4 [467-482]	2	2877.41	S3(Phospho): 100	1.201	1.226	116.6	109.1	112.3	109.3	95.4	90.4	93.4	76.9	79.5	117.2	5.20834
[R].ASSSPGPSR.[D]	1xTMT6plex [N-Term]; 1xPhospho [S]	F41E6.4a 1xPhospho [S946(99.6)]	10	F41E6.4a	F41E6.4a [943-951]	0	1154.54	S4(Phospho): 99.62	1.32	1.226	128.2	120.7	94.4	115.5	90.9	97.7	72	73.6	80.7	126.4	2.50584
[K].SFGGLSTTASSTTENAK.[N]	2xTMT6plex [N-Term; K17]; 1xDeamidated [N15(100)]; 1xPhospho [S1(100)]	C04D8.1c 1xPhospho [S932(100)]	3	C04D8.1c	C04D8.1c [932-948]	0	2198.06	S1(Phospho): 100; N15(Deamidated): 100	1.197	1.226	119.1	106.5	110.5	110.7	92.6	98.1	89.2	73	94.5	105.8	1.86057
[R].STRSEGTPNKR.[R]	2xTMT6plex [N-Term; K10]; 2xPhospho [S1(99.1); S4(100)]	K08H10.1k 2xPhospho [S1382(99.2); S1385(100)]	1	K08H10.1k	K08H10.1k [1382-1392]	2	1850.89	S1(Phospho): 99.21; S4(Phospho): 99.99	1.125	1.226	112.6	106.8	95.7	123.7	99.6	101.5	91.5	79	92.3	97.1	2.44649
[K].NLPIESLTVSPK.[S]	2xTMT6plex [N-Term; K12]; 1xPhospho [S10(100)]	F18E9.5b 1xPhospho [S115(99.5)]	9	F18E9.5b	F18E9.5b [106-117]	0	1836.03	S10(Phospho): 100	1.458	1.226	120.7	118	122.4	109.2	80.3	81.6	80	76.3	76.2	135.2	4.75694
[R].TQSNLSIPGSSSR.[V]	1xTMT6plex [N-Term]; 2xPhospho [S3(100); S6(100)]	R13H8.1h 2xPhospho [S345(100); S348(100)]	1	R13H8.1h	R13H8.1h [343-355]	0	1722.77	S3(Phospho): 100; S6(Phospho): 100	1.305	1.226	121.7	116.6	113.3	105.8	90.7	84	88.1	75	90.4	114.4	3.18597
[K].AISHPSTPAKSPQK.[T]	3xTMT6plex [N-Term; K10; K14]; 1xPhospho [S11(99.1)]	F59E12.1 1xPhospho [S303(99.1)]	1	F59E12.1	F59E12.1 [293-306]	1	2216.24	S11(Phospho): 99.14	1.309	1.226	107.8	102.5	114.8	132.6	88.5	97.9	75.8	71.8	68.4	139.9	3.25209
[K].ASTENHPPQQQQQQQQR.[S]	1xTMT6plex [N-Term]; 1xDeamidated [N5(100)]; 1xPhospho [S2(99.5)]	C18H9.3 1xPhospho [S314(99.5)]	8	C18H9.3	C18H9.3 [313-329]	0	2343.07	S2(Phospho): 99.49; N5(Deamidated): 100	0.987	1.226	121.2	87.4	86.7	126.3	121.5	95.8	103.1	82.4	83.4	92.2	2.73765
[K].STVDEK.[QE]	2xTMT6plex [N-Term; K6]; 1xPhospho [S1(100)]	M110.4a 1xPhospho [S895(100)]; F33D11.11 1xPhospho [S179(100)]	1	M110.4a; F33D11.11	M110.4a [895-900]; F33D11.11 [179-184]	0	1216.62	S1(Phospho): 100	1.178	1.225	119.1	115.2	107.2	103.1	103.6	93.9	85.5	68.2	67	136.9	2.05818
[R].FGLFDKEVTPEEDQLEK.[R]	3xTMT6plex [N-Term; K6; K17]; 1xDeamidated [Q14(100)]; 1xPhospho [T9(100)]	T24B8.2 1xPhospho [T394(100)]	2	T24B8.2	T24B8.2 [386-402]	1	2792.43	T9(Phospho): 100; Q14(Deamidated): 100	1.204	1.225	118.9	108	113.5	107.1	93	95.8	89.9	73.6	87.7	112.6	2.67389
[K].DLIVDSDESDGDEANRK.[T]	2xTMT6plex [N-Term; K17]; 2xPhospho [S6(100); S9(100)]	F58B3.4 2xPhospho [S404(100); S407(100)]	3	F58B3.4	F58B3.4 [399-415]	1	2496.09	S6(Phospho): 100; S9(Phospho): 100	1.247	1.225	116.6	114.9	109.5	110.8	86.4	102.7	82.6	73.5	84	119	5.48983
[R].AALGLPTLPELNRPVPSPAPPQLK.[N]	2xTMT6plex [N-Term; K24]; 1xDeamidated [N12(100)]; 1xPhospho [S/T]		4	Y45G12B.2a	Y45G12B.2a [130-153]	0	3015.7	N12(Deamidated): 100; S17(Phospho): 100	0.888	1.225	87.2	127.1	101.1	91.6	103.7	121.7	118.5	96.7	81.3	71.2	3.14037
[R].GANSSSTANIR.[R]	1xTMT6plex [N-Term]; 1xPhospho [S/T]		3	T14G10.2a	T14G10.2a [1181-1191]	0	1386.66	S5(Phospho): 50; S6(Phospho): 50	1.043	1.225	116	111.9	108.4	92.7	102.4	111.1	95	74.6	83.4	104.6	1.93645
[K].GTSEDEVEDREDEDR.[T]	1xTMT6plex [N-Term]; 1xPhospho [T/S]		2	Y32H12A.8	Y32H12A.8 [991-1005]	1	2089.84	T2(Phospho): 50; S3(Phospho): 50	1.267	1.225	121.1	115.9	88.8	127.9	88.2	105.4	75	64.6	81.1	132	4.12712
[R].SLQEYVNEVQK.[T]	2xTMT6plex [N-Term; K11]; 1xPhospho [S1(100)]	C46C11.1a 1xPhospho [S552(100)]	3	C46C11.1a	C46C11.1a [552-562]	0	1874.97	S1(Phospho): 100	1.196	1.225	107.1	118.4	118	103.1	91.1	96.8	92.1	77.8	79.4	116.2	4.92252
[R].DGTVTTFTYGAEENATSSSAPGAAAGTPASLANIVR.[K]	1xTMT6plex [N-Term]; 1xDeamidated [N14(100)]; 1xPhospho [T27(100)]	F57C2.6b 1xPhospho [T229(100)]	1	F57C2.6b	F57C2.6b [203-238]	0	3765.77	N14(Deamidated): 100; T27(Phospho): 99.99	0.98	1.225	85.9	127.7	92	115	87.5	110.3	124	84.7	86.1	86.7	2.30546
[K].IALGDETPSESLSAVSSGQSTLVPSTSNQALSSMTR.[S]	1xTMT6plex [N-Term]; 1xPhospho [S27(99.5)]	T05H10.1 1xPhospho [S969(99.5)]	27	T05H10.1	T05H10.1 [943-978]	0	3917.89	S27(Phospho): 100	0.947	1.225	105.8	104.8	118	87.3	100.2	110.7	118.4	88.9	79.5	86.3	7.1524
[K].AQTEQAAASSHQSPK.[W]	2xTMT6plex [N-Term; K15]; 1xPhospho [S13(100)]	Y39G10AR.18b 1xPhospho [S60(100)]	9	Y39G10AR.18b	Y39G10AR.18b [48-62]	0	2079.03	S13(Phospho): 100	1.341	1.224	118.3	102.2	119.6	120.4	83.5	82.1	91.9	82.7	79.2	120.1	5.57295
[K].DSDSSADDDHSHSK.[S]	2xTMT6plex [N-Term; K14]; 1xPhospho [S13(99.4)]	F57C7.1a 1xPhospho [S144(100)]	7	F57C7.1a	F57C7.1a [134-147]	0	2040.85	S13(Phospho): 100	1.545	1.224	123	122.2	117.9	113.5	74	80.6	76.8	92.1	84.2	115.7	6.12454
[K].EPPKPANSEER.[L]	2xTMT6plex [N-Term; K4]; 1xPhospho [S8(100)]	Y37D8A.22 1xPhospho [S27(100)]	5	Y37D8A.22	Y37D8A.22 [20-30]	0	1791.9	S8(Phospho): 100	0.987	1.224	116.3	107.2	95.1	102.9	113.6	110.1	96.6	81.9	84.9	91.4	2.43559
[R].ATGSSDDDQVDDDLFADKEDK.[A]	3xTMT6plex [N-Term; K18; K21]; 2xPhospho [S4(100); S5(100)]	F25B3.6 2xPhospho [S71(100); S72(100)]	9	F25B3.6	F25B3.6 [68-88]	1	3133.37	S4(Phospho): 100; S5(Phospho): 100	1.476	1.224	119.7	120.5	115.2	116.2	82	80.8	76.8	81	81.9	126	7.23881
[K].TPTGIVQDR.[S]	1xTMT6plex [N-Term]; 1xPhospho [T1(100)]	F47B10.2 1xPhospho [T656(100)]	3	F47B10.2	F47B10.2 [656-664]	0	1295.66	T1(Phospho): 100	1.372	1.224	122.1	116.3	111.6	113.1	85.9	85.5	81.9	55.3	71.8	156.6	2.77222
[K].AEDSSDETTK.[D]	2xTMT6plex [N-Term; K10]; 1xPhospho [S4(100)]	M79.1a 1xPhospho [S871(100)]	3	M79.1a	M79.1a [868-877]	0	1620.74	S4(Phospho): 100	1.368	1.224	118.8	112.7	104.3	126.8	91.7	77.2	84.8	81.1	88.7	113.7	2.97001
[K].VHGSLAR.[A]	1xTMT6plex [N-Term]; 1xPhospho [S4(100)]	C26F1.4 1xPhospho [S76(100)]	1	C26F1.4	C26F1.4 [73-79]	0	1048.55	S4(Phospho): 100	0.686	1.224	88.8	101	98.8	80.9	119.3	139.9	144.9	63.5	65.8	97.2	1.81334
[K].SLPSTPTSSEAGSSRESSNPVTSSSR.[R]	1xTMT6plex [N-Term]; 1xPhospho [S17(100)]	F54C1.3a 1xPhospho [S60(100)]	1	F54C1.3a	F54C1.3a [44-69]	1	2904.34	S17(Phospho): 100	1.334	1.223	132.4	110.1	111.5	105.7	93.3	89.5	75.6	98	93.5	90.4	2.74691
[R].SDLTQVPELADYLK.[Y]	2xTMT6plex [N-Term; K14]; 1xPhospho [S1(100)]	C47E8.7 1xPhospho [S397(100)]	1	C47E8.7	C47E8.7 [397-410]	0	2130.11	S1(Phospho): 100	1.198	1.223	91.7	119	98.8	137.1	105.4	94.7	79.5	83.2	61.3	129.3	2.23479
[R].RDDSPK.[I]	2xTMT6plex [N-Term; K6]; 1xPhospho [S4(100)]	C32E8.5 1xPhospho [S40(100)]	16	C32E8.5	C32E8.5 [37-42]	1	1255.64	S4(Phospho): 100	1.224	1.223	121.2	112.8	103	112.2	93	94.5	87.8	85	86.1	104.3	2.88761
[K].RGASDNGEEPDNK.[K]	2xTMT6plex [N-Term; K13]; 1xDeamidated [N6(100)]; 1xPhospho [S4(100)]	F33H2.3 1xPhospho [S213(100)]	12	F33H2.3	F33H2.3 [210-222]	1	1927.88	S4(Phospho): 100; N6(Deamidated): 100	1.276	1.223	116.4	117.1	104.2	116.8	89.1	91.3	86.7	83.2	86.5	108.9	4.57667
[R].KESYSVYIYR.[V]	2xTMT6plex [N-Term; K1]; 1xPhospho [S3(100)]	C50F4.5 1xPhospho [S34(100)]	4	C50F4.5	C50F4.5 [32-41]	1	1845.96	S3(Phospho): 100	1.32	1.223	123.2	108.3	113	113.9	83.7	87.4	89.4	84	93.4	103.7	3.05105
[R].QRSEETMLRSPQLLR.[E]	1xTMT6plex [N-Term]; 2xPhospho [S3(100); S10(100)]	C23F12.1a 2xPhospho [S1254(100); S1261(100)]	1	C23F12.1a	C23F12.1a [1252-1266]	2	2233.08	S3(Phospho): 100; S10(Phospho): 100	1.564	1.223	124.8	114	121.5	117.6	76	74.8	78.3	66.4	71.6	155	5.913
[K].VETPDVLIGSGSNDK.[L]	2xTMT6plex [N-Term; K15]; 1xPhospho [S12(100)]	F18E9.5b 1xPhospho [S229(100)]	1	F18E9.5b	F18E9.5b [218-232]	0	2069.06	S12(Phospho): 100	1.245	1.223	118.4	113.4	108.6	110.8	99	77.7	95.2	81.6	90.6	104.6	3.51
[K].VEDESSENEQESEEDEEKQEER.[R]	2xTMT6plex [N-Term; K18]; 1xDeamidated [Q10(100)]; 2xPhospho [S6(100); S]	F43G9.10 2xPhospho [S120(99.3); S126(100)]	3	F43G9.10	F43G9.10 [115-136]	1	3302.3	S6(Phospho): 99.3; N8(Deamidated): 50; Q10(Deamidated): 50; S12(Phospho): 100	0.968	1.223	107.9	106.4	88.6	115.9	107	118.7	98.6	78.9	79.8	98.2	3.80533
[R].VSPTIPPETLFHDAIK.[R]	2xTMT6plex [N-Term; K16]; 1xPhospho [S2(100)]	R09F10.3 1xPhospho [S124(100)]	11	R09F10.3	R09F10.3 [123-138]	0	2303.25	S2(Phospho): 100	1.086	1.223	118.9	112.3	94.3	108.6	106.7	110.7	82.3	77.2	89.8	99.2	5.86689
[R].LANAAQVTTTSDSEGDPGWLPLSFETTPIR.[S]	1xTMT6plex [N-Term]; 1xDeamidated [Q6(100)]; 1xPhospho [T/S]	ZK652.6a 1xPhospho [T375(98.2)]	16	ZK652.6a	ZK652.6a [349-378]	0	3484.67	Q6(Deamidated): 100; T27(Phospho): 98.21	1.121	1.223	112.8	106.4	118.6	100.3	111.9	101.9	79.3	75.1	98.7	94.9	2.04017
[R].GPSATGYRQSPYQQ.[-]	1xTMT6plex [N-Term]; 2xPhospho [S3(100); S10(99.1)]	Y63D3A.5 2xPhospho [S475(100); S482(100)]	7	Y63D3A.5	Y63D3A.5 [473-486]	1	1928.81	S3(Phospho): 99.99; S10(Phospho): 100	1.181	1.223	118.3	111.9	109.6	104.9	86.1	91.6	104.9	83.8	78.4	110.7	3.68579
[K].ISSTLSFGNPTTAAAPVSTATAEAVK.[T]	2xTMT6plex [N-Term; K26]; 1xPhospho [S/T]	T19B4.2 1xPhospho [S916(100)]	22	T19B4.2	T19B4.2 [911-936]	0	3030.58	S3(Phospho): 98.67	1.006	1.223	108.9	106.3	117.1	91.6	93.1	111.3	111.7	85.7	80	94.4	6.09294
[K].MVTTVIDEMPENPCFHEISELHGSQSELNSLSESSGK.[L]	2xTMT6plex [N-Term; K37]; 1xPhospho [S/T]; 1xDeamidated [N/Q]; 1xCarbamidomethyl [C14]		10	ZK546.1b	ZK546.1b [193-229]	0	4658.14	S24(Phospho): 33.09; Q25(Deamidated): 50; S26(Phospho): 33.09; N29(Deamidated): 50; S30(Phospho): 33.09	1.027	1.223	106.9	94.3	120.8	104.7	108	94.5	109.1	81	90.3	90.5	2.99116
[R].TESSPNSSR.[S]	1xTMT6plex [N-Term]; 1xPhospho [S/T]		4	Y45G5AM.9a	Y45G5AM.9a [157-165]	0	1273.56	S3(Phospho): 50; S4(Phospho): 50	1.15	1.223	124.2	113.1	96.4	107.6	97.4	105.7	84.8	85.6	87.4	97.7	2.43218
[R].GKSPTLDDILNSLK.[V]	3xTMT6plex [N-Term; K2; K14]; 1xDeamidated [N11(100)]; 1xPhospho [S3(100)]	F12F6.5a 1xPhospho [S1041(100)]	5	F12F6.5a	F12F6.5a [1039-1052]	1	2269.27	S3(Phospho): 100; N11(Deamidated): 100	1.068	1.222	108.9	106.5	103.8	112.7	111.3	93.5	98.4	90.1	84.6	90.3	2.76762
[R].FEESPVPSEK.[H]	2xTMT6plex [N-Term; K10]; 1xPhospho [S4(100)]	B0350.2f 1xPhospho [S3328(100)]; 1xPhospho [S7221(100)]	2	B0350.2f	B0350.2f [3325-3334]; [3894-3903]	0	1686.84	S4(Phospho): 100	1.44	1.222	128	127.4	96.3	116.8	84.8	85.3	73.9	60	58.4	169	2.56716
[R].EASPQDDLLAKPMK.[Q]	3xTMT6plex [N-Term; K11; K14]; 1xOxidation [M13(100)]; 1xPhospho [S3(100)]	R05F9.9 1xPhospho [S257(100)]	4	R05F9.9	R05F9.9 [255-268]	0	2326.23	S3(Phospho): 100; M13(Oxidation): 100	1.393	1.222	115	110.9	124.2	114.6	81.8	82.6	85.7	77.1	86.4	121.7	3.62934
[R].ITAHSLVGTGNYMAPEVIAK.[T]	2xTMT6plex [N-Term; K20]; 1xOxidation [M13(100)]; 1xPhospho [S5(100)]	T20F10.1 1xPhospho [S700(100)]	2	T20F10.1	T20F10.1 [696-715]	0	2626.37	S5(Phospho): 100; M13(Oxidation): 100	1.191	1.222	137.2	92.5	104.6	111.5	81.2	94.2	105.2	77.3	77.6	118.7	4.04779
[R].VSFASSQDLENIK.[I]	2xTMT6plex [N-Term; K13]; 1xPhospho [S5(99.5)]	C36A4.8a 1xPhospho [S269(99.5)]	2	C36A4.8a	C36A4.8a [265-277]	0	1976.01	S5(Phospho): 99.54	1.03	1.222	104.6	113.6	94.3	114.5	100.4	113.4	97.1	81.6	87.9	92.5	3.20493
[K].SAEGTTGPIAPSITTKPTSTIQVAPPR.[D]	2xTMT6plex [N-Term; K16]; 1xPhospho [S1(100)]	ZC302.2a 1xPhospho [S156(100)]	1	ZC302.2a	ZC302.2a [156-182]	0	3216.73	S1(Phospho): 100	1.167	1.222	125.4	122.1	106	89.7	95	114.5	75.4	103.3	81	87.7	5.08189
[K].LANGGGSGVDLGK.[K]	2xTMT6plex [N-Term; K13]; 1xDeamidated [N3(100)]; 1xPhospho [S7(100)]	C24A11.8c 1xPhospho [S563(100)]	7	C24A11.8c	C24A11.8c [557-569]	0	1683.87	N3(Deamidated): 100; S7(Phospho): 100	1.061	1.222	114.9	110.5	107.5	98.1	103.5	102.4	98.8	84.9	81.5	98.1	4.14134
[K].IEEPDIASEKPRTPVPEK.[Q]	3xTMT6plex [N-Term; K10; K18]; 1xPhospho [T/S]	C54H2.3 1xPhospho [T128(100)]	4	C54H2.3	C54H2.3 [116-133]	1	2802.53	T13(Phospho): 100	1.259	1.222	118.7	110.8	114.1	109.1	89.4	87.3	92.8	83.5	87.2	107.2	5.59343
[K].SPDDRPRPK.[L]	2xTMT6plex [N-Term; K9]; 1xPhospho [S1(100)]	F12F6.5a 1xPhospho [S515(100)]	2	F12F6.5a	F12F6.5a [515-523]	0	1605.85	S1(Phospho): 100	1.215	1.222	131	101.6	103.8	111.8	97.2	86.4	93	84.1	86.4	104.7	3.11644
[K].FDHELGMVLPEGFELPTSSR.[N]	1xTMT6plex [N-Term]; 1xPhospho [T/S]		6	K11E4.4a	K11E4.4a [462-481]	0	2570.22	T17(Phospho): 33.33; S18(Phospho): 33.33; S19(Phospho): 33.33	1.319	1.222	107.5	102	123	125.6	58.5	91.2	110.9	75.2	105.1	100.9	1.95946
[K].GKSPEEIRR.[T]	2xTMT6plex [N-Term; K2]; 1xPhospho [S3(100)]	F46A9.5 1xPhospho [S145(100)]	3	F46A9.5	F46A9.5 [143-151]	2	1609.88	S3(Phospho): 100	1.047	1.222	108.3	108.2	107.2	105.4	99.9	94.9	112.6	88.1	79.5	95.9	2.78349
[R].NGGASGAGGSSGR.[N]	1xTMT6plex [N-Term]; 1xDeamidated [N1(100)]; 1xPhospho [S10(99.4)]	W03F11.6c 1xPhospho [S1120(99.4)]	2	W03F11.6c	W03F11.6c [1111-1123]	0	1344.57	N1(Deamidated): 100; S10(Phospho): 99.39	1.265	1.222	101.4	99.5	119.8	132.4	90.9	92.3	85.5	75.3	80.9	122	3.0338
[R].AMATPNQIHR.[G]	1xTMT6plex [N-Term]; 1xPhospho [T4(100)]	Y57G11C.24i 1xPhospho [T464(100)]	1	Y57G11C.24i	Y57G11C.24i [461-470]	0	1447.71	T4(Phospho): 100	1.143	1.222	111.2	110.1	110.4	108.8	93.7	89.3	106.1	82.7	70.6	117.2	3.2224
[K].TTSSQETVTSASGLK.[E]	2xTMT6plex [N-Term; K15]; 1xPhospho [S12(96.8)]	C01G8.6 1xPhospho [S128(99.7)]	14	C01G8.6	C01G8.6 [119-133]	0	2035.04	T2(Phospho): 49.72; S3(Phospho): 49.72	1.54	1.221	119.5	120.8	121	114.6	75.8	78.3	77.7	88.1	86	118.1	4.24224
[K].EITPVEVK.[I]	2xTMT6plex [N-Term; K8]; 1xPhospho [T3(100)]	F59E12.1 1xPhospho [T315(100)]	3	F59E12.1	F59E12.1 [313-320]	0	1452.81	T3(Phospho): 100	1.189	1.221	126.2	104.3	105.5	109.5	86.4	101.3	93.2	82.4	88	103.3	2.73987
[K].SEEAIWKPVLHTVK.[S]	3xTMT6plex [N-Term; K7; K14]; 1xPhospho [S1(100)]	R05D3.2 1xPhospho [S507(100)]	4	R05D3.2	R05D3.2 [507-520]	0	2404.36	S1(Phospho): 100	1.282	1.221	111.9	116.5	120.6	105.7	93.5	90.8	81.8	86.5	95.6	97.2	4.73374
[R].GEDASSEADCEPSTNAAEEGSSNPLSLNNPAIQQIFNNLGR.[S]	1xTMT6plex [N-Term]; 1xCarbamidomethyl [C10]; 1xDeamidated [N37(99.2)]; 1xPhospho [S/T]	C56G2.7 1xPhospho [S203(99)]	47	C56G2.7	C56G2.7 [198-238]	0	4614.04	S5(Phospho): 50; S6(Phospho): 50; N37(Deamidated): 99.19	1.067	1.221	114.5	92.9	124.8	99.3	106.2	110	87.2	76.6	86	102.5	6.25079
[R].TPELTTQISTMSSPEKPPTGTSPAAATESQNK.[L]	3xTMT6plex [N-Term; K16; K32]; 1xPhospho [T10(97.4)]; 1xDeamidated [Q30(99)]	Y43F8C.12 1xPhospho [T907(97.4)]	8	Y43F8C.12	Y43F8C.12 [898-929]	0	4056.03	T10(Phospho): 97.45; Q30(Deamidated): 98.96	1.074	1.221	97.4	121.3	101.8	111.9	102.4	106.1	93.5	84.4	109.4	71.9	4.29221
[K].QMSDLDVLDTYK.[Q]	2xTMT6plex [N-Term; K12]; 1xPhospho [S3(100)]	M03A1.1b 1xPhospho [S591(100)]	1	M03A1.1b	M03A1.1b [589-600]	0	1965.96	S3(Phospho): 100	1.213	1.221	118.9	101.3	111.1	116.6	92.7	88	96.2	78.4	91.5	105.3	3.26413
[K].SVDAPK.[T]	2xTMT6plex [N-Term; K6]; 1xPhospho [S1(100)]	C35C5.1 1xPhospho [S2280(100)]	1	C35C5.1	C35C5.1 [2280-2285]	0	1154.62	S1(Phospho): 100	1.502	1.221	120.4	126.5	109.4	116.8	75.2	79.6	81.4	88.7	91.7	110.2	2.16517
[R].KTPPRR.[N]	2xTMT6plex [N-Term; K1]; 1xPhospho [T2(100)]	F28D9.1 1xPhospho [T184(100)]	4	F28D9.1	F28D9.1 [183-188]	2	1292.76	T2(Phospho): 100	1.311	1.22	122.1	111.7	105.2	118.2	92.4	90.8	78.4	78.2	81.6	121.2	2.21108
[R].RGSEGSEYR.[T]	1xTMT6plex [N-Term]; 2xPhospho [S3(100); S6(100)]	C34B7.2 2xPhospho [S647(100); S650(100)]	1	C34B7.2	C34B7.2 [645-653]	1	1429.57	S3(Phospho): 100; S6(Phospho): 100	1.248	1.22	122.1	111.8	102.8	114.6	99.7	85.3	86.3	89.4	80.5	107.5	2.68025
[K].KESNPGMFVSAWQDDTEGLEEK.[N]	3xTMT6plex [N-Term; K1; K22]; 1xOxidation [M7(100)]; 1xPhospho [S10(100)]	F26F4.12 1xPhospho [S49(100)]	1	F26F4.12	F26F4.12 [40-61]	1	3280.57	M7(Oxidation): 100; S10(Phospho): 100	1.148	1.22	113.3	106	122.4	99.3	99.8	103.1	85.2	92.2	96.4	82.4	2.09955
[K].CSSTDDLTK.[L]	2xTMT6plex [N-Term; K9]; 1xCarbamidomethyl [C1]; 1xPhospho [S3(99.3)]	F16A11.3d 1xPhospho [S636(99.7)]	33	F16A11.3d	F16A11.3d [634-642]	0	1564.73	S3(Phospho): 99.79	1.014	1.22	106.2	108.1	109	101.6	100.9	104.5	108.7	90.4	85.3	85.4	3.12824
[R].SSMRSESIQLASPSSAGEFK.[Q]	2xTMT6plex [N-Term; K20]; 2xPhospho [S2(99.5); S5(100)]	T09A5.10 2xPhospho [S737(100); S744(100)]	3	T09A5.10	T09A5.10 [733-752]	1	2717.27	S2(Phospho): 99.54; S5(Phospho): 100	0.973	1.22	105.8	95.6	110.7	107.1	107.9	104.9	110.3	94.6	86.9	76.2	7.10905
[K].NMSSGQHSKQNSSDETQSR.[D]	2xTMT6plex [N-Term; K9]; 1xDeamidated [Q6(99.3)]; 2xPhospho [S8(100); S12(99.3)]	T05F1.2 2xPhospho [S503(100); S507(99.3)]	1	T05F1.2	T05F1.2 [496-514]	1	2727.15	Q6(Deamidated): 99.26; S8(Phospho): 100; S12(Phospho): 99.27	1.149	1.22	113.3	104.1	128.6	95.1	108.3	85.3	94.3	83.5	68.5	119.1	4.23627
[R].SPSTVSNGAPNLTAEETPTK.[K]	2xTMT6plex [N-Term; K20]; 1xPhospho [S1(100)]	C04A2.3a 1xPhospho [S524(100)]	4	C04A2.3a	C04A2.3a [524-543]	0	2539.27	S1(Phospho): 100	1.498	1.22	123.3	110.6	121.4	117.4	74.8	86.8	75	71.1	73.6	145.9	6.4081
[R].RYSNSFEDR.[D]	1xTMT6plex [N-Term]; 1xPhospho [S3(100)]	H11E01.3 1xPhospho [S70(100)]	3	H11E01.3	H11E01.3 [68-76]	1	1482.66	S3(Phospho): 100	1.138	1.22	121.4	108.3	92.2	117.9	92.3	98.2	99.4	79.7	78.2	112.5	2.69136
[R].QDSDENRRPER.[G]	1xTMT6plex [N-Term]; 1xPhospho [S3(100)]	F33A8.1 1xPhospho [S787(100)]	5	F33A8.1	F33A8.1 [785-795]	1	1710.78	S3(Phospho): 100	1.144	1.22	111.3	119.1	106	104	106.2	99	83.5	84.7	85.3	100.9	3.01664
[K].SLQCIPATSTVGDANIDIFNAK.[I]	2xTMT6plex [N-Term; K22]; 1xCarbamidomethyl [C4]; 1xPhospho [S1(100)]	F47G6.1a 1xPhospho [S327(100)]	1	F47G6.1a	F47G6.1a [327-348]	0	2873.45	S1(Phospho): 100	1.097	1.22	98.7	96.3	126.5	113.4	76.6	124.3	96.6	61.6	88.3	117.6	1.84987
[K].FEVESSDVSPR.[S]	1xTMT6plex [N-Term]; 2xPhospho [S5(100); S9(99.6)]	C07A12.1b 2xPhospho [S231(100); S235(99.6)]; C07A12.1a 2xPhospho [S229(100); S233(99.6)]	1	C07A12.1b; C07A12.1a	C07A12.1b [227-237]; C07A12.1a [225-235]	0	1640.68	S5(Phospho): 100; S9(Phospho): 99.57	1.488	1.219	119.2	122.3	109.8	120.6	73.3	86.9	77.6	89.2	78.7	122.4	2.4097
[K].SKSGDSSTPSTSR.[A]	2xTMT6plex [N-Term; K2]; 1xPhospho [S3(100)]	C33D3.1 1xPhospho [S291(100)]	1	C33D3.1	C33D3.1 [289-301]	1	1834.89	S3(Phospho): 99.99	1.298	1.219	100.9	98.2	136.3	120.6	84.2	82.6	96.6	71.7	90.1	118.6	1.98366
[K].TGEEGEQTMFCNR.[S]	1xTMT6plex [N-Term]; 1xCarbamidomethyl [C11]; 1xOxidation [M9(100)]; 1xPhospho [T8(100)]	F59A2.1b 1xPhospho [T276(100)]	2	F59A2.1b	F59A2.1b [269-281]	0	1883.75	T8(Phospho): 100; M9(Oxidation): 100	1.188	1.219	115.1	112.4	109.1	108.5	78.8	97	105.3	90.4	91.2	92.2	2.62492
[R].SSSSGSDLGK.[S]	2xTMT6plex [N-Term; K10]; 1xPhospho [S3(100)]	C01B12.3 1xPhospho [S595(100)]	1	C01B12.3	C01B12.3 [593-602]	0	1462.72	S3(Phospho): 100	1.562	1.219	125.2	120.6	120.2	111.2	73.8	79.7	75.7	72.8	74.8	145.9	2.92154
[R].AGPIPHSQSYPR.[N]	1xTMT6plex [N-Term]; 1xPhospho [S9(99.7)]	F39B1.1 1xPhospho [S91(99.7)]	2	F39B1.1	F39B1.1 [83-94]	0	1618.79	S9(Phospho): 99.69	1.104	1.219	95.8	126.5	91.7	122	92.1	98.7	105.2	80.4	72.2	115.6	2.02294
[R].KSESPEK.[T]	3xTMT6plex [N-Term; K1; K7]; 1xPhospho [S4(100)]	Y53F4B.9 1xPhospho [S498(100)]	1	Y53F4B.9	Y53F4B.9 [495-501]	1	1571.86	S4(Phospho): 100	1.022	1.219	118.7	101.4	104.9	100.7	106.8	101	104.6	93	84	84.9	2.48196
[K].NAQSGCVENK.[G]	2xTMT6plex [N-Term; K10]; 1xCarbamidomethyl [C6]; 1xPhospho [S4(100)]	C35C5.1 1xPhospho [S1884(100)]	1	C35C5.1	C35C5.1 [1881-1890]	0	1644.78	S4(Phospho): 100	1.353	1.219	130	101.4	119.3	110.2	96.1	70.5	88.9	100.3	89.3	94.1	1.85958
[K].LGCDAGLIITASHNPKEDNGYK.[A]	3xTMT6plex [N-Term; K16; K22]; 1xCarbamidomethyl [C3]; 1xDeamidated [N19(100)]; 1xPhospho [S12(100)]	Y43F4B.5a 1xPhospho [S151(100)]	19	Y43F4B.5a	Y43F4B.5a [140-161]	1	3141.59	S12(Phospho): 100; N19(Deamidated): 100	1.137	1.219	108.1	102.2	122.3	107	92.8	91.4	105.6	91.8	83.2	95.5	5.98912
[K].STSEEEDEGEEESRK.[V]	2xTMT6plex [N-Term; K15]; 1xPhospho [S3(100)]	T14A8.1 1xPhospho [S329(100)]	10	T14A8.1	T14A8.1 [327-341]	1	2279	S3(Phospho): 100	1.268	1.219	120.3	107.6	111.4	113.9	91.8	90.9	85.2	67.5	64.3	147.1	4.17502
[R].ASMISIADTSEAAK.[R]	2xTMT6plex [N-Term; K14]; 1xPhospho [S2(100)]	C12D8.10b 1xPhospho [S172(100)]	2	C12D8.10b	C12D8.10b [171-184]	0	1932.98	S2(Phospho): 100	1.162	1.219	125.1	100.9	81.5	134.7	93.1	106.1	86.3	89.8	94.6	87.8	3.60674
[R].GEKSTPDFDSDWQEAK.[E]	3xTMT6plex [N-Term; K3; K16]; 1xPhospho [S4(99.6)]	Y37E11C.1a 1xPhospho [S200(99.6)]	2	Y37E11C.1a	Y37E11C.1a [197-212]	1	2607.26	S4(Phospho): 99.58	0.993	1.219	103.3	107.7	109.2	101.6	94.5	103.6	120.5	83.6	76.1	100	2.25041
[K].ALDEAGPAEIAEMVKSIHK.[A]	3xTMT6plex [N-Term; K15; K19]; 1xPhospho [S16(100)]	F22B5.7 1xPhospho [S538(100)]	1	F22B5.7	F22B5.7 [523-541]	1	2776.49	S16(Phospho): 100	1.271	1.219	82.4	104.6	160.2	106.2	73.4	81.2	112.9	97.3	109.3	72.5	2.80843
[K].EYEGAEENSDEKSEESTSDPTPSSEAK.[S]	3xTMT6plex [N-Term; K12; K27]; 2xPhospho [S9(88); S13(92.8)]	T23B12.4 2xPhospho [S253(88); S257(92.8)]	1	T23B12.4	T23B12.4 [245-271]	1	3779.62	S9(Phospho): 88.03; S13(Phospho): 92.75	1.018	1.218	110.6	103.3	98.6	112.7	97.1	112.4	103.7	79.7	89.2	92.8	4.59678
[R].RDYSHQGDR.[N]	1xTMT6plex [N-Term]; 1xPhospho [S4(100)]	W08E3.2 1xPhospho [S349(100)]	4	W08E3.2	W08E3.2 [346-354]	1	1442.64	S4(Phospho): 100	1.392	1.218	115.1	104.7	128.3	116	85.6	84.8	79.8	73.9	73.1	138.8	4.06037
[R].SAVDLPSLQLVQSANDVEK.[M]	2xTMT6plex [N-Term; K19]; 1xPhospho [S1(100)]	C10C5.1g 1xPhospho [S1566(100)]; C10C5.1h 1xPhospho [S1528(100)]	8	C10C5.1g; C10C5.1h	C10C5.1g [1566-1584]; C10C5.1h [1528-1546]	0	2551.34	S1(Phospho): 100	1.173	1.218	132.8	114.3	95.7	100.6	97.2	101.2	85.1	78.9	76.9	117.2	5.16851
[K].IVGMPPQVSSTVTPSGSSSNLK.[K]	2xTMT6plex [N-Term; K22]; 1xPhospho [S17(99.4)]	F44B9.3a 1xPhospho [T300(100)]	10	F44B9.3a	F44B9.3a [288-309]	0	2711.41	S17(Phospho): 99.51	1.138	1.218	110.5	106.5	108.2	114.5	100.7	91.8	97.2	95.7	87.3	87.6	4.62907
[R].EFSAGDFEK.[Q]	2xTMT6plex [N-Term; K9]; 1xPhospho [S3(100)]	ZK792.5 1xPhospho [S91(100)]	1	ZK792.5	ZK792.5 [89-97]	0	1567.74	S3(Phospho): 100	0.974	1.218	112.5	111.2	97.7	97.7	102.2	104	116.6	79.2	74.5	104.4	2.70055
[K].RSTPSGGLK.[H]	2xTMT6plex [N-Term; K9]; 3xPhospho [S2(100); T3(100); S5(100)]	Y81G3A.3b 3xPhospho [S656(100); T657(100); S659(100)]	1	Y81G3A.3b	Y81G3A.3b [655-663]	1	1600.73	S2(Phospho): 100; T3(Phospho): 100; S5(Phospho): 100	1.277	1.218	107.9	125.8	113.2	107	86.6	97.2	82.9	82.4	89.7	107.3	2.5163
[K].ETSSPESK.[A]	2xTMT6plex [N-Term; K8]; 1xPhospho [S4(100)]	ZK993.1a 1xPhospho [S209(100)]	1	ZK993.1a	ZK993.1a [206-213]	0	1402.69	S4(Phospho): 100	1.642	1.218	125	133.2	100.9	123.4	74	78.9	67.5	77.2	97.8	122.1	2.15187
[R].ERDPETTSENMR.[L]	1xTMT6plex [N-Term]; 1xOxidation [M11(100)]; 1xPhospho [T/S]	C17G1.8 1xPhospho [S271(99)]	11	C17G1.8	C17G1.8 [264-275]	1	1789.76	S8(Phospho): 98.44; M11(Oxidation): 100	1.403	1.218	121.2	120	112.7	111.2	78.8	83.1	86.8	81.2	80.4	124.7	2.20382
[R].SSSRTSCPSPLTTDNSPK.[R]	2xTMT6plex [N-Term; K18]; 1xCarbamidomethyl [C7]; 3xPhospho [S3(98.3); S6(99.2); S9(100)]	F18H3.4 3xPhospho [S427(98.3); S430(99.2); S433(100)]	1	F18H3.4	F18H3.4 [425-442]	1	2620.12	S3(Phospho): 98.34; S6(Phospho): 99.17; S9(Phospho): 100	1.254	1.218	103.6	104	128.5	115.7	79.5	87.3	103.4	72	83	123.1	3.14407
[K].MTMIDSFKLK.[R]	3xTMT6plex [N-Term; K8; K10]; 1xPhospho [S6(100)]	T19B10.5 1xPhospho [S99(100)]	1	T19B10.5	T19B10.5 [94-103]	1	1981.09	S6(Phospho): 100	1.477	1.218	111.3	111.5	122.7	125.4	76	82.8	80.4	50.8	60.9	178.3	1.97473
[K].KEDSEEDDDDK.[K]	3xTMT6plex [N-Term; K1; K11]; 1xPhospho [S4(100)]	ZC449.5 1xPhospho [S320(100)]	6	ZC449.5	ZC449.5 [317-327]	1	2091.96	S4(Phospho): 100	1.346	1.218	120.1	116.4	112.1	111.6	86.9	88.7	80.8	57.1	60	166.3	4.21886
[R].ASPATQAQQTAVPSSANLDINTDEIMQWIIDLR.[D]	1xTMT6plex [N-Term]; 1xOxidation [M26(100)]; 1xPhospho [S2(100)]	C26E6.3 1xPhospho [S7(100)]	2	C26E6.3	C26E6.3 [6-38]	0	3922.91	S2(Phospho): 100; M26(Oxidation): 100	0.853	1.218	95.3	102.5	104.3	98.7	158.6	98.9	94.7	105.3	53.2	88.4	4.28999
[K].EYQSHGSNLTLNSER.[V]	1xTMT6plex [N-Term]; 1xPhospho [S7(100)]		2	F46H5.4	F46H5.4 [556-570]	0	2043.93	S7(Phospho): 100	1.253	1.218	128.1	116.4	105.2	101.8	94.2	86.3	89.9	86.8	83.7	107.6	6.05276
[R].ADSVLASI.[-]	1xTMT6plex [N-Term]; 1xPhospho [S3(100)]	T22D1.4 1xPhospho [S581(100)]	8	T22D1.4	T22D1.4 [579-586]	0	1084.55	S3(Phospho): 100	1.056	1.218	117.7	126.7	90.1	95.4	114.7	119.1	71.6	78.1	106.1	80.6	2.77345
[K].EESDDDMGFGLFD.[-]	1xTMT6plex [N-Term]; 1xPhospho [S3(100)]	F25H2.10 1xPhospho [S302(100)]; C37A2.7 1xPhospho [S97(100)]	9	F25H2.10; C37A2.7	F25H2.10 [300-312]; C37A2.7 [95-107]	0	1785.68	S3(Phospho): 100	1.38	1.218	100.3	173.9	94.2	94.7	69.2	111.9	70.6	61.4	72.2	151.7	3.53918
[R].VKSPNDGSKSPK.[K]	4xTMT6plex [N-Term; K2; K9; K12]; 2xPhospho [S3(100); S10(99.5)]	R06C1.3a 2xPhospho [S179(100); S186(100)]	5	R06C1.3a	R06C1.3a [177-188]	2	2320.25	S3(Phospho): 100; S10(Phospho): 100	1.186	1.217	114.5	99.9	112.7	117.6	95.3	88.8	97.2	81.4	99.5	93.1	2.70216
[R].VSPVPEVPEK.[V]	2xTMT6plex [N-Term; K10]; 1xPhospho [S2(100)]	T03F1.9 1xPhospho [S502(100)]	12	T03F1.9	T03F1.9 [501-510]	0	1618.89	S2(Phospho): 100	1.269	1.217	128.7	111.3	101.4	111.7	93.1	95	79.6	84.1	95.1	100	3.28504
[R].KHQDSDSEQSGK.[R]	3xTMT6plex [N-Term; K1; K12]; 1xPhospho [S5(100)]	W06E11.2 1xPhospho [S10(100)]	3	W06E11.2	W06E11.2 [6-17]	1	2113.05	S5(Phospho): 100	1.343	1.217	108.8	109.2	116	126	76.9	85.7	94.2	76.8	76.8	129.8	3.07339
[R].AFTLSLLR.[S]	1xTMT6plex [N-Term]		1	K07H8.6c	K07H8.6c [639-646]	0	1149.72		0.902	1.217	92.6	88.1	84.6	143.2	90	128.9	120.9	64.1	74.5	113	1.20816
[K].SSPTTSDDDIREKNSNSSDE.[-]	2xTMT6plex [N-Term; K13]; 2xPhospho [S/T]		2	F02E9.2b; F02E9.2a	F02E9.2b [177-196]; F02E9.2a [208-227]	2	2802.18	S15(Phospho): 66.67; S17(Phospho): 66.67; S18(Phospho): 66.67	1.366	1.217	102.9	129.1	115.7	114.3	81	79.3	93.2	82.5	75.2	126.8	2.63166
[K].SSAENRPPGETDAMEVDSNELR.[I]	1xTMT6plex [N-Term]; 1xPhospho [S18(100)]	F54C8.3 1xPhospho [S844(100)]	1	F54C8.3	F54C8.3 [827-848]	0	2713.2	S18(Phospho): 100	1.276	1.217	129.3	122.2	100	102.3	94.1	91.6	80.9	79.6	81.2	118.8	4.04757
[R].ELSDDDRK.[D]	2xTMT6plex [N-Term; K8]; 1xPhospho [S3(100)]	Y57G11C.9a 1xPhospho [S270(100)]	12	Y57G11C.9a	Y57G11C.9a [268-275]	1	1515.75	S3(Phospho): 100	1.312	1.217	126.8	120.5	100	109.8	87.6	93	80.7	82	88.3	111.3	2.66148
[K].QHINDDIDNGNADDERSSR.[E]	1xTMT6plex [N-Term]; 1xPhospho [S]		4	T21H8.1h	T21H8.1h [104-122]	1	2480.06	S17(Phospho): 50; S18(Phospho): 50	1.254	1.217	117.5	114	117.6	102.5	93.4	87.8	88.9	73	67	138.3	4.78765
[R].SRSPPPAK.[R]	2xTMT6plex [N-Term; K8]; 1xPhospho [S3(100)]	E01A2.4 1xPhospho [S155(100)]	4	E01A2.4	E01A2.4 [153-160]	1	1377.77	S3(Phospho): 100	1.059	1.217	116.2	112.7	98.1	103.2	97.3	100	107.4	84.2	78.1	102.8	3.15625
[R].VSLDEDR.[Q]	1xTMT6plex [N-Term]; 1xPhospho [S2(100)]	T26C11.5 1xPhospho [S172(100)]	1	T26C11.5	T26C11.5 [171-177]	0	1142.53	S2(Phospho): 100	1.136	1.217	139.3	110.3	104.1	85.6	127	111.7	51.3	79.4	113.3	78	2.22289
[R].SPSFPVMMK.[S]	2xTMT6plex [N-Term; K9]; 1xPhospho [S3(100)]	F13B9.5 1xPhospho [S759(100)]	4	F13B9.5	F13B9.5 [757-765]	0	1561.79	S3(Phospho): 100	1.06	1.217	114	111.1	103.4	101.8	93.7	102.4	108.5	87.6	80	97.5	2.38459
[K].QSSVQDNGSSSSSASSSASPSNR.[R]	1xTMT6plex [N-Term]; 1xPhospho [S]	Y48A6B.13a 1xPhospho [S328(99.7)]	15	Y48A6B.13a	Y48A6B.13a [310-332]	0	2523.08	S19(Phospho): 99.73	1.011	1.217	93.1	127.4	86.1	117.6	80.5	134.7	99.4	65.3	91.7	104.4	5.17122
[K].KSPSSVQNTSVFSIDNILNSQK.[V]	3xTMT6plex [N-Term; K1; K22]; 1xPhospho [S2(100)]	F43G9.11 1xPhospho [S65(100)]	3	F43G9.11	F43G9.11 [64-85]	1	3160.69	S2(Phospho): 100	1.377	1.217	123	121.9	105.3	112.5	92.6	87.5	72.1	87.4	78.6	119.2	3.45881
[K].RSPVDNFYNLTPQSAQFQK.[L]	2xTMT6plex [N-Term; K19]; 1xDeamidated [N/Q]; 1xPhospho [S2(100)]	C06A6.2b 1xPhospho [S199(100)]	2	C06A6.2b	C06A6.2b [198-216]	1	2779.39	S2(Phospho): 100; N9(Deamidated): 50; Q13(Deamidated): 50	1.171	1.217	99.8	118.2	117.3	107.8	91.7	101.2	90.9	71.1	94.6	107.4	3.23503
[K].VEKSPSPEDSGIR.[R]	2xTMT6plex [N-Term; K3]; 2xPhospho [S4(100); S6(99.2)]	ZK484.3 2xPhospho [S18(100); S20(100)]	19	ZK484.3	ZK484.3 [15-27]	1	2018.96	S4(Phospho): 100; S6(Phospho): 100	1.369	1.217	120.9	118.7	102.3	120.1	86	88.9	78.2	71.5	75.3	138.1	3.42772
[R].ATSVQGSAPSSGSK.[S]	2xTMT6plex [N-Term; K14]; 1xPhospho [S/T]	C01G8.6 1xPhospho [S229(100)]	11	C01G8.6	C01G8.6 [223-236]	0	1801.91	S11(Phospho): 99.68	1.238	1.217	114.4	117.4	117.1	101.1	82	96	94.7	99.3	97.9	80.2	3.80315
[R].DLVIPVTMRPEVDSMASLLGK.[F]	2xTMT6plex [N-Term; K21]; 1xPhospho [S17(100)]	R06F6.1 1xPhospho [S344(100)]	2	R06F6.1	R06F6.1 [328-348]	0	2809.5	S17(Phospho): 100	1.509	1.216	134.1	128.5	118.8	91.7	73.3	76.6	85.3	98.6	100.1	93.1	3.45396
[K].TPSPNLPTHKPNK.[S]	3xTMT6plex [N-Term; K10; K13]; 1xPhospho [S3(99.4)]	T08H4.1c 1xPhospho [S1117(99.4)]	1	T08H4.1c	T08H4.1c [1115-1127]	0	2198.23	S3(Phospho): 99.42	1.244	1.216	86.6	112.2	118.9	132.9	56.3	106.2	109.1	88.9	71.4	117.6	2.24291
[R].SNSISHSSDVIRPSQPK.[A]	2xTMT6plex [N-Term; K17]; 1xPhospho [S]	Y39G10AR.18b 1xPhospho [S153(100)]; Y39G10AR.18a 1xPhospho [S513(100)]	2	Y39G10AR.18b; Y39G10AR.18a	Y39G10AR.18b [151-167]; Y39G10AR.18a [511-527]	0	2377.23	S3(Phospho): 100	1.113	1.216	106.8	104.9	113.5	111.3	92.8	97.3	104.1	85.5	91.6	92.2	2.79924
[R].ISEPASPALPHK.[L]	2xTMT6plex [N-Term; K12]; 2xPhospho [S2(100); S6(100)]	C43E11.6a 2xPhospho [S591(100); S595(100)]	9	C43E11.6a	C43E11.6a [590-601]	0	1864.94	S2(Phospho): 100; S6(Phospho): 100	1.36	1.216	128.1	123.4	94.5	115.1	87.2	90.9	76.2	64.8	69.6	150.1	5.26724
[K].HTPQHSSEQIK.[Q]	2xTMT6plex [N-Term; K11]; 1xPhospho [S6(99.4)]	C23F12.1a 1xPhospho [S2531(99.4)]	3	C23F12.1a	C23F12.1a [2526-2536]	0	1829.93	S6(Phospho): 100	1.391	1.216	114.2	117.1	118.6	113.9	81.2	82.5	86.2	87.4	77.3	121.4	3.12919
[R].SNKEETPAGEDGEEK.[A]	3xTMT6plex [N-Term; K3; K15]; 1xDeamidated [N2(100)]; 1xPhospho [S/T]		2	F26F12.7	F26F12.7 [1140-1154]	1	2388.14	S1(Phospho): 50; N2(Deamidated): 100; T6(Phospho): 50	1.233	1.216	130.5	96.5	108.4	114	71.6	101.1	100.6	59.7	74.4	143.2	1.56577
[R].ESHDFNTSPYIKEEEDLDGSHLLMGGIRPDTPTNDR.[S]	2xTMT6plex [N-Term; K12]; 2xPhospho [T7(99); T31(98)]	F22D3.1b 2xPhospho [T167(98.1); T/S/Y]	9	F22D3.1b	F22D3.1b [137-172]	1	4704.14	T7(Phospho): 98.41; T31(Phospho): 98.41	1.246	1.216	110.7	107.2	119.8	113.1	84.7	90.8	95.8	88.4	83.5	106.2	8.65716
[R].EVSTPIAYHVK.[V]	2xTMT6plex [N-Term; K11]; 1xPhospho [T4(99.6)]	F08G12.1 1xPhospho [T441(99.6)]	2	F08G12.1	F08G12.1 [438-448]	0	1781.96	T4(Phospho): 99.63	1.074	1.215	117.4	106.5	114.3	93.7	100.8	93.7	107.1	74.7	85.7	106.1	3.19478
[K].ISAYIPEPTQNSSMASMSSTPSSGQSSSPR.[N]	1xTMT6plex [N-Term]; 1xPhospho [S/Y/T]; 1xOxidation [M]		20	F07A11.6b	F07A11.6b [81-110]	0	3397.51	M14(Oxidation): 50; M17(Oxidation): 50; S28(Phospho): 99.92	1.248	1.215	115.8	126.1	75.9	133.1	76.8	83	111.1	82.7	65.6	129.9	2.9117
[K].LMEEDIYEAR.[T]	1xTMT6plex [N-Term]; 1xOxidation [M2(100)]		2	Y92H12A.1b	Y92H12A.1b [414-423]	0	1513.74	M2(Oxidation): 100	1.23	1.215	110.9	118.1	111	109	89.1	89.3	95.5	80.1	89	108	2.1441
[R].LKSHTTAVIK.[D]	3xTMT6plex [N-Term; K2; K10]; 1xPhospho [S3(100)]	R90.1 1xPhospho [S322(100)]	1	R90.1	R90.1 [320-329]	1	1865.12	S3(Phospho): 100	1.504	1.215	123.7	115	118.3	115.7	75.7	70.5	89.6	89.1	90.1	112.5	2.82295
[K].HQDTSDDSEESEDEEEKSPR.[K]	2xTMT6plex [N-Term; K17]; 1xDeamidated [Q2(100)]; 3xPhospho [S5(98.5); S8(100); S11(100)]	Y55B1BR.3 3xPhospho [S191(98.5); S194(100); S197(100)]	1	Y55B1BR.3	Y55B1BR.3 [187-206]	1	3048.13	Q2(Deamidated): 100; S5(Phospho): 98.54; S8(Phospho): 99.98; S11(Phospho): 100	1.044	1.215	96.4	103.5	115.7	112.5	100.5	112.4	94.8	67.9	72.3	124	2.87551
[K].TEQEVPNDPESEKEVKEDAK.[E]	4xTMT6plex [N-Term; K13; K16; K20]; 1xPhospho [S11(100)]	Y71G10AL.1b 1xPhospho [S21(100)]	1	Y71G10AL.1b	Y71G10AL.1b [11-30]	2	3297.69	S11(Phospho): 100	1.234	1.215	104.8	104.5	119.6	120.5	92	99	82.1	70.2	87.1	120.1	4.4307
[R].TRTPLTTSATNSPRPTTEPTIK.[E]	2xTMT6plex [N-Term; K22]; 1xDeamidated [N11(100)]; 2xPhospho [T6(100); T/S]	F27D4.2a 2xPhospho [T242(100); T/S]	1	F27D4.2a	F27D4.2a [237-258]	1	2989.5	T1(Phospho): 50; T3(Phospho): 50; T6(Phospho): 99.97; N11(Deamidated): 100	1.241	1.215	126.8	102.4	112	108.9	93.2	95.3	83.4	84.2	86	107.7	2.80124
[R].RVEGASPLMK.[R]	2xTMT6plex [N-Term; K10]; 1xPhospho [S6(100)]	C01G6.8a 1xPhospho [S909(100)]	5	C01G6.8a	C01G6.8a [904-913]	1	1625.89	S6(Phospho): 100	1.327	1.215	118.6	115.3	117.3	107.1	85.4	80.4	93.2	89.4	83.5	110	3.79067
[R].EASCGENDDTDGDGKEEDAQKEDDIDGSK.[T]	4xTMT6plex [N-Term; K15; K21; K29]; 1xCarbamidomethyl [C4]; 2xDeamidated [N7(100); Q20(100)]; 1xPhospho [S3(100)]	F10E9.3 1xPhospho [S48(100)]	2	F10E9.3	F10E9.3 [46-74]	2	4127.81	S3(Phospho): 99.98; N7(Deamidated): 100; Q20(Deamidated): 100	1.28	1.215	119.7	106.3	114.9	113	91.3	82.7	91.9	94.9	86.2	99.1	3.60346
[R].RFSDFLGLHGK.[I]	2xTMT6plex [N-Term; K11]; 1xPhospho [S3(100)]	C05D9.1 1xPhospho [S134(100)]	3	C05D9.1	C05D9.1 [132-142]	1	1814.97	S3(Phospho): 100	0.92	1.215	125.6	92.2	93.5	99.7	112.5	109	113.7	86.1	91.9	75.9	3.24511
[K].TWTFCGTPEYVSPEIILNK.[G]	2xTMT6plex [N-Term; K19]; 1xCarbamidomethyl [C5]; 1xDeamidated [N18(100)]; 1xPhospho [T/Y/S]	F55A8.2h 1xPhospho [T629(100)]	3	F55A8.2h	F55A8.2h [627-645]	0	2794.38	T1(Phospho): 50; T3(Phospho): 50; N18(Deamidated): 100	1.357	1.215	107.4	137.7	83.6	132.1	82.2	98.7	73.8	116.4	75.7	92.5	1.97356
[K].FDSPSKPDPQQVSQQSNQLSSQK.[S]	3xTMT6plex [N-Term; K6; K23]; 1xDeamidated [N17(98.3)]; 1xPhospho [S3(100)]	Y46G5A.30 1xPhospho [S22(100)]	3	Y46G5A.30	Y46G5A.30 [20-42]	0	3328.67	S3(Phospho): 100; N17(Deamidated): 98.32	0.7	1.215	57.7	105.3	115.8	93.1	128.7	123.2	146.4	62.8	84.8	82	2.26157
[K].KGHPSEDGDSTR.[N]	2xTMT6plex [N-Term; K1]; 1xPhospho [S5(100)]	Y37E11C.1a 1xPhospho [S281(100)]	1	Y37E11C.1a	Y37E11C.1a [277-288]	1	1823.87	S5(Phospho): 100	1.083	1.214	103.3	110.1	110.5	109	97.8	96.4	105.6	94	72.1	101.3	2.69296
[K].LDNITEESGTPEEELMSGRDSEDEGLR.[R]	1xTMT6plex [N-Term]; 1xPhospho [S21(99.1)]	F14D7.2 1xPhospho [S292(99.1)]	1	F14D7.2	F14D7.2 [272-298]	1	3317.46	S21(Phospho): 99.14	1.188	1.214	107.3	103.9	111.8	121.6	101.4	109.6	69.7	87	92.2	95.4	2.56978
[R].FINVVNNLVTTPEDAENVK.[K]	2xTMT6plex [N-Term; K19]; 1xDeamidated [N7(99.4)]; 1xPhospho [T]		2	Y82E9BR.19	Y82E9BR.19 [281-299]	0	2655.37	N7(Deamidated): 99.42; T10(Phospho): 50; T11(Phospho): 50	1.139	1.214	114.5	99.6	108.1	117	121.9	80	87.4	110	85.7	75.7	2.01235
[R].QRSLAQISFK.[N]	2xTMT6plex [N-Term; K10]; 1xPhospho [S3(100)]	C04A2.7a 1xPhospho [S886(100)]	2	C04A2.7a	C04A2.7a [884-893]	1	1715.96	S3(Phospho): 100	1.052	1.214	100.5	102.3	116.7	109.7	100.4	111.7	93.7	77	89	99.1	2.41543
[R].VSVQLTR.[A]	1xTMT6plex [N-Term]; 1xPhospho [S2(100)]	F26H11.2a 1xPhospho [S2031(100)]	1	F26H11.2a	F26H11.2a [2030-2036]	0	1111.61	S2(Phospho): 100	1.122	1.214	105.3	133.3	98.5	100.3	101	101.4	90	77	87.5	105.7	2.02156
[K].SGNTDTLRSTRSEGTPNK.[R]	2xTMT6plex [N-Term; K18]; 3xPhospho [T6(100); S9(98.8); S/T]	K08H10.1k 3xPhospho [T1379(100); S1382(98.8); S/T]	1	K08H10.1k	K08H10.1k [1374-1391]	2	2619.16	T6(Phospho): 99.98; S9(Phospho): 98.8; S12(Phospho): 50; T15(Phospho): 50	0.719	1.214	100.1	86.9	99.7	89	138	130.7	123.4	67.4	87.8	77	3.28124
[R].ESPAQSPTR.[H]	1xTMT6plex [N-Term]; 1xPhospho [S6(100)]	F46H5.2a 1xPhospho [S296(99.6)]	4	F46H5.2a	F46H5.2a [291-299]	0	1281.6	S6(Phospho): 100	1.269	1.214	117.4	115.1	110.5	109.8	84.4	94	89.2	85.1	92.7	102	2.49383
[R].ETEGSQSDNER.[E]	1xTMT6plex [N-Term]; 1xPhospho [S7(100)]	C11E4.6 1xPhospho [S332(100)]	1	C11E4.6	C11E4.6 [326-336]	0	1560.64	S7(Phospho): 100	1.681	1.214	142.9	130.1	81.5	130	60.1	92.9	63.1	50.4	62	187	3.17811
[R].RPSRPCSSYDRPSSPSVVIR.[E]	1xTMT6plex [N-Term]; 1xCarbamidomethyl [C6]; 2xPhospho [S13(99.8); S14(97.9)]	T13H2.5a 2xPhospho [S1417(99.8); S1418(97.9)]	1	T13H2.5a	T13H2.5a [1405-1424]	0	2692.26	S13(Phospho): 99.79; S14(Phospho): 97.94	1.2	1.213	111.6	116.5	109.1	108.6	85.7	92.5	100.5	77.5	91.1	106.9	2.48521
[R].GASDNGEEPDNKK.[A]	3xTMT6plex [N-Term; K12; K13]; 1xPhospho [S3(100)]	F33H2.3 1xPhospho [S213(100)]	4	F33H2.3	F33H2.3 [211-223]	1	2128.05	S3(Phospho): 100	1.584	1.213	127.1	112.9	117.7	120.5	68.4	77.6	80.4	78.6	75	141.9	3.50895
[R].GDGTPDSTDTQK.[G]	2xTMT6plex [N-Term; K12]; 1xPhospho [T4(100)]	ZK867.1c 1xPhospho [T333(100)]	3	ZK867.1c	ZK867.1c [330-341]	0	1759.82	T4(Phospho): 100	1.371	1.213	120.9	117.3	107.9	115.7	78	88.3	86.4	76.1	80.3	129.1	2.3199
[K].LTDLVITTRPPNFVAQILLPDDSPTASIDSK.[V]	2xTMT6plex [N-Term; K31]; 1xPhospho [S23(100)]	Y39G10AR.18b 1xPhospho [S488(100)]; Y39G10AR.18a 1xPhospho [S848(100)]	2	Y39G10AR.18b; Y39G10AR.18a	Y39G10AR.18b [466-496]; Y39G10AR.18a [826-856]	0	3876.08	S23(Phospho): 100	1.009	1.213	118.5	110.3	93.1	101.4	111.2	103.7	99.9	84	69.9	107.9	3.44665
[K].ELFSITEDGELSDETK.[K]	2xTMT6plex [N-Term; K16]; 1xPhospho [S12(100)]	W04D2.6c 1xPhospho [S190(99.7)]	9	W04D2.6c	W04D2.6c [179-194]	0	2351.13	S12(Phospho): 99.54	1.224	1.213	120.2	118.3	98.5	111.2	90.6	95.7	88.4	84	87.1	106	4.52478
[K].VETPTAMSSQHPSVNSLCCLDEELDQAAATLAK.[I]	2xTMT6plex [N-Term; K33]; 2xCarbamidomethyl [C18; C19]; 1xOxidation [M7(100)]; 1xPhospho [S13(100)]	T27E9.7 1xPhospho [S38(100)]	2	T27E9.7	T27E9.7 [26-58]	0	4127.94	M7(Oxidation): 100; S13(Phospho): 99.98	1.081	1.213	104.1	101	132.2	95.2	106.9	85.1	108.1	91.5	92.3	83.6	4.49594
[K].SGESMNDSEKSESPIEEGEGETFEK.[K]	3xTMT6plex [N-Term; K10; K25]; 1xDeamidated [N6(100)]; 1xOxidation [M5(100)]; 1xPhospho [S13(97.4)]		8	T05F1.6	T05F1.6 [102-126]	1	3516.57	M5(Oxidation): 100; N6(Deamidated): 100; S13(Phospho): 98.61	1.121	1.213	112	95.2	121.8	108.2	93.1	105.5	93.9	90.5	87.2	92.6	2.86322
[K].IEGAEEDASRMEEVD.[-]	1xTMT6plex [N-Term]; 1xPhospho [S9(100)]	C47E8.5 1xPhospho [S696(100)]	5	C47E8.5	C47E8.5 [688-702]	1	1988.84	S9(Phospho): 100	0.87	1.213	105.6	101.4	94.6	101.6	112.1	121.9	113.5	81.9	84.4	82.9	3.86201
[R].QLYTESPTD.[-]	1xTMT6plex [N-Term]; 1xPhospho [T8(100)]	C56A3.5 1xPhospho [T377(100)]	2	C56A3.5	C56A3.5 [370-378]	0	1362.6	T8(Phospho): 100	1.183	1.213	114.1	104.6	110.6	114.7	93.8	97.6	90	78.6	87.3	108.7	2.08733
[R].FKPDLPTAAPVSIIPSMSNTSFPEAVR.[D]	2xTMT6plex [N-Term; K2]; 1xDeamidated [N19(100)]; 1xPhospho [S12(100)]	F35G12.3a 1xPhospho [S891(100)]	4	F35G12.3a	F35G12.3a [880-906]	0	3411.77	S12(Phospho): 99.98; N19(Deamidated): 100	1.332	1.213	111.3	92.5	120.3	134.2	80.7	64.8	112.7	113.2	82.9	87.4	3.22044
[R].KYESEEYSFEETYDYEQENTNKK.[Q]	4xTMT6plex [N-Term; K1; K22; K23]; 2xDeamidated [Q17(100); N21(100)]; 2xPhospho [S4(100); Y15(99.2)]	K09F5.2 2xPhospho [S1501(100); Y1512(99.2)]	9	K09F5.2	K09F5.2 [1498-1520]	2	4031.81	S4(Phospho): 100; T12(Phospho): 33.17; Y13(Phospho): 33.17; Y15(Phospho): 33.17; Q17(Deamidated): 99.97; N19(Deamidated): 98.62	0.861	1.213	96.6	105.5	102.2	97.5	112.6	106.4	130.7	90.5	84.8	73.2	3.09
[K].TTLKPSPPTDSEIQLKPSDKA.[-]	4xTMT6plex [N-Term; K4; K16; K20]; 1xDeamidated [Q14(100)]; 1xPhospho [T/S]		3	T14D7.2	T14D7.2 [656-676]	1	3250.8	S11(Phospho): 99.47; Q14(Deamidated): 100	1.221	1.213	100.6	115.7	115	116.6	99.2	87.5	88.5	70.6	79.6	126.8	2.09975
[R].KYESEEYSFEETYDYEQENTNK.[K]	3xTMT6plex [N-Term; K1; K22]; 2xDeamidated [Q17(100); N19(100)]; 2xPhospho [S4(100); T12(97.8)]	K09F5.2 2xPhospho [S1501(100); S1505(100)]	18	K09F5.2	K09F5.2 [1498-1519]	1	3674.55	S4(Phospho): 100; S8(Phospho): 99.39; Q17(Deamidated): 100; N19(Deamidated): 100	0.855	1.213	97.4	103.5	99.5	100.4	119.4	110.8	121.3	75.5	74.6	97.6	3.26106
[K].VSPSTDDDDDEGEEEK.[N]	2xTMT6plex [N-Term; K16]; 1xPhospho [T5(100)]	C09G4.1b 1xPhospho [T347(99.4)]	16	C09G4.1b	C09G4.1b [343-358]	0	2304.96	T5(Phospho): 100	1.418	1.213	122.6	116	111.3	115.8	85.5	81	79.9	75.7	74.3	138	4.61519
[R].KTPSSPSR.[R]	2xTMT6plex [N-Term; K1]; 1xPhospho [S/T]	C15C6.3 1xPhospho [S397(100)]	5	C15C6.3	C15C6.3 [393-400]	1	1397.76	S7(Phospho): 98.89	1.332	1.213	141.9	107.2	105	104.3	83.5	94.1	80.5	79.8	86.5	117.1	2.31289
[K].STSTEYVSK.[G]	2xTMT6plex [N-Term; K9]; 1xPhospho [S3(98.6)]		23	T21B6.1	T21B6.1 [504-512]	0	1539.77	T4(Phospho): 99.72	1.428	1.212	120.7	118.3	118	109.6	80.8	79	85.2	76.5	79.3	132.8	3.36878
[R].ERNESPK.[L]	2xTMT6plex [N-Term; K7]; 1xPhospho [S5(100)]	F44E2.3 1xPhospho [S75(100)]	1	F44E2.3	F44E2.3 [71-77]	1	1397.72	S5(Phospho): 100	1.099	1.212	124.9	116	91.6	102	110.3	100.6	85.8	86.1	82.9	99.9	2.09591
[R].VASVQCVEHLIGEPR.[G]	1xTMT6plex [N-Term]; 1xCarbamidomethyl [C6]; 1xPhospho [S3(100)]	F33G12.6a 1xPhospho [S606(100)]	3	F33G12.6a	F33G12.6a [604-618]	0	2003	S3(Phospho): 100	1.196	1.212	111.8	102.1	125.2	106.1	89	93.3	97	84.7	88.2	102.5	5.47175
[K].KESREGSSNDEHSNESSTR.[S]	2xTMT6plex [N-Term; K1]; 2xPhospho [S3(99.5); S/T]	C17E4.6 2xPhospho [S17(99.5); S/T]	3	C17E4.6	C17E4.6 [15-33]	2	2754.18	S3(Phospho): 99.5; S7(Phospho): 50.25; S8(Phospho): 50.25	1.327	1.212	126.4	118.2	104.2	109.1	85.9	82.2	90.7	95.8	94.2	93.2	5.03239
[K].SRESAERDDEDYCPSSSTAYK.[K]	2xTMT6plex [N-Term; K21]; 1xCarbamidomethyl [C13]; 1xPhospho [S4(100)]	F29B9.2c 1xPhospho [S751(100)]	3	F29B9.2c	F29B9.2c [748-768]	2	2991.31	S4(Phospho): 100	1.598	1.212	122	115	118.9	123	81	74.6	69.2	81.8	90.5	124	6.24638
[K].EANPEGSDDGFTK.[V]	2xTMT6plex [N-Term; K13]; 1xPhospho [S7(100)]	Y17G7B.12 1xPhospho [S48(100)]	3	Y17G7B.12	Y17G7B.12 [42-54]	0	1904.87	S7(Phospho): 100	1.431	1.212	122.7	117.9	107.6	118.4	81.2	83.4	80	74.7	79.6	134.5	3.34215
[K].ELDSLSRSPDVR.[G]	1xTMT6plex [N-Term]; 1xPhospho [S8(100)]	H19M22.2b 1xPhospho [S4320(100)]	10	H19M22.2b	H19M22.2b [4313-4324]	1	1682.83	S8(Phospho): 100	1.236	1.212	110.2	111.7	116.8	110.6	87.3	92.6	92.7	73.1	73.5	131.5	3.41752
[R].TTHRSPSPPR.[G]	1xTMT6plex [N-Term]; 2xPhospho [S5(100); S7(100)]	C23F12.1a 2xPhospho [S1359(100); S1361(100)]	5	C23F12.1a	C23F12.1a [1355-1364]	1	1524.69	S5(Phospho): 100; S7(Phospho): 100	1.596	1.212	117.1	120.4	120.3	121	71.1	83.3	70.7	72.5	71.9	151.9	2.94233
[K].TENSSVKSDSSDSQADSQEK.[K]	3xTMT6plex [N-Term; K7; K20]; 1xDeamidated [Q/N]; 2xPhospho [S/T]	T23G7.3 2xPhospho [S173(97.8); S178(98.9)]	2	T23G7.3	T23G7.3 [169-188]	1	2977.32	N3(Deamidated): 100; S5(Phospho): 97.77; S10(Phospho): 98.86	1.178	1.212	109.6	123.5	95.8	114.6	93.4	96.9	92	78.8	79.7	115.8	2.84164
[R].ESSQSPQLYDPK.[R]	2xTMT6plex [N-Term; K12]; 2xPhospho [S3(99.5); S5(100)]	T11G6.5a 2xPhospho [S603(100); S/Y]	7	T11G6.5a	T11G6.5a [599-610]	0	1996.91	S3(Phospho): 99.54; S5(Phospho): 100	1.175	1.212	114.2	120.7	105.7	102.5	96.3	95.5	91	83.6	89.9	100.6	4.28856
[RK].SSSNIR.[RAN]	1xTMT6plex [N-Term]; 1xPhospho [S1(100)]	Y18D10A.13 1xPhospho [S2014(100)]; H24G06.1a 1xPhospho [S1331(100)]	6	Y18D10A.13; H24G06.1a	Y18D10A.13 [2014-2019]; H24G06.1a [1331-1336]	0	972.471	S1(Phospho): 100	1.364	1.212	117.4	132.6	104.8	106.4	81.4	91.8	80.3	84.4	69.1	131.9	2.51863
[R].ASPTSTGSGGAAK.[S]	2xTMT6plex [N-Term; K13]; 1xPhospho [S2(100)]	F41E6.13a 1xPhospho [S375(100)]	20	F41E6.13a	F41E6.13a [374-386]	0	1629.82	S2(Phospho): 100	1.253	1.212	116.5	118.3	99.7	116.5	93.2	92.8	83.9	78.8	84	116.4	4.27283
[R].REEDAYFRPVSK.[S]	2xTMT6plex [N-Term; K12]; 1xPhospho [S11(100)]	T17H7.4c 1xPhospho [S599(100)]	4	T17H7.4c	T17H7.4c [589-600]	1	2035.04	S11(Phospho): 100	1.264	1.212	114.8	106.9	114.9	115.3	87.9	89.2	91.2	73.2	64.9	141.7	4.19013
[R].EASESSSKESSVAPEEK.[K]	3xTMT6plex [N-Term; K8; K17]; 3xPhospho [S11(99.6); S]	F15E6.1 3xPhospho [S1468(98.6); S]; Y51H4A.12 3xPhospho [S1489(98.6); S]	25	F15E6.1; Y51H4A.12	F15E6.1 [1458-1474]; Y51H4A.12 [1479-1495]	1	2708.2	S6(Phospho): 99.31; S7(Phospho): 99.31; S11(Phospho): 99.99	1.46	1.212	118.9	118.9	112	119.1	79.1	82.2	79.6	83.2	80.4	126.6	4.72815
[R].SASLEK.[V]	2xTMT6plex [N-Term; K6]; 1xPhospho [S3(100)]	T04A8.15 1xPhospho [S531(100)]	1	T04A8.15	T04A8.15 [529-534]	0	1172.63	S3(Phospho): 100	1.122	1.212	115.5	109	113.7	98.9	108.7	94.4	89.2	93.3	90.2	87.1	2.0894
[K].IEADSSRSPSEDLEEDGGGK.[R]	2xTMT6plex [N-Term; K20]; 1xPhospho [S8(99)]	H20J18.1a 1xPhospho [S926(100)]	9	H20J18.1a	H20J18.1a [919-938]	1	2616.21	S8(Phospho): 100	1.435	1.211	118.3	109.7	121.2	117.6	79.9	80.1	84	81.3	78.1	129.7	4.58739
[R].AVINMLQVNILK.[K]	2xTMT6plex [N-Term; K12]		2	K07H8.6c	K07H8.6c [151-162]	0	1814.13		1.336	1.211	106.6	117.7	113.4	121	71.3	94.7	91.5	102.1	101.2	80.7	2.1741
[R].EGPYVSSFR.[E]	1xTMT6plex [N-Term]; 1xPhospho [S/Y]		1	F25F8.1	F25F8.1 [248-256]	0	1350.63	S6(Phospho): 50; S7(Phospho): 50	1.402	1.211	121	117.1	116.2	109.9	86.1	76.9	85.4	85	71.3	131.1	1.92106
[K].KEEPAESSDEEDSR.[K]	2xTMT6plex [N-Term; K1]; 2xPhospho [S7(100); S8(100)]	Y57A10A.19 2xPhospho [S254(100); S255(100)]	28	Y57A10A.19	Y57A10A.19 [248-261]	1	2225.93	S7(Phospho): 100; S8(Phospho): 100	1.154	1.211	120.6	112.3	94.6	113.2	100.6	100.1	85.6	78.1	89	105.9	5.04096
[R].ASKSPVGASAVR.[T]	2xTMT6plex [N-Term; K3]; 2xPhospho [S2(100); S4(100)]	F29C4.7a 2xPhospho [S342(100); S344(100)]	1	F29C4.7a	F29C4.7a [341-352]	1	1747.89	S2(Phospho): 100; S4(Phospho): 100	1.361	1.211	121.9	131.2	96.1	111.5	94.8	79.2	80	79	91.9	114.4	2.63922
[K].SFSNFALNSSK.[Q]	2xTMT6plex [N-Term; K11]; 1xPhospho [S3(100)]	T09E8.1c 1xPhospho [S786(100)]; T09E8.1h 1xPhospho [S786(100)]; T09E8.1d 1xPhospho [S411(100)]	16	T09E8.1c; T09E8.1h; T09E8.1d	T09E8.1c [786-796]; T09E8.1h [786-796]; T09E8.1d [411-421]	0	1739.88	S1(Phospho): 100	1.226	1.211	114.3	114.8	112.1	107.2	89.5	90.4	94.2	84.3	86.5	106.8	4.20947
[R].MNHSQYQALLQATK.[N]	2xTMT6plex [N-Term; K14]; 1xPhospho [S4(99.4)]	H35B03.2a 1xPhospho [S365(100)]	1	H35B03.2a	H35B03.2a [362-375]	0	2171.11	S4(Phospho): 100	1.118	1.211	127.7	105.7	103.6	99.7	129.3	108.1	55.4	55.4	110.8	104.3	2.68555
[K].ASPQPKPTAQK.[S]	3xTMT6plex [N-Term; K6; K11]; 1xPhospho [S2(100)]	T23G4.1 1xPhospho [S232(100)]	2	T23G4.1	T23G4.1 [231-241]	0	1920.09	S2(Phospho): 100	1.605	1.211	111.7	113.4	137.4	116.7	72	67.7	84.3	96.3	83.7	116.9	3.12959
[K].LLLQVQDASK.[A]	2xTMT6plex [N-Term; K10]; 1xPhospho [S9(100)]	T27E9.1a 1xPhospho [S46(100)]	4	T27E9.1a	T27E9.1a [38-47]	0	1652.94	S9(Phospho): 100	1.075	1.211	119.6	105.8	105.3	100.9	100.6	102.9	97.6	91	85.6	90.7	2.95969
[R].EASPQDDLLAKPMK.[Q]	3xTMT6plex [N-Term; K11; K14]; 1xPhospho [S3(100)]	R05F9.9 1xPhospho [S257(100)]	3	R05F9.9	R05F9.9 [255-268]	0	2310.24	S3(Phospho): 100	1.552	1.211	117.8	109.2	128.5	120	75.3	78.6	75.9	84	81.9	128.7	5.03447
[K].TSFLDESFRK.[N]	2xTMT6plex [N-Term; K10]; 1xPhospho [S7(100)]	T21E12.4a 1xPhospho [S3561(100)]	1	T21E12.4a	T21E12.4a [3555-3564]	1	1767.91	S7(Phospho): 100	1.067	1.21	112.1	113.3	94.7	110.4	103.6	109.6	89.4	99.6	88	79.2	2.13953
[K].SEEDLLKR.[G]	2xTMT6plex [N-Term; K7]; 1xPhospho [S1(100)]	K12H6.7 1xPhospho [S11(100)]	1	K12H6.7	K12H6.7 [11-18]	1	1527.82	S1(Phospho): 100	0.874	1.21	102.5	107.1	96.9	97	129.1	108.7	108.6	86.4	71.7	91.9	1.50692
[R].HGGVRPNSNSLRK.[S]	2xTMT6plex [N-Term; K13]; 1xPhospho [S10(99.4)]	M110.4a 1xPhospho [S800(99.4)]	2	M110.4a	M110.4a [791-803]	1	1960.06	S10(Phospho): 99.45	1.098	1.21	102.7	111.9	114.2	105.6	106.4	85.6	104.6	91.9	84.8	92.5	2.91021
[K].DVLDIEQFSTVK.[G]	2xTMT6plex [N-Term; K12]; 2xPhospho [S9(100); T10(100)]	F19C6.1 2xPhospho [S515(100); T516(100)]	10	F19C6.1	F19C6.1 [507-518]	0	2011.98	S9(Phospho): 100; T10(Phospho): 100	1.12	1.21	114.6	107.3	102.5	112.4	101.8	106.2	84.5	77.8	84.4	108.5	3.55539
[K].KSPAPTPSLDASNKPVAALASTPQQK.[E]	4xTMT6plex [N-Term; K1; K14; K26]; 1xPhospho [S2(100)]	B0507.3a 1xPhospho [S180(100)]	1	B0507.3a	B0507.3a [179-204]	1	3601.02	S2(Phospho): 100	1.344	1.21	99	128.7	97.4	134.2	75.9	110.3	70	84.8	60.7	139.1	3.39922
[R].EPSPDLQIVEEVMEIDNQPIVTR.[T]	1xTMT6plex [N-Term]; 1xPhospho [S3(100)]	Y39A1A.23 1xPhospho [S399(100)]	1	Y39A1A.23	Y39A1A.23 [397-419]	0	2960.45	S3(Phospho): 100	1.068	1.21	102.5	102.1	115.7	110.3	88.8	109.8	103.9	81.5	104.7	80.7	6.01222
[R].GDDSMDHDGEK.[E]	2xTMT6plex [N-Term; K11]; 1xOxidation [M5(100)]; 1xPhospho [S4(100)]	ZK632.1a 1xPhospho [S693(100)]	6	ZK632.1a	ZK632.1a [690-700]	0	1759.72	S4(Phospho): 100; M5(Oxidation): 100	1.056	1.21	126.7	124.8	77.2	100.4	108.8	119.3	76.8	77.5	88	100.5	3.0699
[R].LSILSLTGPPR.[V]	1xTMT6plex [N-Term]; 1xPhospho [S/T]		2	Y34B4A.8b	Y34B4A.8b [570-580]	0	1462.82	S5(Phospho): 50; T7(Phospho): 50	0.956	1.21	103.7	95.7	99.2	117.2	88.8	120	117.5	72.4	89.8	95.7	1.4119
[R].SGRTSSSDRDR.[H]	1xTMT6plex [N-Term]; 3xPhospho [S5(98.2); S6(100); S7(100)]	B0336.3 3xPhospho [S176(98.2); S177(100); S178(100)]	1	B0336.3	B0336.3 [172-182]	2	1692.63	S5(Phospho): 98.23; S6(Phospho): 100; S7(Phospho): 100	1.267	1.21	103.7	113.8	117.3	117.3	84.3	91.9	91.3	86.9	96.3	97.2	2.40421
[K].RSPQDSPDEVSSSCSTAK.[R]	2xTMT6plex [N-Term; K18]; 1xCarbamidomethyl [C14]; 2xPhospho [S2(100); S6(100)]	ZK177.8a 2xPhospho [S563(100); S567(100)]	1	ZK177.8a	ZK177.8a [562-579]	1	2556.11	S2(Phospho): 100; S6(Phospho): 100	1.202	1.21	116.5	119.6	99	110.6	93.2	91.9	92.9	95.9	79.9	100.6	3.54123
[R].SRSPPK.[R]	2xTMT6plex [N-Term; K6]; 1xPhospho [S]		5	W02B12.3a	W02B12.3a [238-243]	1	1209.68	S1(Phospho): 50; S3(Phospho): 50	1.144	1.209	119.1	108.6	102.9	108.8	102.2	95.6	90.3	77.5	94.3	100.7	2.26159
[K].RAEEDGNSSPESK.[G]	2xTMT6plex [N-Term; K13]; 1xPhospho [S9(99.6)]	R12B2.2 1xPhospho [S36(99.6)]	2	R12B2.2	R12B2.2 [28-40]	1	1943.91	S9(Phospho): 99.62	1.472	1.209	141.3	106.9	109.1	112.4	81.2	77.5	80.4	87.6	78.1	125.6	1.54734
[R].RDSQPGTITGTIQR.[F]	1xTMT6plex [N-Term]; 2xPhospho [S3(100); T11(100)]	F57B1.2 2xPhospho [S43(100); T51(100)]	4	F57B1.2	F57B1.2 [41-54]	1	1918.9	S3(Phospho): 100; T9(Phospho): 49.84; T11(Phospho): 49.84	0.951	1.209	111.3	103.6	100.7	99.5	104.6	117.1	105.7	76.3	92	89.2	5.23133
[K].AALTPVHDK.[N]	2xTMT6plex [N-Term; K9]; 1xPhospho [T4(100)]	B0545.1a 1xPhospho [T676(100)]	3	B0545.1a	B0545.1a [673-681]	0	1489.82	T4(Phospho): 100	1.382	1.209	122.4	115	110.2	114.8	85	82.8	83.2	74.4	69.7	142.7	3.17557
[R].RNWLDEESSDDEAETTAPLSDVEK.[I]	2xTMT6plex [N-Term; K24]; 2xPhospho [S8(100); S9(100)]	T09A5.8 2xPhospho [S187(100); S188(100)]	11	T09A5.8	T09A5.8 [180-203]	1	3354.47	S8(Phospho): 100; S9(Phospho): 100	1.115	1.209	105.5	109.3	112	109.4	100.9	97.7	94.7	86.2	83.1	101.2	6.87192
[R].STSSPNNHVR.[M]	1xTMT6plex [N-Term]; 1xPhospho [S3(98.9)]	C06B8.7 1xPhospho [S2988(98.9)]	10	C06B8.7	C06B8.7 [2986-2995]	0	1407.66	S3(Phospho): 98.89	1.342	1.209	134.9	99.3	107.8	116.9	91.1	85.9	79.5	90.4	64.4	129.8	2.1104
[R].TEVGSSTPLVDEIMQHADVK.[L]	2xTMT6plex [N-Term; K20]; 1xPhospho [T7(99.3)]	C09G9.2a 1xPhospho [T25(99.3)]	10	C09G9.2a	C09G9.2a [19-38]	0	2694.35	T7(Phospho): 99.57	0.987	1.209	108	106.4	101.9	103.9	92.4	113.3	113.5	79.5	95.5	85.7	3.05265
[K].AHNKTPEAQIIAK.[S]	3xTMT6plex [N-Term; K4; K13]; 1xPhospho [T5(100)]	F10G7.1 1xPhospho [T316(100)]	2	F10G7.1	F10G7.1 [312-324]	1	2188.25	T5(Phospho): 100	1.048	1.209	107.2	101.3	102.8	116.9	121.2	66.6	118.5	87.3	92.7	85.6	3.39145
[R].INNSSR.[Y]	1xTMT6plex [N-Term]; 1xPhospho [S4(100)]	W08G11.4 1xPhospho [S59(100)]	13	W08G11.4	W08G11.4 [56-61]	0	999.482	S4(Phospho): 100	1.164	1.209	119.1	112.7	106.3	103.5	97.2	94.8	92.5	85	86.5	102.5	2.01347
[K].DETINEEDSEIDEQR.[M]	1xTMT6plex [N-Term]; 1xPhospho [S9(100)]	F35G12.3a 1xPhospho [S694(100)]	3	F35G12.3a	F35G12.3a [686-700]	0	2130.89	S9(Phospho): 100	1.192	1.208	104	104.9	123.6	112.1	91.5	103	85.2	92.3	84.2	99.4	3.39134
[R].SQVGAAAAASSQARTPTPTHSESGGR.[K]	1xTMT6plex [N-Term]; 1xDeamidated [Q12(100)]; 3xPhospho [T17(98.3); S21(100); S/T]	Y39A1A.15a 3xPhospho [T416(98.3); S420(100); S/T]	3	Y39A1A.15a	Y39A1A.15a [400-425]	1	2952.25	S10(Phospho): 33.33; S11(Phospho): 33.33; Q12(Deamidated): 100; T15(Phospho): 33.33; T17(Phospho): 100; S21(Phospho): 99.98	1.182	1.208	105.4	97.3	113.1	127.6	92.7	83	105.7	88.9	92.3	94	6.0326
[R].TENSVYSPFR.[E]	1xTMT6plex [N-Term]; 1xPhospho [S7(100)]	R02F11.4 1xPhospho [S361(100)]	1	R02F11.4	R02F11.4 [355-364]	0	1508.7	S7(Phospho): 100	1.224	1.208	114.7	124.7	99.4	109	105.3	88.2	80.8	91.9	91.4	94.6	2.22304
[R].IGLPSSVSLVFSR.[S]	1xTMT6plex [N-Term]; 1xPhospho [S12(100)]	F21H11.2a 1xPhospho [S2294(100)]	16	F21H11.2a	F21H11.2a [2283-2295]	0	1670.91	S12(Phospho): 100	1.244	1.208	113	122.2	113.7	100.8	89.2	88.6	93.4	96	94.9	88.3	3.74055
[K].IDSLSTMPYCGVETDENAVVEEK.[I]	2xTMT6plex [N-Term; K23]; 1xCarbamidomethyl [C10]; 1xPhospho [S3(100)]	C06A8.1a 1xPhospho [S21(100)]	5	C06A8.1a	C06A8.1a [19-41]	0	3124.45	S3(Phospho): 100	1.059	1.208	108.9	115.8	99.9	104.8	106.1	106.3	91.7	86.2	83.3	97	4.90946
[R].TTPCPEVEAIK.[R]	2xTMT6plex [N-Term; K11]; 1xCarbamidomethyl [C4]; 1xPhospho [T1(99.6)]	T28B8.1 1xPhospho [T75(99.6)]	2	T28B8.1	T28B8.1 [75-85]	0	1782.91	T1(Phospho): 99.61	1.321	1.208	106.4	116.2	111.1	123.1	81	94.1	84.3	81.6	85.5	116.6	2.60832
[K].LSPIILTSLPGDELK.[R]	2xTMT6plex [N-Term; K15]; 1xPhospho [S2(100)]	F39H12.4 1xPhospho [S976(100)]	1	F39H12.4	F39H12.4 [975-989]	0	2134.22	S2(Phospho): 100	1.215	1.208	98.6	107.2	141.4	99.6	112.6	99	64.2	63.2	104.7	109.5	3.04358
[K].EEDSDDESENEENPR.[R]	1xTMT6plex [N-Term]; 2xPhospho [S4(100); S8(100)]	T23H2.3 2xPhospho [S524(100); S528(100)]	1	T23H2.3	T23H2.3 [521-535]	0	2182.75	S4(Phospho): 100; S8(Phospho): 100	1.043	1.208	118.1	108.3	92.7	108.3	111.9	111.5	84	84.8	103	77.5	2.98803
[R].QEMISRQSTPSYENAILLHDHQVPK.[R]	2xTMT6plex [N-Term; K25]; 1xDeamidated [N14(100)]; 2xPhospho [S8(100); T9(100)]	K08B12.5a 2xPhospho [S910(100); T911(100)]	3	K08B12.5a	K08B12.5a [903-927]	1	3540.7	S8(Phospho): 99.99; T9(Phospho): 99.99; N14(Deamidated): 100	1.519	1.208	92.6	109.3	146.1	125	67	73.3	93.1	95.9	112.6	85.1	6.66646
[K].GPSPILSTVPR.[I]	1xTMT6plex [N-Term]; 1xPhospho [S3(100)]	T05B11.3 1xPhospho [S107(100)]	2	T05B11.3	T05B11.3 [105-115]	0	1432.78	S3(Phospho): 100	1.017	1.208	119.6	100.4	88.7	115.3	102.7	106.2	103.8	62.1	90.8	110.4	3.2853
[K].RLSDTEEAIEENIVK.[S]	2xTMT6plex [N-Term; K15]; 1xPhospho [S3(100)]	F11E6.7 1xPhospho [S552(100)]	14	F11E6.7	F11E6.7 [550-564]	1	2284.18	S3(Phospho): 100	1.324	1.208	117.8	113.7	111.3	114.3	87.2	87.2	84.5	86.4	90.1	107.4	6.9178
[R].RNWLDEESSDDEAETTAPLSDVEK.[I]	2xTMT6plex [N-Term; K24]; 3xPhospho [S8(100); S9(100); T16(98.6)]	T09A5.8 3xPhospho [S187(100); S188(100); S199(97.1)]	2	T09A5.8	T09A5.8 [180-203]	1	3434.44	S8(Phospho): 100; S9(Phospho): 100; S20(Phospho): 97.11	0.99	1.208	95.5	109.4	100.3	115.3	111.3	112.5	94.7	78.3	81.9	100.8	3.1548
[K].MTWSPQNR.[R]	1xTMT6plex [N-Term]; 1xOxidation [M1(100)]; 1xPhospho [S4(99.1)]	C36F7.1 1xPhospho [S182(100)]	1	C36F7.1	C36F7.1 [179-186]	0	1344.6	M1(Oxidation): 100; S4(Phospho): 100	1.614	1.207	132.4	109.3	117.9	119.8	69	80.5	73.3	90.8	92.9	114.1	1.84832
[R].NASEPSLKPAGYDTQSSTK.[S]	3xTMT6plex [N-Term; K8; K19]; 1xDeamidated [Q15(100)]; 1xPhospho [S3(100)]	C48B4.4d 1xPhospho [S955(100)]	3	C48B4.4d	C48B4.4d [953-971]	0	2749.39	S3(Phospho): 99.99; Q15(Deamidated): 100	1.204	1.207	113.5	107.1	119.3	105.8	88.6	95.6	93.4	88.2	81.9	106.7	3.01713
[R].STGHGATDVR.[S]	1xTMT6plex [N-Term]; 1xPhospho [S1(100)]	M01G5.5 1xPhospho [S687(100)]	2	M01G5.5	M01G5.5 [687-696]	0	1309.61	S1(Phospho): 100	1.441	1.207	138.6	105.6	110.4	112.3	93.8	81.8	67.4	78.8	77.4	133.8	2.74118
[R].SASPSGSRSPR.[R]	1xTMT6plex [N-Term]; 2xPhospho [S3(100); S9(99.5)]	C02F12.7 2xPhospho [S24(100); S30(99.5)]	1	C02F12.7	C02F12.7 [22-32]	1	1477.64	S3(Phospho): 100; S9(Phospho): 99.49	1.818	1.207	112.3	146	117.5	115.8	53.8	74.9	74.2	68.7	68.1	168.5	1.91683
[K].GLEMSSAMMELFGGGGSTSPAPSK.[R]	2xTMT6plex [N-Term; K24]; 1xOxidation [M9(96.7)]; 1xPhospho [S/T]		6	Y37E11C.1a	Y37E11C.1a [121-144]	0	2883.34	M9(Oxidation): 99.98; S19(Phospho): 97.67	1.1	1.207	93.4	139.7	101.5	99.6	94.6	110.2	91.2	106.4	76.5	86.8	2.58233
[R].HLSPDVTGGSK.[T]	2xTMT6plex [N-Term; K11]; 3xPhospho [S3(100); T7(100); S10(100)]	T03D8.1d 3xPhospho [S171(100); T175(100); S178(100)]	3	T03D8.1d	T03D8.1d [169-179]	0	1795.78	S3(Phospho): 100; T7(Phospho): 100; S10(Phospho): 100	1.304	1.207	115.7	108.4	116.7	114.4	80.9	89.6	91.4	85.8	87.6	109.4	5.40753
[R].SISDIGK.[S]	2xTMT6plex [N-Term; K7]; 1xPhospho [S1(100)]	F52B5.1c 1xPhospho [S263(100)]	15	F52B5.1c	F52B5.1c [263-269]	0	1257.69	S1(Phospho): 100	1.097	1.207	112.1	109.1	110.5	102.2	97	100	99.6	86.8	84.6	98.1	2.62636
[K].MEEQAVEAAEASEASDDGREDGEIR.[D]	1xTMT6plex [N-Term]; 1xDeamidated [Q4(100)]; 1xOxidation [M1(100)]; 2xPhospho [S12(100); S15(100)]	F15D4.2 2xPhospho [S125(100); S128(100)]	1	F15D4.2	F15D4.2 [114-138]	1	3100.22	M1(Oxidation): 100; Q4(Deamidated): 100; S12(Phospho): 100; S15(Phospho): 100	1.067	1.207	98.8	104.1	119.5	107.9	93.6	104.3	104.5	70.1	78.7	118.5	1.67409
[R].GHSQPPFIR.[T]	1xTMT6plex [N-Term]; 1xPhospho [S3(100)]	F35B3.5c 1xPhospho [S928(100)]	5	F35B3.5c	F35B3.5c [926-934]	0	1347.68	S3(Phospho): 100	1.292	1.207	111.9	110.8	114	117.4	84.9	88.7	90.1	88.2	80.9	113.1	2.42789
[R].GSTSPTDPDKR.[A]	2xTMT6plex [N-Term; K10]; 1xPhospho [T/S]		14	C15C6.3	C15C6.3 [179-189]	1	1698.85	T3(Phospho): 33.28; S4(Phospho): 33.28; T6(Phospho): 33.28	1.085	1.207	111.7	116.1	98.1	106.5	103.3	96	99.6	83.8	88.2	96.7	2.69099
[K].EEYVVYEEDVERPNGTLR.[N]	1xTMT6plex [N-Term]; 1xDeamidated [N14(100)]; 1xPhospho [T16(100)]	T06D8.3 1xPhospho [T352(100)]	1	T06D8.3	T06D8.3 [337-354]	0	2507.15	N14(Deamidated): 100; T16(Phospho): 100	1.313	1.207	122.9	98.5	115	119.7	79.2	90.3	91	78.4	74.9	130.2	3.04397
[R].GSDNGDGLNSDEDDYDEK.[K]	2xTMT6plex [N-Term; K18]; 1xDeamidated [N]; 1xPhospho [S10(97.8)]	F26F12.7 1xPhospho [S1268(100)]	1	F26F12.7	F26F12.7 [1259-1276]	0	2484	N4(Deamidated): 100; S10(Phospho): 100	1.309	1.207	148.3	108.9	87.8	110.7	94.6	103.5	63	100.5	78	104.7	2.45995
[R].QASASPDKK.[L]	3xTMT6plex [N-Term; K8; K9]; 1xPhospho [S3(100)]	Y61A9LA.8 1xPhospho [S213(100)]	3	Y61A9LA.8	Y61A9LA.8 [211-219]	1	1698.94	S3(Phospho): 100	1.599	1.207	121.9	112.1	123.6	120.7	75.4	70.3	78.7	82.4	76.4	138.4	3.06784
[R].TETGSPENERK.[F]	2xTMT6plex [N-Term; K11]; 1xPhospho [T/S]	W08A12.1b 1xPhospho [S39(99.7)]	3	W08A12.1b	W08A12.1b [35-45]	1	1785.88	S5(Phospho): 99.69	1.27	1.207	118.4	115	109.6	109.1	90	93	83.9	80.4	81.2	119.4	2.63613
[R].AIQVEEIADASR.[S]	1xTMT6plex [N-Term]; 1xPhospho [S11(100)]	F59E12.1 1xPhospho [S765(100)]	4	F59E12.1	F59E12.1 [755-766]	0	1610.8	S11(Phospho): 100	1.688	1.207	129.5	115.5	115.4	123.6	78.4	70	66.7	81.1	90.2	129.5	3.78035
[R].AADEPGTSTTDPFHEQSPFDAVLAGTETTDTICEEPPAK.[R]	2xTMT6plex [N-Term; K39]; 1xCarbamidomethyl [C33]; 1xPhospho [S17(100)]	C32F10.2 1xPhospho [S21(100)]	12	C32F10.2	C32F10.2 [5-43]	0	4671.14	S17(Phospho): 100	1.444	1.206	120.2	117.4	114.2	115.3	82.4	78.3	81.8	90.1	79.3	121	6.16317
[K].EEQFSDNDSPRR.[R]	1xTMT6plex [N-Term]; 1xPhospho [S9(100)]	C32E8.5 1xPhospho [S57(100)]	4	C32E8.5	C32E8.5 [49-60]	1	1788.78	S9(Phospho): 100	1.097	1.206	112.7	118.3	103.4	99.3	97	93.2	106.3	79.7	79.6	110.4	4.16779
[R].SSTVSSSHFSSPQRSPSRK.[M]	2xTMT6plex [N-Term; K19]; 2xPhospho [S15(99.2); S/T]	ZK909.4 2xPhospho [S101(99.2); S/T]	1	ZK909.4	ZK909.4 [87-105]	2	2667.27	S10(Phospho): 50; S11(Phospho): 50; S15(Phospho): 99.16	1.649	1.206	131.4	116.3	99.6	134.3	56.9	54.9	107.2	87.9	107.2	104.3	2.86365
[R].RHSSSSPCK.[M]	2xTMT6plex [N-Term; K9]; 1xCarbamidomethyl [C8]; 2xPhospho [S6(100); S]	K10D2.2 2xPhospho [S30(100); S]	1	K10D2.2	K10D2.2 [25-33]	1	1663.74	S3(Phospho): 33.34; S4(Phospho): 33.34; S5(Phospho): 33.34; S6(Phospho): 99.99	1.23	1.206	103.4	114.7	109.9	120.1	78.6	100.1	94.6	99.2	81.5	98	2.32531
[K].VHMLEVFHPEIAHTMDPQNTEEDEHAASDEEEFAVSSKPK.[Q]	3xTMT6plex [N-Term; K38; K40]; 2xDeamidated [Q18(100); N19(100)]; 1xPhospho [T/S]		2	Y57G11A.1e	Y57G11A.1e [250-289]	0	5330.48	Q18(Deamidated): 100; N19(Deamidated): 100; T20(Phospho): 49.68; S28(Phospho): 49.68	1.19	1.206	97.9	130.9	101.6	113.7	71.3	115.6	92.9	71.8	59.1	145.2	3.72728
[R].NPLSPFAPMVEDEEMSPSEK.[R]	2xTMT6plex [N-Term; K20]; 1xDeamidated [N1(100)]; 1xPhospho [S4(100)]	K08A8.3a 1xPhospho [S485(100)]	1	K08A8.3a	K08A8.3a [482-501]	0	2773.28	N1(Deamidated): 100; S4(Phospho): 100	2.136	1.206	132.5	116.4	111.3	146.6	62.9	58.7	56.3	88.5	90.9	135.8	1.6393
[K].RASLEDNR.[D]	1xTMT6plex [N-Term]; 1xPhospho [S3(100)]	K06A5.4 1xPhospho [S593(100)]	5	K06A5.4	K06A5.4 [591-598]	1	1269.61	S3(Phospho): 100	1.339	1.206	136	117.9	88.6	115.7	90.6	92.5	73.5	87.9	97.1	100	2.98242
[K].TSPTINKFPNNQR.[D]	2xTMT6plex [N-Term; K7]; 1xPhospho [T/S]		1	F54E7.3i	F54E7.3i [1257-1269]	1	2055.08	T1(Phospho): 50; S2(Phospho): 50	1.148	1.206	98.9	97.7	126.5	116.4	95.5	110.5	81.2	86.8	75.5	111	1.47428
[K].WIGPSSVDSNGQK.[T]	2xTMT6plex [N-Term; K13]; 1xPhospho [S9(100)]	T25C12.1a 1xPhospho [S196(100)]	1	T25C12.1a	T25C12.1a [188-200]	0	1912.96	S9(Phospho): 100	1.142	1.206	107.9	96.5	115.9	118.5	83.7	102.4	102.2	68	75.8	129.1	1.50873
[K].ADDDDDDEEAAPAEEEPTTSS.[-]	1xTMT6plex [N-Term]; 1xPhospho [T/S]		2	W08F4.8b	W08F4.8b [383-403]	0	2517.94	S20(Phospho): 49.85; S21(Phospho): 49.85	1.073	1.206	117.1	104.9	106.2	102.6	91.8	111.7	97.6	87.6	81.3	99	3.16767
[K].SAIEAFGVPVAISPDVK.[T]	2xTMT6plex [N-Term; K17]; 1xPhospho [S13(100)]	F44B9.6 1xPhospho [S250(100)]	4	F44B9.6	F44B9.6 [238-254]	0	2238.22	S13(Phospho): 100	1.273	1.206	118.4	103.3	116.8	113.6	96.1	84.3	86	87.1	85.5	108.7	4.93289
[K].DIEDTISESAHSHLSRK.[S]	2xTMT6plex [N-Term; K17]; 3xPhospho [S7(100); S12(100); S15(100)]	C34G6.4a 3xPhospho [S654(100); S659(100); S662(100)]	7	C34G6.4a	C34G6.4a [648-664]	1	2623.16	S7(Phospho): 100; S12(Phospho): 100; S15(Phospho): 100	1.34	1.206	137.1	113.5	102.5	105.3	89.8	82.8	83.9	90.7	75.1	119.4	5.28718
[K].SDSRPPSQLTAMSSGLDK.[D]	2xTMT6plex [N-Term; K18]; 2xPhospho [S3(100); S7(100)]	C05D2.6a 2xPhospho [S143(100); S147(100)]	3	C05D2.6a	C05D2.6a [141-158]	0	2495.17	S3(Phospho): 100; S7(Phospho): 100	1.308	1.206	118.2	113.4	109.1	114.7	92.1	88.8	80.3	86.3	92.6	104.5	5.29086
[K].ASPSPAESRSSPK.[L]	2xTMT6plex [N-Term; K13]; 3xPhospho [S2(100); S8(100); S11(99)]	F55A8.1a 3xPhospho [S79(100); S85(100); S88(99)]	1	F55A8.1a	F55A8.1a [78-90]	1	1998.87	S2(Phospho): 99.99; S8(Phospho): 99.98; S11(Phospho): 99.04	1.328	1.205	105.4	116.2	112.1	123.5	84.9	78.4	95	86.6	89.5	108.3	2.86483
[K].SLSDHTGR.[V]	1xTMT6plex [N-Term]; 1xPhospho [S3(99.2)]	Y50E8A.4a 1xPhospho [S136(99.2)]	1	Y50E8A.4a	Y50E8A.4a [134-141]	0	1181.55	S3(Phospho): 99.25	0.989	1.205	92.8	119.5	113.8	94	95.2	142	81.3	77.7	96.8	86.8	1.90391
[K].DQLENERASR.[M]	1xTMT6plex [N-Term]; 1xDeamidated [N5(100)]; 1xPhospho [S9(100)]	F54B11.3a 1xPhospho [S235(100)]	1	F54B11.3a	F54B11.3a [227-236]	1	1527.7	N5(Deamidated): 100; S9(Phospho): 100	1.201	1.205	124.1	113.1	78.6	129.3	80.2	99.1	98.7	97.4	77.7	101.9	1.73921
[K].GGSPGYQPQIK.[S]	2xTMT6plex [N-Term; K11]; 1xPhospho [S3(100)]	C37E2.5a 1xPhospho [S134(100)]	4	C37E2.5a	C37E2.5a [132-142]	0	1669.87	S3(Phospho): 100	1.356	1.205	119.6	118.7	106.9	114.4	84.6	87.4	82.3	89.8	88.5	107.8	3.1517
[R].TPSTIISDPAPVLK.[A]	2xTMT6plex [N-Term; K14]; 2xPhospho [S3(99.6); S7(100)]	Y44E3A.4 2xPhospho [S154(99.6); S158(100)]	3	Y44E3A.4	Y44E3A.4 [152-165]	0	2057.07	S3(Phospho): 99.58; S7(Phospho): 100	0.844	1.205	102.1	107.7	88.2	100.4	131.8	116.2	105.8	80.7	88.8	78.3	3.80828
[R].SDVGANSGDGTSGGGSDDAIKENQR.[Q]	2xTMT6plex [N-Term; K21]; 1xDeamidated [N6(100)]; 3xPhospho [T11(97.9); S12(97.9); S16(100)]	Y39A1A.15a 3xPhospho [T719(97.9); S720(97.9); S724(100)]	2	Y39A1A.15a	Y39A1A.15a [709-733]	1	3093.25	N6(Deamidated): 100; T11(Phospho): 97.93; S12(Phospho): 97.93; S16(Phospho): 99.95	1.12	1.205	122	104.9	101.1	108.3	82.1	104.7	105.3	77.8	84.8	109	2.45826
[R].SSASEMYPK.[T]	2xTMT6plex [N-Term; K9]; 1xPhospho [S/Y]		3	C35D10.9b	C35D10.9b [531-539]	0	1537.74	S2(Phospho): 100	1.205	1.205	115.9	120.9	106	102.6	92.5	87.2	97.6	83.1	80.5	113.6	3.14316
[K].KNGASSSSSPQGK.[K]	3xTMT6plex [N-Term; K1; K13]; 1xDeamidated [N2(100)]; 1xPhospho [S]		2	T23G4.1	T23G4.1 [44-56]	1	2003.04	N2(Deamidated): 100; S8(Phospho): 49.9; S9(Phospho): 49.9	1.262	1.205	124.5	100.9	109.2	116.5	88	83.5	96.7	97.6	93.4	89.8	2.81129
[R].VLEEFELTPR.[A]	1xTMT6plex [N-Term]; 1xPhospho [T8(100)]	F20D12.1a 1xPhospho [T513(100)]	1	F20D12.1a	F20D12.1a [506-515]	0	1541.78	T8(Phospho): 100	0.879	1.205	108	91.2	84.5	120.1	129.3	123.3	92.2	76.2	104.4	70.8	1.76309
[R].MGNQENYGSEEK.[V]	2xTMT6plex [N-Term; K12]; 1xPhospho [Y/S]		1	F52G3.1	F52G3.1 [512-523]	0	1923.86	Y7(Phospho): 50; S9(Phospho): 50	1.04	1.205	98.4	91.7	109.3	127.2	97.4	119.9	90.5	78.5	78.6	108.6	1.09308
[R].SFIDLHELR.[D]	1xTMT6plex [N-Term]; 1xPhospho [S1(100)]	ZK287.1a 1xPhospho [S412(100)]	2	ZK287.1a	ZK287.1a [412-420]	0	1438.73	S1(Phospho): 100	1.285	1.205	135	120.7	76.9	120.8	94.5	75.9	94.1	62.7	51	168.5	2.88326
[K].LSMMYVPSQAPNITK.[H]	2xTMT6plex [N-Term; K15]; 2xOxidation [M3(100); M4(100)]; 1xPhospho [S2(100)]	Y105C5B.28a 1xPhospho [S374(100)]	29	Y105C5B.28a	Y105C5B.28a [373-387]	0	2250.13	S2(Phospho): 100; M3(Oxidation): 100; M4(Oxidation): 100	1.369	1.205	115.8	112.9	112	119.9	85.4	81.1	85.9	78.3	73.5	135	5.00575
[R].VTQDDDRYHSEIR.[V]	1xTMT6plex [N-Term]; 1xPhospho [S10(100)]	F28B3.4a 1xPhospho [S130(100)]	1	F28B3.4a	F28B3.4a [121-133]	1	1942.89	S10(Phospho): 100	1.078	1.205	111.3	110.5	103.2	106.4	114.2	111.1	74.7	67.3	88.8	112.5	4.01116
[R].SEGGSGGYGGR.[G]	1xTMT6plex [N-Term]; 1xPhospho [S/Y]	K08D12.3a 1xPhospho [S91(100)]	11	K08D12.3a	K08D12.3a [87-97]	0	1292.55	S1(Phospho): 100	0.994	1.205	109.6	106.7	102.2	102.1	105.1	107.1	105.2	94.3	90.7	76.9	3.34589
[K].VARSPDKPGK.[G]	3xTMT6plex [N-Term; K7; K10]; 1xPhospho [S4(100)]	F38A6.1a 1xPhospho [S300(100)]	4	F38A6.1a	F38A6.1a [297-306]	1	1822.06	S4(Phospho): 100	1.327	1.205	109	115.6	118.2	114.3	87	81.3	89.9	91.3	91.5	101.8	2.80795
[K].SPVAKSPVASSSADASPK.[R]	3xTMT6plex [N-Term; K5; K18]; 1xPhospho [S]	T05A7.4 1xPhospho [S81(100)]	4	T05A7.4	T05A7.4 [76-93]	1	2453.33	S6(Phospho): 100	1.132	1.204	114.3	100	104	119.3	101.8	91.9	96.2	76.9	86.9	108.8	5.65082
[K].KELVSPIPNDDSESPKR.[K]	3xTMT6plex [N-Term; K1; K16]; 2xPhospho [S5(100); S12(99.7)]	C36F7.1 2xPhospho [S250(100); S257(99.7)]	1	C36F7.1	C36F7.1 [246-262]	2	2758.4	S5(Phospho): 100; S12(Phospho): 99.73	1.472	1.204	112.9	113.5	124.2	118.4	77.1	83.7	78.3	88.1	88.6	115.3	4.59085
[K].SPVREEFDYSNAER.[S]	1xTMT6plex [N-Term]; 1xPhospho [S1(100)]	C34B7.4 1xPhospho [S286(100)]	2	C34B7.4	C34B7.4 [286-299]	1	2007.9	S1(Phospho): 100	1.247	1.204	113.8	116.8	114.2	104.8	91.8	98	80.7	84	86.1	109.9	4.31106
[K].LQLAYDESFLDHTNLR.[S]	1xTMT6plex [N-Term]; 1xPhospho [S8(100)]	R31.1a 1xPhospho [S2858(100)]	1	R31.1a	R31.1a [2851-2866]	0	2244.09	S8(Phospho): 100	0.932	1.204	88.7	107.2	113.9	102.1	106.2	98.1	127.3	109.1	74.2	73.2	2.46321
[R].SEHAEVASQTVETEITRPDSPPVDYEAFEK.[M]	2xTMT6plex [N-Term; K30]; 1xPhospho [S/T/Y]		5	R148.5a	R148.5a [484-513]	0	3899.86	S8(Phospho): 24.95; T10(Phospho): 24.95; T13(Phospho): 24.95; T16(Phospho): 24.95	1.319	1.204	114.5	105.7	109.2	126.9	81.2	97.7	80.5	75.2	77	132.1	6.14934
[R].LTSNPASIPTSSSSSAISAAAIQK.[T]	2xTMT6plex [N-Term; K24]; 1xPhospho [S/T]; 1xDeamidated [N4(100)]	ZK662.4 1xPhospho [S15(97.9)]	16	ZK662.4	ZK662.4 [9-32]	0	2828.47	N4(Deamidated): 100; S7(Phospho): 97.91	0.931	1.204	112.1	87.2	116.9	95.7	111.5	106.9	113.1	76.3	80.2	100.1	2.47572
[K].VQSPDAAAEK.[E]	2xTMT6plex [N-Term; K10]; 1xPhospho [S3(100)]	F48F7.4 1xPhospho [S720(100)]	5	F48F7.4	F48F7.4 [718-727]	0	1553.8	S3(Phospho): 100	1.239	1.204	121.2	116.2	100.8	110.6	96.7	87	88	76.1	87.6	115.8	3.33085
[K].SGGLGGGGFK.[Q]	2xTMT6plex [N-Term; K10]; 1xPhospho [S1(100)]	R01H10.8 1xPhospho [S790(100)]	2	R01H10.8	R01H10.8 [790-799]	0	1374.72	S1(Phospho): 100	1.207	1.204	112.7	119.3	113.6	99.9	90.6	93.9	92.4	88.4	87	102.1	3.57584
[R].AAAANSSSSNNNSPATR.[Q]	1xTMT6plex [N-Term]; 1xPhospho [S13(100)]	F55C7.7f 1xPhospho [S132(100)]; F55C7.7a 1xPhospho [S1684(100)]	1	F55C7.7f; F55C7.7a	F55C7.7f [120-136]; F55C7.7a [1672-1688]	0	1928.87	S13(Phospho): 100	1.283	1.204	107.9	107.5	113.4	124.2	93.7	100.7	70.4	103.7	95.7	82.9	3.19456
[K].EEAAGDDDFDLFGSEDEEEDEEK.[K]	2xTMT6plex [N-Term; K23]; 1xPhospho [S14(100)]	Y41E3.10a 1xPhospho [S143(100)]	130	Y41E3.10a	Y41E3.10a [130-152]	0	3158.28	S14(Phospho): 100	1.036	1.204	115.1	114.9	91.6	104.6	105.2	108.9	94.2	80.1	98	87.4	6.60974
[R].SRSPLPAK.[D]	2xTMT6plex [N-Term; K8]; 1xPhospho [S3(100)]	T28D9.2a 1xPhospho [S156(99.6)]	8	T28D9.2a	T28D9.2a [154-161]	1	1393.8	S3(Phospho): 100	1.097	1.204	116.6	108.1	97.5	111.3	99.7	103.2	93.5	79.6	85.5	105.1	3.03945
[R].QHSANK.[N]	2xTMT6plex [N-Term; K6]; 1xPhospho [S3(100)]	H21P03.1 1xPhospho [S60(100)]	1	H21P03.1	H21P03.1 [58-63]	0	1222.63	S3(Phospho): 100	0.946	1.203	116.1	114.6	100.8	82.4	106.7	135.1	86.3	83.4	104.4	70.2	2.14648
[R].DDPESLGTSSQDLADVDEQDVADSSR.[K]	1xTMT6plex [N-Term]; 1xDeamidated [Q11(100)]; 1xPhospho [S9(98.5)]		9	Y51H1A.2a	Y51H1A.2a [664-689]	0	3061.28	S9(Phospho): 98.49; Q11(Deamidated): 100	1.07	1.203	105.1	93.5	116.1	115.6	112.9	108.2	80.4	86.2	93	88.9	4.73104
[K].DIADITQSIYIPK.[G]	2xTMT6plex [N-Term; K13]; 1xPhospho [S8(100)]	Y49A3A.2 1xPhospho [S104(100)]	1	Y49A3A.2	Y49A3A.2 [97-109]	0	2015.09	S8(Phospho): 100	1.143	1.203	125.7	96.6	94.3	122.1	91.3	111.2	85.4	85.3	79.2	109	2.6493
[R].RESPDADRR.[V]	1xTMT6plex [N-Term]; 1xPhospho [S3(100)]	ZK270.2d 1xPhospho [S745(100)]	2	ZK270.2d	ZK270.2d [743-751]	2	1410.67	S3(Phospho): 100	0.979	1.203	122.9	66.3	108.8	120.5	108.4	113.2	99.1	71.2	54.5	135.2	2.89855
[K].YSDYDGTSR.[L]	1xTMT6plex [N-Term]; 1xPhospho [S2(100)]	F42C5.10 1xPhospho [S399(100)]	1	F42C5.10	F42C5.10 [398-406]	0	1372.56	S2(Phospho): 100	1.159	1.203	111.4	110.7	103.1	115.2	100.8	95.5	88.8	74.7	81.7	118.2	2.11134
[K].SDFSTSPR.[A]	1xTMT6plex [N-Term]; 1xPhospho [S6(99)]	C33D12.7 1xPhospho [S75(99)]	2	C33D12.7	C33D12.7 [70-77]	0	1205.54	S6(Phospho): 99.01	1.442	1.202	130.7	115	110.7	110.1	83.9	75.6	83.1	84.1	92.7	114.2	2.20176
[K].SEFSDLSGGDSDEEAEK.[K]	2xTMT6plex [N-Term; K17]; 2xPhospho [S7(98.9); S11(98.9)]	K12D12.1 2xPhospho [S1418(99.4); S]	18	K12D12.1	K12D12.1 [1412-1428]	0	2419.98	S7(Phospho): 100; S11(Phospho): 100	1.129	1.202	120.3	111.9	102.3	102.6	96.8	104.9	88.6	68.9	76	127.8	4.91345
[R].RSNSVDIPR.[K]	1xTMT6plex [N-Term]; 1xPhospho [S4(100)]	Y45F10A.6a 1xPhospho [S987(100)]	1	Y45F10A.6a	Y45F10A.6a [984-992]	1	1352.69	S4(Phospho): 100	1.16	1.202	134.3	110.6	79.2	116.4	95	78.9	110.9	74.2	109.6	91	2.84968
[-].MREDHSPR.[R]	1xTMT6plex [N-Term]; 1xPhospho [S6(100)]	C17G10.4g 1xPhospho [S6(100)]	3	C17G10.4g	C17G10.4g [1-8]	1	1336.6	S6(Phospho): 100	1.417	1.202	123.9	122.1	105.4	113.1	82.2	77.9	85.7	92.5	89.3	107.9	2.37657
[K].SQSRPESPAKQDEPFDEK.[K]	3xTMT6plex [N-Term; K10; K18]; 2xPhospho [S7(100); S]	F47F6.1d 2xPhospho [S482(100); S]	1	F47F6.1d	F47F6.1d [476-493]	1	2922.39	S1(Phospho): 50; S3(Phospho): 50; S7(Phospho): 100	1.592	1.202	135.2	104.5	117.7	120	78.7	73.5	72.7	81.9	64.5	151.4	2.91371
[R].NGSYDTLVTTTTK.[G]	2xTMT6plex [N-Term; K13]; 1xPhospho [S3(100)]	Y105E8A.25b 1xPhospho [S174(100)]	2	Y105E8A.25b	Y105E8A.25b [172-184]	0	1938.98	S3(Phospho): 100	1.261	1.202	110.5	103	111.1	126.1	93.7	82.9	91.5	86.4	77.1	117.7	3.13252
[K].LSPVNVIFTPK.[S]	2xTMT6plex [N-Term; K11]; 1xPhospho [S2(100)]	T05A6.1 1xPhospho [S160(100)]	3	T05A6.1	T05A6.1 [159-169]	0	1753.01	S2(Phospho): 100	1.19	1.202	103.4	103.5	131.8	104.9	89.7	98.6	91.2	101.6	81.7	93.6	2.57328
[R].ITSVPGLITDFTPSFSTFGSDRPGATPPR.[K]	1xTMT6plex [N-Term]; 1xPhospho [S3(99.1)]	W01G7.5 1xPhospho [S197(98.6)]	17	W01G7.5	W01G7.5 [195-223]	0	3330.66	S3(Phospho): 99.09	1.023	1.202	115.7	112.9	105	90.7	105.1	99.5	106.4	90.7	89.5	84.6	4.96624
[K].REASPQDDLLAKPMK.[Q]	3xTMT6plex [N-Term; K12; K15]; 1xOxidation [M14(100)]; 1xPhospho [S4(100)]	R05F9.9 1xPhospho [S257(100)]	1	R05F9.9	R05F9.9 [254-268]	1	2482.33	S4(Phospho): 100; M14(Oxidation): 100	1.33	1.202	117.1	109.6	116.3	113.9	84.6	82.3	90.8	93.3	82.5	109.5	3.90101
[K].SALDTSRVEEVIR.[A]	1xTMT6plex [N-Term]; 1xPhospho [T/S]		2	R107.6b	R107.6b [457-469]	1	1783.92	T5(Phospho): 50; S6(Phospho): 50	1.149	1.202	119.7	118	99.7	101.9	119.6	85.4	81.6	89.7	83.1	101.3	2.94717
[K].KSFTSSSGDLLNAPNR.[T]	2xTMT6plex [N-Term; K1]; 2xPhospho [S2(100); S6(99.3)]	Y38C1AB.8b 2xPhospho [S1233(100); S1237(99.3)]	2	Y38C1AB.8b	Y38C1AB.8b [1232-1247]	1	2312.11	S2(Phospho): 100; S6(Phospho): 99.32	1.262	1.202	108.8	103.7	113.6	124.6	77	94.1	96.8	85.8	83.3	112.3	4.26178
[K].RGASDNGEEPDNKK.[A]	3xTMT6plex [N-Term; K13; K14]; 1xDeamidated [N6(100)]; 1xPhospho [S4(100)]	F33H2.3 1xPhospho [S213(100)]	17	F33H2.3	F33H2.3 [210-223]	2	2285.14	S4(Phospho): 100; N6(Deamidated): 100	1.276	1.202	109.8	113.3	115.6	113.4	90.7	83.3	91.7	93.2	86.9	102.1	4.18537
[R].AGGSNAQPTTHQSTGSLGNK.[S]	2xTMT6plex [N-Term; K20]; 2xPhospho [S13(100); S16(100)]	M01D7.2a 2xPhospho [S56(100); T/S]	7	M01D7.2a	M01D7.2a [44-63]	0	2531.17	S13(Phospho): 100; S16(Phospho): 100	1.189	1.201	111.7	116.4	112.9	102.5	87.6	101.6	90.5	85.4	84	107.4	7.30123
[K].TEPSSNEELSSSPQPVETR.[K]	1xTMT6plex [N-Term]; 1xDeamidated [Q14(99.5)]; 2xPhospho [S10(99.1); S/T]	F12F6.1 2xPhospho [S20(99.1); S/T]	3	F12F6.1	F12F6.1 [11-29]	0	2464.04	S10(Phospho): 99.1; S11(Phospho): 50.45; S12(Phospho): 50.45; Q14(Deamidated): 99.54	1.356	1.201	99.7	121.4	131	107.1	67	83.3	103.7	62.8	81.5	142.4	3.00236
[R].KELSSADLK.[L]	3xTMT6plex [N-Term; K1; K9]; 1xPhospho [S]		3	C04A2.7a	C04A2.7a [359-367]	1	1758	S4(Phospho): 50; S5(Phospho): 50	0.855	1.201	102.6	107.4	98.6	91.1	116.6	121.1	113	82.3	76.4	90.9	3.07235
[R].DGSDGEGGGHDSDQEFEALIK.[Q]	2xTMT6plex [N-Term; K21]; 2xPhospho [S3(100); S12(100)]	T14G8.1 2xPhospho [S194(100); S203(100)]	16	T14G8.1	T14G8.1 [192-212]	0	2781.17	S3(Phospho): 100; S12(Phospho): 100	1.373	1.201	112.2	116.8	114.4	117.3	82.7	87	82	83.7	79.8	124.1	8.21112
[R].VMGGGQPIPGQRLTPPTIPR.[A]	1xTMT6plex [N-Term]; 1xPhospho [T14(100)]	F08G12.1 1xPhospho [T324(100)]	3	F08G12.1	F08G12.1 [311-330]	1	2381.27	T14(Phospho): 100	1.256	1.201	102.8	96.3	124.5	126.6	84.6	77.9	106.4	83.5	97.1	100.6	2.62387
[R].TTFSGR.[L]	1xTMT6plex [N-Term]; 1xPhospho [S4(99.3)]	F13E6.5 1xPhospho [S12(99.4)]	3	F13E6.5	F13E6.5 [9-14]	0	977.465	S4(Phospho): 100	1.16	1.201	112.5	113.1	112.1	102.6	99.8	100.1	84.8	83.7	79.8	111.6	1.81213
[K].IEEKPEGPVTSQTAGAPSGSSNQLTLPTVESVPK.[D]	3xTMT6plex [N-Term; K4; K34]; 2xDeamidated [N22(100); Q23(100)]; 1xPhospho [S31(100)]	F52B5.1c 1xPhospho [S310(100)]	2	F52B5.1c	F52B5.1c [280-313]	0	4205.17	N22(Deamidated): 100; Q23(Deamidated): 100; S31(Phospho): 99.98	1.08	1.201	113.4	96	90.5	131.3	93.3	102.5	103.7	73.9	80.9	114.5	4.82914
[K].SNTAGSSNGEK.[M]	2xTMT6plex [N-Term; K11]; 1xDeamidated [N8(100)]; 1xPhospho [S7(99.5)]	T19B4.7 1xPhospho [S1368(99.5)]	4	T19B4.7	T19B4.7 [1362-1372]	0	1590.74	S6(Phospho): 50; S7(Phospho): 50; N8(Deamidated): 100	1.261	1.201	109.7	130.9	99.1	110.8	91.7	88.5	87.8	80.9	83.4	117.2	1.78517
[R].GLQGPDNGDSSDEEADGGR.[E]	1xTMT6plex [N-Term]; 2xPhospho [S10(100); S11(100)]	Y48E1A.1a 2xPhospho [S1422(100); S1423(100)]	5	Y48E1A.1a	Y48E1A.1a [1413-1431]	0	2264.85	S10(Phospho): 100; S11(Phospho): 100	1.306	1.2	120.4	113.9	107.4	113	97.6	81.5	82	74.6	75.6	133.9	4.05972
[K].SSTVNSALQLFK.[N]	2xTMT6plex [N-Term; K12]; 1xPhospho [S/T]		1	Y79H2A.6	Y79H2A.6 [297-308]	0	1832.99	S2(Phospho): 33.27; T3(Phospho): 33.27; S6(Phospho): 33.27	1.086	1.2	101.3	88.5	121.9	120.1	89.9	90.7	117.7	113.9	78.2	77.7	1.77332
[R].TPPLQSNIEK.[V]	2xTMT6plex [N-Term; K10]; 1xPhospho [T1(100)]	C37A2.2 1xPhospho [T27(100)]	3	C37A2.2	C37A2.2 [27-36]	0	1664.9	T1(Phospho): 100	1.225	1.2	117.8	112.1	101.9	115.2	92.5	93.8	87.4	82.1	87.4	109.8	4.6153
[K].VESTESSGNEEEEEVEESPK.[K]	2xTMT6plex [N-Term; K20]; 2xPhospho [S6(100); S7(100)]	Y55B1BR.3 2xPhospho [S503(97.7); S504(97.7)]	12	Y55B1BR.3	Y55B1BR.3 [498-517]	0	2842.18	S6(Phospho): 100; S7(Phospho): 100	1.437	1.2	121.1	112.9	111	120.9	79.8	90.4	72.8	75.3	76.4	139.4	5.51044
[R].RHSESSIGETENDGTPGRDR.[E]	1xTMT6plex [N-Term]; 3xPhospho [S3(100); T15(100); S/T]	F43D9.1 3xPhospho [S1117(100); T1129(100); S/T]	2	F43D9.1	F43D9.1 [1115-1134]	2	2669.06	S3(Phospho): 100; S5(Phospho): 50; S6(Phospho): 50; T15(Phospho): 100	1.416	1.2	111.3	127.3	116.9	108.6	92.1	79.4	74.4	71.9	64.3	153.8	4.4184
[K].EEPRSASGSDTGSPKK.[I]	3xTMT6plex [N-Term; K15; K16]; 3xPhospho [S13(98.5); S/T]	C10C5.1g 3xPhospho [S1758(99.1); S/T]; C10C5.1h 3xPhospho [S1720(99.1); S/T]	2	C10C5.1g; C10C5.1h	C10C5.1g [1746-1761]; C10C5.1h [1708-1723]	2	2560.17	S5(Phospho): 100; S7(Phospho): 49.64; S9(Phospho): 49.64; S13(Phospho): 98.52	1.028	1.2	105.8	105.9	106.2	106.8	108.2	102.5	99.1	94.7	90.7	80.1	3.11114
[K].AISHPSTPAKSPQK.[T]	3xTMT6plex [N-Term; K10; K14]; 2xPhospho [S3(100); S11(100)]	F59E12.1 2xPhospho [T299(99.3); S303(99.3)]	2	F59E12.1	F59E12.1 [293-306]	1	2296.21	T7(Phospho): 99.31; S11(Phospho): 99.31	1.066	1.2	106	107.1	110.5	105.8	102	103.3	96.8	70.8	92.1	105.5	2.68658
[R].TSKESR.[R]	2xTMT6plex [N-Term; K3]; 1xPhospho [T/S]	D1037.1 1xPhospho [S261(100)]	1	D1037.1	D1037.1 [260-265]	1	1245.66	S2(Phospho): 100	1.176	1.2	115.9	110.3	120.5	95.4	94.5	99.4	87.9	110.6	82.3	83.4	2.03418
[R].DREETMSVR.[S]	1xTMT6plex [N-Term]; 1xOxidation [M6(100)]; 1xPhospho [T/S]		2	F41E6.4a	F41E6.4a [818-826]	1	1447.64	T5(Phospho): 99.99; M6(Oxidation): 100	1.116	1.2	101.3	119.4	103.3	111.2	96.4	98.1	98.1	89.3	76.5	106.3	2.05631
[K].YESEEYSFEETYDYEQENTNK.[K]	2xTMT6plex [N-Term; K21]; 3xPhospho [S3(97.6); S7(96.5); T/Y]	K09F5.2 3xPhospho [S1501(100); S1505(100); T/Y]	28	K09F5.2	K09F5.2 [1499-1519]	0	3395.29	S3(Phospho): 100; S7(Phospho): 100; Y12(Phospho): 98.4	0.984	1.2	104.6	107.9	99.4	106.9	104.6	110.8	104	75.2	81.9	104.8	6.29782
[R].DESLLSLHSEDDLHR.[E]	1xTMT6plex [N-Term]; 3xPhospho [S3(100); S6(100); S9(100)]	F13H10.3b 3xPhospho [S103(100); S106(100); S109(100)]	1	F13H10.3b	F13H10.3b [101-115]	0	2234.9	S3(Phospho): 100; S6(Phospho): 100; S9(Phospho): 100	1.036	1.199	101.8	108.1	86.4	129.4	111.1	128.5	68.5	65.3	87	113.9	5.03999
[R].VLSDEQEEDYDQYEDDMPSK.[K]	2xTMT6plex [N-Term; K20]; 1xOxidation [M17(100)]; 2xPhospho [S3(100); Y/S]	R09F10.8 2xPhospho [S282(100); Y/S]	2	R09F10.8	R09F10.8 [280-299]	0	3069.22	S3(Phospho): 100; Y10(Phospho): 50; Y13(Phospho): 50; M17(Oxidation): 100	0.963	1.199	96.9	101	106.1	111.9	103.8	102.7	117.6	88.4	82.6	89.1	3.04613
[K].NFESPLPSSTENVHPASNSPPMK.[Q]	2xTMT6plex [N-Term; K23]; 1xDeamidated [N12(100)]; 1xOxidation [M22(100)]; 2xPhospho [S4(100); S19(98.6)]	T23B5.3d 2xPhospho [S687(100); S702(98.6)]	1	T23B5.3d	T23B5.3d [684-706]	0	3102.39	S4(Phospho): 100; N12(Deamidated): 100; S19(Phospho): 98.55; M22(Oxidation): 100	1.203	1.199	102.7	105.9	120.6	115.6	95.9	87.4	93.9	97.5	86.3	94.3	2.10039
[R].YINLSHR.[D]	1xTMT6plex [N-Term]; 1xPhospho [S5(100)]	F57C2.6b 1xPhospho [S200(100)]	3	F57C2.6b	F57C2.6b [196-202]	0	1211.61	S5(Phospho): 100	0.868	1.199	96.7	104.6	84.2	116.2	109.8	131.2	106.2	96.1	91.7	63.3	2.803
[R].NPLSPFAPMVEDEEMSPSEK.[R]	2xTMT6plex [N-Term; K20]; 1xPhospho [S4(100)]	K08A8.3a 1xPhospho [S485(100)]	6	K08A8.3a	K08A8.3a [482-501]	0	2772.29	S4(Phospho): 100	1.419	1.199	116.5	114.7	113	120.1	81.1	84.7	79.5	75.5	80.2	134.6	4.47021
[K].NIEDAESKESPK.[L]	3xTMT6plex [N-Term; K8; K12]; 1xPhospho [S]		1	F34H10.3	F34H10.3 [11-22]	1	2114.1	S7(Phospho): 50; S10(Phospho): 50	1.291	1.199	115.1	108.6	110.3	119.2	87.5	85.3	90.6	88.2	90.7	104.6	2.42271
[K].YRSTGSLHGR.[H]	1xTMT6plex [N-Term]; 2xPhospho [S3(100); S6(100)]	C10E2.6 2xPhospho [S318(100); S321(100)]	3	C10E2.6	C10E2.6 [316-325]	1	1522.68	S3(Phospho): 99.99; S6(Phospho): 99.99	1.356	1.199	114	119.9	109.2	115.9	72.7	87.6	93.6	98.2	84.5	104.3	3.4881
[K].VLVPPMNYIPLRTPSR.[K]	1xTMT6plex [N-Term]; 1xPhospho [T/S/Y]	T08A11.2 1xPhospho [T433(100)]	6	T08A11.2	T08A11.2 [421-436]	1	2162.18	T13(Phospho): 99.66	1.348	1.199	115.8	107.5	113.7	121.2	81.2	92.8	81.1	79.8	98.4	108.6	4.83475
[R].ESSISSDSGR.[G]	1xTMT6plex [N-Term]; 2xPhospho [S6(99.6); S]	K07D4.7a 2xPhospho [S620(99.6); S]	1	K07D4.7a	K07D4.7a [615-624]	0	1413.55	S3(Phospho): 50; S5(Phospho): 50; S6(Phospho): 99.59	1.192	1.199	106.2	107.4	116.5	113.4	90.6	112	76.4	70.8	77.1	129.6	1.80763
[K].KSSEPILSSEVLQPTR.[L]	2xTMT6plex [N-Term; K1]; 1xPhospho [S3(99.7)]	B0302.1a 1xPhospho [S983(99.7)]	4	B0302.1a	B0302.1a [981-996]	1	2309.25	S2(Phospho): 50; S3(Phospho): 50	1.252	1.199	115.8	108	115.3	110.4	84.9	90.4	93.9	82	83.3	116	5.87648
[K].AALADMNNEVDEALSDDEDDGDNEDEDDDGNDVGEDKGDENLEEK.[Q]	3xTMT6plex [N-Term; K37; K45]; 2xDeamidated [N23(100); N31(100)]; 1xPhospho [S15(100)]	F36F2.6 1xPhospho [S486(100)]	1	F36F2.6	F36F2.6 [472-516]	1	5654.3	S15(Phospho): 100; N23(Deamidated): 100; N31(Deamidated): 99.97	1.172	1.199	100.5	121.7	97.2	122	87.1	93.3	102	84.4	106	85.9	5.22296
[R].TSPAITAIALTPSSASESSMASR.[T]	1xTMT6plex [N-Term]; 1xPhospho [S2(99.4)]	F10D7.5a 1xPhospho [S220(99.4)]	2	F10D7.5a	F10D7.5a [219-241]	0	2545.24	S2(Phospho): 99.36	1.075	1.198	111.6	104.9	124.8	89.1	118.7	108.3	73.2	100.6	76.3	92.4	0.950651
[K].KEAFGVPNDLAISRSPLFGR.[S]	2xTMT6plex [N-Term; K1]; 1xPhospho [S13(99.6)]	C04F12.3 1xPhospho [S420(99.6)]	4	C04F12.3	C04F12.3 [408-427]	2	2712.46	S13(Phospho): 99.61	1.273	1.198	102.5	101.5	133.9	113.6	97.8	72.3	95.9	74.9	85.7	122	4.09383
[K].SAAVEESDNEEEDVEESPKK.[R]	3xTMT6plex [N-Term; K19; K20]; 1xDeamidated [N9(100)]; 1xPhospho [S7(100)]	Y55B1BR.3 1xPhospho [S536(100)]	2	Y55B1BR.3	Y55B1BR.3 [530-549]	1	2989.4	S7(Phospho): 100; N9(Deamidated): 100	1.31	1.198	109.8	110.3	123	111.7	79.6	83.4	97.4	92	84.9	107.9	5.76159
[K].SNDTPLR.[I]	1xTMT6plex [N-Term]; 1xPhospho [S1(100)]	F14F3.2 1xPhospho [S371(100)]	1	F14F3.2	F14F3.2 [371-377]	0	1111.53	S1(Phospho): 100	1.464	1.198	117	117.6	117.5	115.5	74.2	75.1	90.3	82.8	76.3	133.7	2.39094
[R].HQIAEFLLENPESPDSPDITTAPSK.[N]	2xTMT6plex [N-Term; K25]; 1xDeamidated [N10(100)]; 1xPhospho [S/T]		4	Y53G8AM.8	Y53G8AM.8 [552-576]	0	3275.61	N10(Deamidated): 100; S13(Phospho): 49.82; S16(Phospho): 49.82	1.083	1.198	94.5	104.9	114.1	117.8	133.8	73.3	91.6	118.4	81.5	70	4.13863
[K].EGSKDPEEELQR.[A]	2xTMT6plex [N-Term; K4]; 1xPhospho [S3(100)]	F35G12.8 1xPhospho [S42(100)]	8	F35G12.8	F35G12.8 [40-51]	1	1954.95	S3(Phospho): 100	1.38	1.198	118.1	117	106.3	119.5	85.2	90.7	74.7	83.2	91.6	113.7	3.80673
[R].GETPLRSDTPNTFR.[A]	1xTMT6plex [N-Term]; 2xPhospho [T3(100); T9(100)]	K08A8.3a 2xPhospho [T270(100); T276(98.2)]	9	K08A8.3a	K08A8.3a [268-281]	1	1979.88	T3(Phospho): 100; T9(Phospho): 98.5	1.263	1.198	116.6	113.6	109.7	110.5	87.8	90.5	89.3	83.9	84.4	113.7	4.66341
[K].VEDESSENEQESEEDEEKQEER.[R]	2xTMT6plex [N-Term; K18]; 2xPhospho [S12(100); S]	F43G9.10 2xPhospho [S126(100); S]	2	F43G9.10	F43G9.10 [115-136]	1	3301.32	S6(Phospho): 100; S12(Phospho): 100	0.943	1.198	109.5	110.7	83.8	108.9	107.5	108.2	112.9	75	76.5	107	4.07617
[K].IDRPKTPK.[S]	3xTMT6plex [N-Term; K5; K8]; 1xPhospho [T6(100)]	C34E10.8 1xPhospho [T915(100)]	2	C34E10.8	C34E10.8 [910-917]	1	1722.03	T6(Phospho): 100	1.268	1.198	120.6	107.5	107	115.9	89.6	86	91	96.4	94.7	91.3	2.62495
[K].NNNDEEDGSDEERDK.[I]	2xTMT6plex [N-Term; K15]; 1xPhospho [S9(100)]	H11E01.3 1xPhospho [S1409(100)]	2	H11E01.3	H11E01.3 [1401-1415]	1	2303.97	S9(Phospho): 100	1.476	1.198	131.9	112.6	102	122	92.3	76.4	69.3	47	62.8	183.6	3.89314
[K].DISDYFLNPGQLSDSEFEGDQQEVELPQDISEGR.[G]	1xTMT6plex [N-Term]; 1xDeamidated [Q/N]; 2xPhospho [S13(100); S15(100)]	K09H9.6 2xPhospho [S272(100); S274(100)]	5	K09H9.6	K09H9.6 [260-293]	0	4246.81	Q11(Deamidated): 33.15; S13(Phospho): 100; S15(Phospho): 100; Q21(Deamidated): 33.15; Q22(Deamidated): 33.15	1.02	1.198	96.7	96.2	121.5	109.1	100.7	104.5	106.1	84	100.8	80.3	2.40022
[K].DSVEGDENK.[K]	2xTMT6plex [N-Term; K9]; 1xPhospho [S2(100)]	ZK643.5 1xPhospho [S115(100)]	5	ZK643.5	ZK643.5 [114-122]	0	1530.71	S2(Phospho): 100	1.238	1.198	118.1	111.3	110.5	108.1	92.3	87.9	91.2	87.4	90.1	103	3.18323
[R].KHSFEMVGDEDEDGINTFLGEK.[Q]	3xTMT6plex [N-Term; K1; K22]; 1xOxidation [M6(100)]; 1xPhospho [S3(100)]	F08G12.1 1xPhospho [S352(100)]	1	F08G12.1	F08G12.1 [350-371]	1	3280.57	S3(Phospho): 100; M6(Oxidation): 100	1.119	1.198	112.5	110.2	87.8	124.9	100.1	94.2	97.6	98.1	84.9	89.6	1.97048
[R].RQEISPIRK.[T]	2xTMT6plex [N-Term; K9]; 1xPhospho [S5(100)]	F39G3.3 1xPhospho [S50(100)]	2	F39G3.3	F39G3.3 [46-54]	2	1664.96	S5(Phospho): 100	1.389	1.198	110.9	115.4	111.2	124.1	86.7	75.4	87.1	89.4	91.3	108.5	2.92158
[R].DDRDDTPGTSK.[G]	2xTMT6plex [N-Term; K11]; 1xPhospho [T6(100)]	Y37D8A.9b 1xPhospho [T103(100)]	14	Y37D8A.9b	Y37D8A.9b [98-108]	1	1744.82	T6(Phospho): 100	1.323	1.198	123.9	116.5	102	113.6	89.7	88.3	80.5	81.6	90.1	113.9	3.08271
[R].VSSILDVADLPTDDTVEEDVRESPIYGR.[V]	1xTMT6plex [N-Term]; 1xPhospho [S23(99.2)]		6	F57C9.5	F57C9.5 [534-561]	1	3399.64	S23(Phospho): 99.15	0.978	1.197	100.8	106.7	93.6	116.8	89.2	111.5	119.6	75	76.7	110	2.28439
[K].NSLSPNK.[L]	2xTMT6plex [N-Term; K7]; 1xPhospho [S4(100)]	T05A6.1 1xPhospho [S155(100)]	1	T05A6.1	T05A6.1 [152-158]	0	1297.69	S4(Phospho): 100	1.688	1.197	119.2	119	122.2	122.6	72.6	79.4	62.6	88.9	87.6	126	2.18929
[R].ISSDETR.[L]	1xTMT6plex [N-Term]; 1xPhospho [S2(100)]	F10G8.8b 1xPhospho [S532(100)]	1	F10G8.8b	F10G8.8b [531-537]	0	1116.51	S2(Phospho): 100	1.457	1.197	130.9	112.5	108.5	115.2	87.8	85.6	67.1	63.4	67.2	162	2.18206
[R].GPSQTGTPVAEEAKPIS.[-]	2xTMT6plex [N-Term; K14]; 1xPhospho [T7(100)]	F13E6.1 1xPhospho [T185(100)]	1	F13E6.1	F13E6.1 [179-195]	0	2207.14	T7(Phospho): 99.99	1.198	1.197	100.8	115.1	93	135.1	109.5	89.9	78.5	85.2	88.4	104.5	1.72777
[R].APLQTSSK.[S]	2xTMT6plex [N-Term; K8]; 1xPhospho [S/T]		3	2RSSE.1b	2RSSE.1b [388-395]	0	1369.75	S7(Phospho): 99.71	1.308	1.197	118	116	116.6	103.9	89.2	82.7	88.7	72.2	84.7	127.9	2.45853
[K].QVDSDSDSSERQR.[K]	1xTMT6plex [N-Term]; 3xPhospho [S4(100); S6(98.8); S9(100)]	F54C8.4a 3xPhospho [S192(100); S194(99.7); S]	8	F54C8.4a	F54C8.4a [189-201]	1	1977.72	S4(Phospho): 100; S6(Phospho): 50.15; S8(Phospho): 50.15; S9(Phospho): 99.7	1.577	1.197	111.9	126.4	119	118.3	79.8	80	66.4	71.7	86.5	139.9	3.24008
[R].NSVETTTTQR.[D]	1xTMT6plex [N-Term]; 1xPhospho [S2(100)]	T17H7.4c 1xPhospho [S275(100)]	1	T17H7.4c	T17H7.4c [274-283]	0	1445.68	S2(Phospho): 100	1.269	1.197	135.1	122.3	90	103.5	89.8	92.2	84.6	56.6	69.2	156.8	2.9114
[K].LDTPLGILPFDSLPTTNLLTPTKK.[I]	3xTMT6plex [N-Term; K23; K24]; 1xPhospho [T20(100)]	ZK909.4 1xPhospho [T67(100)]	1	ZK909.4	ZK909.4 [48-71]	1	3362.92	T20(Phospho): 100	1.752	1.197	121.2	104.6	124.9	136	70	62.4	75.9	93.2	108.4	103.4	3.29883
[K].RIEDEESDDEGR.[G]	1xTMT6plex [N-Term]; 1xPhospho [S7(100)]	C01G6.6a 1xPhospho [S194(100)]	9	C01G6.6a	C01G6.6a [188-199]	1	1758.74	S7(Phospho): 100	1.227	1.197	127.9	113.1	96.4	109.4	89.7	101.8	81.7	76.1	87.3	116.7	3.96644
[R].QTSSTPSVQSK.[A]	2xTMT6plex [N-Term; K11]; 1xPhospho [S4(100)]	F59F4.3 1xPhospho [S251(100)]	1	F59F4.3	F59F4.3 [248-258]	0	1687.87	S4(Phospho): 100	0.891	1.197	111.9	102	105.1	86.1	116.4	101	123.7	83.6	64	106.4	2.51773
[R].HSRSPINQYSDER.[N]	1xTMT6plex [N-Term]; 2xPhospho [S2(100); S4(100)]	B0001.8b 2xPhospho [S217(100); S219(100)]	2	B0001.8b	B0001.8b [216-228]	1	1977.84	S2(Phospho): 100; S4(Phospho): 100	1.195	1.197	115.1	125.5	97.6	105.4	100.5	91.1	86.8	81	89.5	107.5	3.24145
[R].TVSPNHR.[H]	1xTMT6plex [N-Term]; 1xPhospho [S3(100)]	C43E11.3a 1xPhospho [S1080(100)]	9	C43E11.3a	C43E11.3a [1078-1084]	0	1119.55	S3(Phospho): 100	1.435	1.197	115.7	117.3	116.9	115.2	85.3	75.2	82.7	85.3	83.6	122.7	2.56809
[R].EGSPLSVDK.[E]	2xTMT6plex [N-Term; K9]; 1xPhospho [S3(100)]	C52B9.8 1xPhospho [S1173(100)]	1	C52B9.8	C52B9.8 [1171-1179]	0	1469.77	S3(Phospho): 100	1.196	1.197	116.6	123	97.9	106.2	96.8	88.2	93.1	70.8	89.1	118.3	2.41506
[K].ASKSPAR.[A]	2xTMT6plex [N-Term; K3]; 1xPhospho [S]	T09B4.5a 1xPhospho [S42(100)]	3	T09B4.5a	T09B4.5a [41-47]	1	1254.7	S2(Phospho): 100	1.986	1.196	130.4	117.3	125.2	126	56.7	59.9	71.7	86.5	86.1	140.1	1.99898
[K].AADTVNPWETPR.[Q]	1xTMT6plex [N-Term]; 1xPhospho [T10(100)]	F57C7.1a 1xPhospho [T259(100)]	1	F57C7.1a	F57C7.1a [250-261]	0	1665.78	T10(Phospho): 100	1.257	1.196	115.6	131.7	96.7	105.6	76.3	107.8	84.4	85.4	92.5	104	2.98925
[R].RQQNSGNQSEAPTAVPSR.[V]	1xTMT6plex [N-Term]; 1xPhospho [S5(100)]	F26F4.4 1xPhospho [S190(100)]	1	F26F4.4	F26F4.4 [186-203]	1	2236.07	S5(Phospho): 100	1.315	1.196	107.8	115.8	121.8	109.7	78.8	90.3	90.4	91.7	82.6	111	5.28058
[R].HTSPGGEK.[T]	2xTMT6plex [N-Term; K8]; 1xPhospho [S/T]		15	C43E11.3a	C43E11.3a [1184-1191]	0	1350.68	T2(Phospho): 99.54	1.387	1.196	120.7	115.8	111.5	113.4	84.4	84	81	81.9	86.2	121.2	2.6373
[R].EDRGSRDPSVEDIFHK.[T]	2xTMT6plex [N-Term; K16]; 2xPhospho [S5(100); S9(100)]	F43G9.2a 2xPhospho [S124(100); S128(100)]	10	F43G9.2a	F43G9.2a [120-135]	2	2505.16	S5(Phospho): 100; S9(Phospho): 100	1.299	1.196	118	109.5	116.4	109.8	88.5	87.5	85.9	78.4	83.3	122.7	5.53818
[R].NPDLGSQDLAR.[L]	1xTMT6plex [N-Term]; 1xPhospho [S6(100)]	Y55B1AL.1 1xPhospho [S41(100)]	5	Y55B1AL.1	Y55B1AL.1 [36-46]	0	1494.72	S6(Phospho): 100	1.304	1.196	113.9	118.4	114.6	107.2	82.7	87.8	90.6	75	70	139.7	3.03484
[R].VLLSPDERR.[A]	1xTMT6plex [N-Term]; 1xPhospho [S4(100)]	F02E9.4b 1xPhospho [S377(100)]	2	F02E9.4b	F02E9.4b [374-382]	1	1393.74	S4(Phospho): 100	1.281	1.196	124.4	135.8	107.6	84.1	88.4	60.1	116.2	118.9	68.7	95.8	2.2846
[K].LLAEAVLLDLDAVTHSNDEPEDSSPTESEK.[K]	2xTMT6plex [N-Term; K30]; 1xDeamidated [N17(100)]; 1xPhospho [T/S]		3	F54E4.1b	F54E4.1b [403-432]	0	3763.81	T14(Phospho): 25; S16(Phospho): 25; N17(Deamidated): 100; S23(Phospho): 25; S24(Phospho): 25	1.143	1.196	101.2	106.7	122.1	107.9	86.9	111.8	88.8	84.8	86.2	103.5	1.96739
[R].DRRTPPR.[R]	1xTMT6plex [N-Term]; 1xPhospho [T4(100)]	Y55F3AM.3a 1xPhospho [T121(100)]	4	Y55F3AM.3a	Y55F3AM.3a [118-124]	2	1206.63	T4(Phospho): 100	1.238	1.196	112.8	106.2	97.8	131.1	94.4	89.2	87.7	92.4	89	99.4	2.49505
[K].SVDQEPEEQR.[E]	1xTMT6plex [N-Term]; 1xPhospho [S1(100)]	C18D1.1a 1xPhospho [S134(100)]	1	C18D1.1a	C18D1.1a [134-143]	0	1525.67	S1(Phospho): 100	1.421	1.196	127.9	135.6	95.7	104.8	86.1	95.5	63.4	63.9	90.1	137	3.36454
[K].AAPTPQSPAPNR.[V]	1xTMT6plex [N-Term]; 1xPhospho [S7(100)]	Y56A3A.6 1xPhospho [S158(100)]	1	Y56A3A.6	Y56A3A.6 [152-163]	0	1515.75	S7(Phospho): 100	1.168	1.196	116.1	104.6	108.4	111.7	91.8	98.6	92.6	73.5	70	132.7	3.18309
[R].SHSNESFDEIDYTK.[T]	2xTMT6plex [N-Term; K14]; 1xPhospho [S/Y/T]		2	D1007.15	D1007.15 [629-642]	0	2210.01	S1(Phospho): 50; S3(Phospho): 50	1.172	1.196	98.1	144.8	100.1	98.2	90	103.3	89	73.6	83.8	119.2	3.53146
[R].RSSASEMYPK.[T]	2xTMT6plex [N-Term; K10]; 1xOxidation [M7(100)]; 1xPhospho [S/Y]	C35D10.9b 1xPhospho [S532(99.6)]	8	C35D10.9b	C35D10.9b [530-539]	1	1709.83	S3(Phospho): 99.64; M7(Oxidation): 100	1.193	1.196	115	111.1	106	111.2	96	87.5	95.3	89.5	84	104.4	3.57815
[R].AASYMDDKPVIAESMPELGHR.[G]	2xTMT6plex [N-Term; K8]; 2xPhospho [S3(100); S14(100)]	Y38F2AL.1 2xPhospho [S264(100); S275(100)]	2	Y38F2AL.1	Y38F2AL.1 [262-282]	0	2935.35	S3(Phospho): 100; S14(Phospho): 100	1.326	1.196	113.1	114.2	121.1	107.6	90.6	77	90.4	78.7	80.7	126.6	5.37432
[K].NHASPTTNNNNNTEEK.[Y]	2xTMT6plex [N-Term; K16]; 1xPhospho [S4(100)]	F10C1.5 1xPhospho [S123(100)]	2	F10C1.5	F10C1.5 [120-135]	0	2323.07	S4(Phospho): 100	1.287	1.196	100.1	110.8	134.5	107.1	101.5	70.6	91.5	70.7	88.5	124.7	2.49762
[R].ATSVQGSAPSSGSK.[S]	2xTMT6plex [N-Term; K14]; 2xPhospho [S7(100); S/T]	C01G8.6 2xPhospho [S229(100); S/T]	2	C01G8.6	C01G8.6 [223-236]	0	1881.88	S7(Phospho): 100; S10(Phospho): 33.33; S11(Phospho): 33.33; S13(Phospho): 33.33	1.118	1.196	125.2	103.5	96.8	109.6	109.7	109.3	72.9	74	98.9	100	1.46699
[R].STSAASGAIEDEAVSQNPEVQR.[L]	1xTMT6plex [N-Term]; 1xPhospho [T/S]	K05B2.5b 1xPhospho [S298(100)]	5	K05B2.5b	K05B2.5b [293-314]	0	2555.18	S6(Phospho): 99.99	1.263	1.195	114.2	116.2	113.5	106.2	91.5	95.1	80.7	82.6	88.7	111.2	3.2642
[R].ALTKSPISK.[K]	3xTMT6plex [N-Term; K4; K9]; 1xPhospho [S/T]	M106.2 1xPhospho [S339(99.2)]	7	M106.2	M106.2 [335-343]	1	1712.03	S5(Phospho): 99.64	1.163	1.195	110.1	109	107.8	113.1	93.7	93.2	97	92	95.7	88.4	2.34283
[R].RVKSPNDGSK.[S]	3xTMT6plex [N-Term; K3; K10]; 1xPhospho [S4(100)]	R06C1.3a 1xPhospho [S179(100)]	3	R06C1.3a	R06C1.3a [176-185]	2	1855.04	S4(Phospho): 100	1.149	1.195	101.9	101.4	123.1	112.3	94.8	77.9	113.6	110.6	95.5	69.1	3.1618
[K].SLDAIQWNDK.[I]	2xTMT6plex [N-Term; K10]; 1xPhospho [S1(100)]	R11D1.10a 1xPhospho [S303(100)]	1	R11D1.10a	R11D1.10a [303-312]	0	1727.88	S1(Phospho): 100	1.052	1.195	96.7	112.8	104.6	113.2	99	91.5	114.2	77.3	99	91.8	2.48894
[R].MPSPLAIVETPER.[V]	1xTMT6plex [N-Term]; 1xPhospho [S3(100)]	F14F3.2 1xPhospho [S484(100)]	1	F14F3.2	F14F3.2 [482-494]	0	1748.89	S3(Phospho): 100	1.4	1.195	124.9	108.4	113	116	84.1	78.7	85	82.6	82.7	124.8	3.36724
[K].DASDESNEDEIEYDDK.[S]	2xTMT6plex [N-Term; K16]; 2xPhospho [S3(100); S6(100)]	F09G2.9 2xPhospho [S364(100); S367(100)]	4	F09G2.9	F09G2.9 [362-377]	0	2491.97	S3(Phospho): 100; S6(Phospho): 100	1.309	1.195	117.5	113.8	115	108.1	85.3	91.5	83.6	81	81.5	122.7	4.43379
[R].RVSPIPR.[D]	1xTMT6plex [N-Term]; 1xPhospho [S3(100)]	F32H2.5 1xPhospho [S1484(100)]	2	F32H2.5	F32H2.5 [1482-1488]	1	1133.64	S3(Phospho): 100	1.401	1.195	111.4	126.4	123.4	101.1	87.5	74.5	85.6	94.9	84	111.3	2.00056
[R].GPSATGYR.[Q]	1xTMT6plex [N-Term]; 1xPhospho [S3(100)]	Y63D3A.5 1xPhospho [S475(100)]	3	Y63D3A.5	Y63D3A.5 [473-480]	0	1117.52	S3(Phospho): 100	1.113	1.195	110	118.5	102.8	103.3	89.6	96.8	106.4	85.8	92.8	94.1	2.08591
[K].AAAEMQEMDMEESDSDDEDAVQAPEAPAFTAPLPPTK.[Q]	2xTMT6plex [N-Term; K37]; 1xOxidation [M10(96.5)]; 2xPhospho [S/T]		2	W07E6.4	W07E6.4 [287-323]	0	4568.94	M10(Oxidation): 96.47; S13(Phospho): 66.67; S15(Phospho): 66.67; T30(Phospho): 66.67	1.083	1.195	107.5	148.4	85.5	89.7	73.2	118.2	107	89.5	100.9	80.1	2.84297
[K].YESEEYSFEETYDYEQENTNK.[K]	2xTMT6plex [N-Term; K21]; 2xDeamidated [Q16(100); N18(100)]; 2xPhospho [S3(100); T19(99.5)]	K09F5.2 2xPhospho [S1501(100); S1505(100)]	8	K09F5.2	K09F5.2 [1499-1519]	0	3317.29	S3(Phospho): 100; S7(Phospho): 100; Q16(Deamidated): 100; N18(Deamidated): 99.99	0.952	1.195	124.1	99.8	94	96.2	109.2	107.8	109	79.9	76.2	103.9	3.36778
[R].NQENQPLLDEGIGMYSEDLDRNDEPEYITEYGDGTESAQR.[A]	1xTMT6plex [N-Term]; 1xPhospho [S/Y/T]; 2xDeamidated [N/Q]; 1xOxidation [M14]	Y71H2AM.2 1xPhospho [Y/S/T]	8	Y71H2AM.2	Y71H2AM.2 [11-50]	1	4918.09	Too many isoforms	1.104	1.195	112.2	97.4	103.7	120	90.7	98.8	105.1	113.2	83.6	75.2	1.52993
[K].ICDFGISGHLTNSMAK.[T]	2xTMT6plex [N-Term; K16]; 1xCarbamidomethyl [C2]; 1xPhospho [S13(99.6)]	R03G5.2 1xPhospho [S204(100)]	6	R03G5.2	R03G5.2 [192-207]	0	2289.12	T11(Phospho): 50; S13(Phospho): 50	1.242	1.195	110.1	110.8	120.2	107	82.9	89.3	98.5	77	76	128.3	4.48241
[K].MNSGGSDAGSPK.[R]	2xTMT6plex [N-Term; K12]; 2xPhospho [S6(100); S10(100)]	F25B3.6 2xPhospho [S152(100); S]	8	F25B3.6	F25B3.6 [143-154]	0	1725.73	S3(Phospho): 50; S6(Phospho): 50; S10(Phospho): 100	1.304	1.195	111.9	113.3	113.5	115.2	82.3	86.6	92.2	89	87.4	108.5	3.90482
[R].RFPESPEK.[L]	2xTMT6plex [N-Term; K8]; 1xPhospho [S5(100)]	F32A7.4 1xPhospho [S106(100)]	1	F32A7.4	F32A7.4 [102-109]	1	1527.8	S5(Phospho): 100	1.238	1.195	120.5	104.1	102.8	120.3	85.3	92.2	93.8	87.2	91	102.8	2.82953
[R].NAFSQSPHR.[D]	1xTMT6plex [N-Term]; 2xPhospho [S4(100); S6(100)]	C23F12.1a 2xPhospho [S1289(100); S1291(100)]	2	C23F12.1a	C23F12.1a [1286-1294]	0	1432.6	S4(Phospho): 100; S6(Phospho): 100	1.358	1.195	119.7	115	110.2	113.9	86.5	83.4	83.4	78.4	80.9	128.8	2.63062
[R].STPNEEYR.[I]	1xTMT6plex [N-Term]; 1xPhospho [T2(100)]	W03F11.6c 1xPhospho [T1294(99.6)]	3	W03F11.6c	W03F11.6c [1293-1300]	0	1304.57	T2(Phospho): 100	1.304	1.194	123.3	119.4	102.1	109.2	86	88.5	86.5	75.7	74.4	134.9	2.58959
[R].QTGRSPVR.[R]	1xTMT6plex [N-Term]; 1xPhospho [S5(100)]	F39G3.3 1xPhospho [S26(100)]	6	F39G3.3	F39G3.3 [22-29]	1	1209.63	S5(Phospho): 100	1.402	1.194	128.8	117.6	101.1	115	83.4	84.6	79.4	70.3	84.8	135.2	2.76198
[R].YLEQYSLDGYNSPTSEDR.[Y]	1xTMT6plex [N-Term]; 1xPhospho [S12(99)]	F53C11.5b 1xPhospho [S843(99)]	2	F53C11.5b	F53C11.5b [832-849]	0	2446.06	S12(Phospho): 98.97	1.193	1.194	111.8	100	110.1	121.2	93.6	100.1	84.9	75	88.7	114.6	2.80297
[R].DDQEAHEEPEDESDERNPVDQEAPVPIEVDAPLPPASPIAAPAPVPVASASTSSDSK.[I]	2xTMT6plex [N-Term; K57]; 3xDeamidated [Q3(100); N17(100); Q21(100)]; 1xPhospho [S37(100)]	Y67D8C.5h 1xPhospho [S537(99.1)]	7	Y67D8C.5h	Y67D8C.5h [501-557]	1	6440.99	Q3(Deamidated): 100; N17(Deamidated): 100; Q21(Deamidated): 100; S37(Phospho): 99.1	1.221	1.194	117.3	99.1	107.6	122.1	109.7	76.6	87.6	92.5	90.2	97.4	3.83862
[R].FRPYSPDYSDDEK.[T]	2xTMT6plex [N-Term; K13]; 2xPhospho [S5(100); S9(100)]	Y39E4B.6a 2xPhospho [S42(100); S46(100)]	5	Y39E4B.6a	Y39E4B.6a [38-50]	0	2236.96	S5(Phospho): 100; S9(Phospho): 100	1.285	1.194	106.5	119.1	104.2	122.4	88.5	92.3	83	77.9	89.9	116.1	3.11052
[R].ADSEDDSFRMDK.[L]	2xTMT6plex [N-Term; K12]; 1xOxidation [M10(100)]; 2xPhospho [S3(100); S7(100)]	K08F8.6 2xPhospho [S649(100); S653(100)]	1	K08F8.6	K08F8.6 [647-658]	1	2049.83	S3(Phospho): 100; S7(Phospho): 100; M10(Oxidation): 100	1.211	1.194	110.5	103.6	124.3	106.6	91.4	89.9	94.3	88.9	85.2	105.3	2.61428
[R].AESYASSDEEEFYDADEELIDLDNFESEK.[S]	2xTMT6plex [N-Term; K29]; 1xDeamidated [N24(100)]; 1xPhospho [S7(99.6)]	C32F10.1a 1xPhospho [S238(99.6)]	5	C32F10.1a	C32F10.1a [232-260]	0	3928.66	S7(Phospho): 99.57; N24(Deamidated): 100	1.039	1.194	115.1	113.1	109.2	88.2	103.7	106.9	96.7	96.7	89.7	80.8	3.00417
[K].DDGDDQPGTPNSYR.[S]	1xTMT6plex [N-Term]; 2xPhospho [T9(100); S12(100)]	F33A8.1 2xPhospho [T78(100); S81(100)]	1	F33A8.1	F33A8.1 [70-83]	0	1925.72	T9(Phospho): 100; S12(Phospho): 100	1.375	1.194	114.2	97.8	102.1	146	73.1	86.7	91.2	69.7	97.1	122.1	2.17535
[R].ASSAFGTSPETLDEFMMTDVLPSEVK.[F]	2xTMT6plex [N-Term; K26]; 1xPhospho [S8(99.5)]	K06A1.5 1xPhospho [S220(99.5)]	2	K06A1.5	K06A1.5 [213-238]	0	3327.58	S8(Phospho): 99.49	1.055	1.194	100.6	121.1	102.2	103.6	103.8	104.9	95.3	86.3	83.7	98.5	4.47519
[R].QDSEQQAPVAVKSPEMK.[K]	3xTMT6plex [N-Term; K12; K17]; 1xPhospho [S13(100)]	F28D9.1 1xPhospho [S536(100)]	8	F28D9.1	F28D9.1 [524-540]	1	2639.37	S13(Phospho): 100	1.452	1.194	114.8	116.2	117.6	117.7	80.3	79.4	81.1	87.2	82.9	122.7	5.11227
[R].ISNVFVIGK.[G]	2xTMT6plex [N-Term; K9]; 1xPhospho [S2(100)]	Y43B11AR.4 1xPhospho [S222(100)]	5	Y43B11AR.4	Y43B11AR.4 [221-229]	0	1514.87	S2(Phospho): 100	1.142	1.194	122.2	109.6	96.8	109	101	92.2	94.2	84.4	91.5	98.9	3.06446
[R].IYSDTTLNK.[N]	2xTMT6plex [N-Term; K9]; 1xPhospho [S3(100)]	F42A9.1a 1xPhospho [S654(100)]	7	F42A9.1a	F42A9.1a [652-660]	0	1592.83	S3(Phospho): 100	1.194	1.194	112.6	111.6	111.2	107.8	91.9	90.4	96.1	88.5	88.6	101.2	3.05315
[R].VNSAAGK.[L]	2xTMT6plex [N-Term; K7]; 1xPhospho [S3(100)]	Y71F9B.3 1xPhospho [S169(100)]	13	Y71F9B.3	Y71F9B.3 [167-173]	0	1184.64	S3(Phospho): 100	0.932	1.194	104.2	119.8	94.1	92.9	110.3	113.5	107	88	89.8	80.4	2.49878
[R].AANVATPITPVEKPPAPK.[L]	3xTMT6plex [N-Term; K13; K18]; 2xPhospho [T6(100); T9(100)]	F20B6.8b 2xPhospho [T525(100); T528(100)]	6	F20B6.8b	F20B6.8b [520-537]	0	2648.44	T6(Phospho): 100; T9(Phospho): 100	1.242	1.194	111.8	108.5	119.4	108.3	90.4	88.8	91.3	90.4	91.6	99.5	5.49836
[R].QSLAPSKPAEVTPQKPVPAAQASEAGDPPNELPLPTMTESGTELPK.[E]	4xTMT6plex [N-Term; K7; K15; K46]; 3xDeamidated [Q14(100); Q21(100); N30(100)]; 1xPhospho [S40(97.3)]	ZK593.5a 1xPhospho [S242(97.3)]	2	ZK593.5a	ZK593.5a [203-248]	0	5705.96	Q14(Deamidated): 100; Q21(Deamidated): 100; N30(Deamidated): 100; S40(Phospho): 97.34	1.11	1.194	105	114.9	96	118.1	90.3	122.6	80.4	68.7	104.9	99.2	2.33019
[R].EEDAYFRPVSK.[S]	2xTMT6plex [N-Term; K11]; 1xPhospho [S10(100)]	T17H7.4c 1xPhospho [S599(100)]	2	T17H7.4c	T17H7.4c [590-600]	0	1878.94	S10(Phospho): 100	1.361	1.194	120.1	115.1	114.5	109.2	79.7	84.7	88.4	70.2	59.9	158.2	3.38567
[K].LASMHSQYTGSDASGMTPDR.[L]	1xTMT6plex [N-Term]; 2xOxidation [M4(100); M16(100)]; 1xPhospho [S/T/Y]		4	R07G3.3b	R07G3.3b [852-871]	0	2453.03	M4(Oxidation): 100; S14(Phospho): 49.81; M16(Oxidation): 100; T17(Phospho): 49.81	0.947	1.194	103.8	123.5	96.7	89.2	104.4	134.4	88.4	48.8	78	132.9	2.04276
[R].RESSDEEDR.[R]	1xTMT6plex [N-Term]; 2xPhospho [S3(100); S4(100)]	F43G9.10 2xPhospho [S85(100); S86(100)]	2	F43G9.10	F43G9.10 [83-91]	1	1511.56	S3(Phospho): 100; S4(Phospho): 100	1.239	1.194	125.9	115.8	91.5	114.5	81.7	91	98.3	84.4	77.3	119.7	2.02849
[R].IVFEDSDDGDDQDEETEK.[T]	2xTMT6plex [N-Term; K18]; 1xPhospho [S6(100)]	K07F5.14 1xPhospho [S56(100)]	3	K07F5.14	K07F5.14 [51-68]	0	2624.12	S6(Phospho): 100	1.238	1.194	118.9	108.2	102.3	118.3	92.1	92.8	86.2	76.3	83.7	121.2	3.95153
[R].VKSPNDGSK.[S]	3xTMT6plex [N-Term; K2; K9]; 1xPhospho [S3(100)]	R06C1.3a 1xPhospho [S179(100)]	8	R06C1.3a	R06C1.3a [177-185]	1	1698.94	S3(Phospho): 100	1.395	1.193	126.2	111.6	103.7	120.2	82.7	88.4	77.1	85.6	96.2	108.3	2.27857
[K].SNSNHEIEENKK.[L]	3xTMT6plex [N-Term; K11; K12]; 1xPhospho [S3(100)]	R102.5a 1xPhospho [S173(100)]	1	R102.5a	R102.5a [171-182]	1	2196.13	S3(Phospho): 100	1.505	1.193	117.7	112.4	117.3	122.8	75.9	76.2	82.2	110.4	106.4	78.7	3.83545
[R].RPDSADSEKK.[S]	3xTMT6plex [N-Term; K9; K10]; 2xPhospho [S4(100); S7(100)]	T19E7.3a 2xPhospho [S27(100); S30(100)]	1	T19E7.3a	T19E7.3a [24-33]	1	1979.98	S4(Phospho): 100; S7(Phospho): 100	1.233	1.193	106.8	112.3	116.7	111.3	92	92.4	87.5	80.6	89.2	111.2	2.86273
[R].RSTAHFQDYQEPDR.[W]	1xTMT6plex [N-Term]; 1xPhospho [S/T/Y]		2	C09H6.1a	C09H6.1a [91-104]	1	2058.92	S2(Phospho): 50; T3(Phospho): 50	0.974	1.193	94.1	99.7	111.3	111.8	107.8	107.7	105.5	80.5	83.7	97.9	2.09597
[R].SSMRSESIQLASPSSAGEFK.[Q]	2xTMT6plex [N-Term; K20]; 1xOxidation [M3(100)]; 2xPhospho [S2(98.7); S5(98.7)]	T09A5.10 2xPhospho [S734(98.8); S737(100)]	3	T09A5.10	T09A5.10 [733-752]	1	2733.26	S2(Phospho): 98.76; M3(Oxidation): 100; S5(Phospho): 100	1.03	1.193	106.7	114.9	92.6	110.1	99.4	103.6	106	85.9	87.5	93.3	4.82055
[R].ATGSSDDDQVDDDLFADK.[E]	2xTMT6plex [N-Term; K18]; 1xDeamidated [Q9(100)]; 2xPhospho [S4(100); S5(100)]	F25B3.6 2xPhospho [S71(100); S72(100)]	4	F25B3.6	F25B3.6 [68-85]	0	2533.03	S4(Phospho): 99.99; S5(Phospho): 99.99; Q9(Deamidated): 100	1.03	1.193	107.1	105.9	107.7	103.6	98.7	113.5	96.7	84.9	84.1	97.8	2.87935
[R].SISPVPQIR.[E]	1xTMT6plex [N-Term]; 1xPhospho [S3(100)]	F21C10.7 1xPhospho [S1557(100)]	3	F21C10.7	F21C10.7 [1555-1563]	0	1305.71	S3(Phospho): 100	1.208	1.193	113.4	108.3	111.3	111.6	86	91.6	98.3	70	66.3	143.2	3.2303
[K].INSPEKPSVLVK.[R]	3xTMT6plex [N-Term; K6; K12]; 1xPhospho [S3(100)]	C43E11.3a 1xPhospho [S117(100)]	2	C43E11.3a	C43E11.3a [115-126]	0	2078.22	S3(Phospho): 100	1.382	1.193	121.5	120.8	103.1	115.1	83.8	89.1	77.1	84.2	103.9	101.4	3.41935
[R].CVQPGEHASPK.[D]	2xTMT6plex [N-Term; K11]; 1xCarbamidomethyl [C1]; 1xPhospho [S9(100)]	C34E10.8 1xPhospho [S327(100)]	1	C34E10.8	C34E10.8 [319-329]	0	1747.86	S9(Phospho): 100	1.637	1.193	119.7	127.6	104.6	127.3	60.7	105.3	53.5	105.7	76.3	119.3	2.05698
[R].EATLSPEREER.[M]	1xTMT6plex [N-Term]; 1xPhospho [S5(99.5)]	F26D11.11b 1xPhospho [S542(98.8)]	22	F26D11.11b	F26D11.11b [538-548]	1	1625.77	S5(Phospho): 100	1.428	1.193	117.1	117.3	118.2	111.7	77.6	81.9	84.3	84.8	81.1	126	3.43376
[K].NSSDNSTSKSPTKPSTSLFTGSGQK.[L]	4xTMT6plex [N-Term; K9; K13; K25]; 1xPhospho [S/T]		5	T19B10.6	T19B10.6 [237-261]	1	3539.84	S6(Phospho): 24.87; T7(Phospho): 24.87; S8(Phospho): 24.87; S10(Phospho): 24.87	0.85	1.193	116	115.9	76	90.2	113.7	128.8	108.9	88.3	106.4	55.7	1.73185
[R].SSSYADVQDAESGGLLDADPWSADLSVPVPTASK.[R]	2xTMT6plex [N-Term; K34]; 1xDeamidated [Q8(100)]; 1xPhospho [S1(98.9)]	Y17G7B.15a 1xPhospho [S601(98.9)]	36	Y17G7B.15a	Y17G7B.15a [601-634]	0	3974.88	S1(Phospho): 98.89; Q8(Deamidated): 100	1.026	1.192	92.7	129.1	110.5	91.4	96.6	98.4	114.8	81.5	89	96	3.89739
[R].DYSPFEDDVKK.[R]	3xTMT6plex [N-Term; K10; K11]; 1xPhospho [S3(100)]	C06A5.3b 1xPhospho [S653(100)]	1	C06A5.3b	C06A5.3b [651-661]	1	2110.07	S3(Phospho): 100	1.482	1.192	126.5	105.9	112.6	123.4	81.1	88.9	67.1	79.4	87.8	127.4	2.44555
[K].GDEDHENMDRDTSRR.[S]	1xTMT6plex [N-Term]; 1xOxidation [M8(100)]; 1xPhospho [T/S]		4	F08G2.7	F08G2.7 [18-32]	2	2157.88	M8(Oxidation): 100; T12(Phospho): 50; S13(Phospho): 50	1.247	1.192	111.4	101.1	128	107.9	85.7	90.7	93.1	83.7	90.7	107.6	2.64672
[R].SSFMSPK.[D]	2xTMT6plex [N-Term; K7]; 1xPhospho [S2(99.8)]	C24A11.8c 1xPhospho [S21(99.8)]	3	C24A11.8c	C24A11.8c [20-26]	0	1321.66	S2(Phospho): 99.79	1.111	1.192	113.5	109	102.6	109	98	101.3	93.7	91.2	91.2	90.6	2.31437
[R].RSPSPNKLPVR.[R]	2xTMT6plex [N-Term; K7]; 2xPhospho [S2(100); S4(100)]	F55F8.4 2xPhospho [S525(100); S527(100)]	1	F55F8.4	F55F8.4 [524-534]	2	1868.99	S2(Phospho): 100; S4(Phospho): 100	1.228	1.192	120.6	119.4	96.8	109.7	90	95.7	86.8	85.8	81.7	113.3	2.72501
[R].RTNTFSSSADEDGVPNEVADYLVYFSR.[M]	1xTMT6plex [N-Term]; 1xPhospho [T/S/Y]		2	C17G10.9a	C17G10.9a [19-45]	1	3348.53	T2(Phospho): 50; T4(Phospho): 50	0.926	1.192	96.6	95.4	103.2	114.7	111.4	103.2	117.6	87.3	84.4	86.2	2.46752
[K].FNEVGQIASGGASTVR.[L]	1xTMT6plex [N-Term]; 1xPhospho [S/T]		3	B0024.14b	B0024.14b [866-881]	0	1901.93	S9(Phospho): 33.33; S13(Phospho): 33.33; T14(Phospho): 33.33	1.077	1.192	109.9	99.2	115.5	105.4	114.1	100.9	84.4	81.5	80.6	108.5	1.13749
[K].SASPEAVDKK.[I]	3xTMT6plex [N-Term; K9; K10]; 1xPhospho [S3(100)]	H37N21.1 1xPhospho [S460(100)]	2	H37N21.1	H37N21.1 [458-467]	1	1798.99	S3(Phospho): 100	1.095	1.192	111.3	109.9	104.2	106.7	98.4	97	100.6	90.3	90	91.6	2.16857
[R].AKSPSILTR.[L]	2xTMT6plex [N-Term; K2]; 1xPhospho [S3(100)]	C02F12.7 1xPhospho [S1095(100)]	2	C02F12.7	C02F12.7 [1093-1101]	1	1510.88	S3(Phospho): 100	1.584	1.192	119.9	119.6	114.3	121.8	72.2	75.4	77.6	73.6	77.1	148.6	1.88146
[R].DRSRSPHK.[E]	2xTMT6plex [N-Term; K8]; 2xPhospho [S3(100); S5(100)]	ZC262.2a 2xPhospho [S39(100); S41(100)]	8	ZC262.2a	ZC262.2a [37-44]	2	1600.78	S3(Phospho): 100; S5(Phospho): 100	1.305	1.192	127.2	117.4	94.5	114.7	94.5	89.5	76.8	74	87.2	124.3	2.77126
[R].LECTLLGSVSTPVTVK.[K]	2xTMT6plex [N-Term; K16]; 1xCarbamidomethyl [C3]; 1xPhospho [S/T]		1	ZK632.11	ZK632.11 [85-100]	0	2242.22	S8(Phospho): 33.33; S10(Phospho): 33.33; T11(Phospho): 33.33	1.051	1.192	109.9	83.4	102.9	130.5	98.2	107.7	98.8	84.6	84.8	99.2	2.2792
[K].NDSESPVPSEK.[E]	2xTMT6plex [N-Term; K11]; 1xPhospho [S5(100)]	B0350.2f 1xPhospho [S3399(100)]	1	B0350.2f	B0350.2f [3395-3405]	0	1726.83	S5(Phospho): 100	1.296	1.192	124.8	108.4	103.8	115.9	94.6	86.5	81	71.1	72.1	141.8	2.41591
[K].KAGGEADSEDEADR.[I]	2xTMT6plex [N-Term; K1]; 1xPhospho [S8(100)]	F42G9.1a 1xPhospho [S129(100)]	1	F42G9.1a	F42G9.1a [122-135]	1	1987.9	S8(Phospho): 100	1.252	1.192	134	111.5	85.7	117.5	100.3	89	79.5	78.4	88.8	115.2	3.20526
[R].AVIPAAPAISSANNK.[M]	2xTMT6plex [N-Term; K15]; 1xDeamidated [N13(99)]; 1xPhospho [S]		2	F20B6.8b	F20B6.8b [92-106]	0	1963.07	S10(Phospho): 50; S11(Phospho): 50; N13(Deamidated): 99.03	1.009	1.192	112.3	99.9	104.2	105	116.6	83.4	113.3	92.5	83	89.7	1.83788
[K].RENSVENVSQEEVAR.[T]	1xTMT6plex [N-Term]; 1xPhospho [S9(100)]	M01E11.7a 1xPhospho [S522(100)]	3	M01E11.7a	M01E11.7a [514-528]	1	2054.97	S9(Phospho): 100	1.288	1.192	116.8	112.1	106.5	116.7	88.7	83.6	90.9	89.2	69.7	125.7	3.94105
[R].TPNESHFDLEDDEDGAEEWDEVVVR.[R]	1xTMT6plex [N-Term]; 1xDeamidated [N3(100)]; 1xPhospho [S5(99)]	F10C5.2 1xPhospho [S410(99)]	1	F10C5.2	F10C5.2 [406-430]	0	3242.35	N3(Deamidated): 100; S5(Phospho): 99.03	1.311	1.191	97.7	141.3	95	120.3	84.8	79.9	95.1	93.9	82.7	109.3	0.973725
[R].RASRNGQEIVNPAIAPGAAAAAQPALEAAPAAPAAGAAAPEANAPQAAPPGIR.[R]	1xTMT6plex [N-Term]; 2xDeamidated [N43(99.9); N/Q]; 1xPhospho [S3(100)]	M01E5.3c 1xPhospho [S172(100)]	2	M01E5.3c	M01E5.3c [170-222]	2	5214.66	S3(Phospho): 100; N5(Deamidated): 33.33; Q7(Deamidated): 33.33; N11(Deamidated): 33.33; N43(Deamidated): 99.92	1.027	1.191	100	96.6	119.2	108	114.1	106.1	89.4	74.9	79.5	112.4	3.44435
[R].QSIHSSYQDLSPSGTNSSASNDK.[N]	2xTMT6plex [N-Term; K23]; 1xDeamidated [Q8(100)]; 2xPhospho [S2(100); S6(99.2)]	T12G3.2d 2xPhospho [S441(100); Y446(97.8)]	4	T12G3.2d	T12G3.2d [440-462]	0	3029.32	S2(Phospho): 100; S6(Phospho): 99.17; Q8(Deamidated): 100	1.137	1.191	101.9	106.4	120.4	108.2	90.5	103.4	94.2	74.7	95.2	105.2	4.03137
[R].LTSGTGSQLGNTDEDRDSVR.[N]	1xTMT6plex [N-Term]; 3xPhospho [T2(98.4); S3(99.1); T/S]	F20G4.3 3xPhospho [T1984(98.4); S1989(96.9); T1994(100)]	3	F20G4.3	F20G4.3 [1983-2002]	1	2577.05	T2(Phospho): 98.44; S7(Phospho): 96.93; T12(Phospho): 100	1.323	1.191	117.2	111.3	113.1	113.6	79.4	91	87.7	91.4	92.8	102.4	3.11416
[K].ENAAPSPVPVPK.[I]	2xTMT6plex [N-Term; K12]; 1xPhospho [S6(100)]	C04A11.3 1xPhospho [S757(100)]	6	C04A11.3	C04A11.3 [752-763]	0	1743.94	S6(Phospho): 100	1.411	1.191	109.3	116.8	119.6	117.1	79.6	81.6	84.7	86.7	81.2	123.5	3.11277
[K].SVETLTPK.[L]	2xTMT6plex [N-Term; K8]; 1xPhospho [S/T]	F08F1.5 1xPhospho [T427(100)]	2	F08F1.5	F08F1.5 [422-429]	0	1412.78	S1(Phospho): 100	1.378	1.191	129.4	106.2	107.5	116.8	89.3	85.3	75.9	95.9	91.8	101.9	2.32847
[K].TQEQNKDSDSQNGK.[Q]	3xTMT6plex [N-Term; K6; K14]; 1xDeamidated [N12(100)]; 1xPhospho [S10(100)]	F48F7.4 1xPhospho [S692(100)]	7	F48F7.4	F48F7.4 [683-696]	1	2347.14	S10(Phospho): 100; N12(Deamidated): 100	1.358	1.191	119.6	115.8	110.5	112.3	88.3	79.7	85.2	82.3	76.4	129.9	3.33155
[R].SLGDEPTEDEDGVPVRK.[A]	2xTMT6plex [N-Term; K17]; 1xPhospho [S1(100)]	C47G2.2 1xPhospho [S67(100)]	3	C47G2.2	C47G2.2 [67-83]	1	2381.16	S1(Phospho): 100	1.53	1.191	117.6	103.3	125.4	125.3	71.5	78.2	81.6	88	94.2	114.8	5.16882
[K].NGSGKPTPSTSSANLEK.[L]	3xTMT6plex [N-Term; K5; K17]; 1xPhospho [T/S]		5	C09H6.1a	C09H6.1a [966-982]	0	2442.28	S11(Phospho): 99.38	0.901	1.191	113.1	97.7	105.2	90.2	100.2	111.8	126.2	76.8	74	104.9	2.37751
[R].STPAAETSFGAQDDDADITHSSLEGHRK.[S]	2xTMT6plex [N-Term; K28]; 1xDeamidated [Q12(100)]; 2xPhospho [S21(100); S22(100)]	K11C4.3b 2xPhospho [S2119(100); S2120(100)]	2	K11C4.3b	K11C4.3b [2099-2126]	1	3562.58	Q12(Deamidated): 100; S21(Phospho): 100; S22(Phospho): 100	1.167	1.191	112.1	93.6	128.6	105.9	93.7	103.4	85.7	86.9	80	110.2	4.76111
[R].KQYSPLR.[R]	2xTMT6plex [N-Term; K1]; 1xPhospho [S4(100)]	F55F8.4 1xPhospho [S475(100)]	6	F55F8.4	F55F8.4 [472-478]	1	1429.8	S4(Phospho): 100	1.233	1.191	117.3	104.9	114	110.7	88.3	90.6	92.9	93.6	92.2	95.6	2.23684
[R].SKDSDDFGTFDMDDI.[-]	2xTMT6plex [N-Term; K2]; 1xOxidation [M12(100)]; 2xPhospho [S1(100); S4(100)]	F56C9.10a 2xPhospho [S1014(100); S1017(100)]; F56C9.10b 2xPhospho [S1017(100); S1020(100)]	1	F56C9.10a; F56C9.10b	F56C9.10a [1014-1028]; F56C9.10b [1017-1031]	1	2341.92	S1(Phospho): 100; S4(Phospho): 100; M12(Oxidation): 100	0.927	1.191	92.7	108.2	116.7	92.5	90.8	131.4	109.5	81.3	86.7	90.2	2.78207
[R].SKSVTPGVLEAAGTAAR.[E]	2xTMT6plex [N-Term; K2]; 3xPhospho [S1(100); S3(100); T5(100)]	F15E6.1 3xPhospho [S1201(100); S1203(100); T1205(100)]; Y51H4A.12 3xPhospho [S1217(100); S1219(100); T1221(100)]	14	F15E6.1; Y51H4A.12	F15E6.1 [1201-1217]; Y51H4A.12 [1217-1233]	1	2313.11	S1(Phospho): 100; S3(Phospho): 100; T5(Phospho): 100	1.39	1.191	113.2	116.2	113.5	118.1	81.6	84.5	82.5	81.7	82	126.6	5.30565
[K].SSPAPSSHVESER.[Q]	1xTMT6plex [N-Term]; 2xPhospho [S2(99.4); S6(99.4)]	B0350.2f 2xPhospho [S2940(99.4); S]	3	B0350.2f	B0350.2f [2939-2951]	0	1758.73	S2(Phospho): 99.3; S6(Phospho): 99.3	1.277	1.191	112.6	94.8	125	118.7	90.8	81.7	92.4	75.7	69.9	138.4	3.15759
[R].EGTTPKPR.[A]	2xTMT6plex [N-Term; K6]; 1xPhospho [T4(100)]	W01D2.1 1xPhospho [T83(99.5)]	4	W01D2.1	W01D2.1 [80-87]	0	1423.77	T4(Phospho): 99.53	1.067	1.191	116.5	109.9	99.2	103.1	98.2	105.7	97.4	86.2	90.1	93.7	2.31431
[R].IPVSVDRSK.[A]	2xTMT6plex [N-Term; K9]; 1xPhospho [S8(100)]	Y42H9AR.1 1xPhospho [S209(100)]	1	Y42H9AR.1	Y42H9AR.1 [202-210]	1	1538.87	S8(Phospho): 100	1.151	1.191	99.4	141.3	86.8	110.9	99.3	93.9	92.5	85.1	81.3	109.6	1.87202
[R].VQSATHFK.[H]	2xTMT6plex [N-Term; K8]; 1xPhospho [S3(100)]	Y34D9A.10 1xPhospho [S342(100)]	1	Y34D9A.10	Y34D9A.10 [340-347]	0	1455.78	S3(Phospho): 100	1.218	1.191	113.1	122.8	103.4	106	94.8	90.9	88.5	87.6	100.5	92.3	2.37908
[KR].YASGSPVPSEEDSSR.[VE]	1xTMT6plex [N-Term]; 1xPhospho [S5(100)]	B0350.2f 1xPhospho [S4209(100)]; 1xPhospho [S9016(100)]	1	B0350.2f	B0350.2f [4205-4219]; [4808-4822]	0	1876.82	S5(Phospho): 100	1.184	1.191	115	108.8	106.7	111.3	97	96.8	86	78.5	74.4	125.4	3.48508
[R].EDAEADRGSTSPTDPDKR.[A]	2xTMT6plex [N-Term; K17]; 2xPhospho [T/S]		26	C15C6.3	C15C6.3 [172-189]	2	2565.13	S9(Phospho): 99.71; T10(Phospho): 50.15; S11(Phospho): 50.15	1.289	1.191	119.8	116.3	103.8	112.3	91	94.8	77.3	76.5	87.9	120.4	5.55765
[R].FGLFDKEVTPEEDQLEK.[R]	3xTMT6plex [N-Term; K6; K17]; 1xPhospho [T9(100)]	T24B8.2 1xPhospho [T394(100)]	12	T24B8.2	T24B8.2 [386-402]	1	2791.44	T9(Phospho): 100	1.274	1.191	119.7	110.6	107.1	113.4	88.4	92.3	84.6	82.5	89.1	112.4	4.9874
[K].AEEVENRETPPGPSTSMR.[S]	1xTMT6plex [N-Term]; 1xOxidation [M17(100)]; 1xPhospho [T9(100)]	Y59A8B.1a 1xPhospho [T980(100)]	2	Y59A8B.1a	Y59A8B.1a [972-989]	1	2312.04	T9(Phospho): 100; M17(Oxidation): 100	1.12	1.191	104.3	108.6	105.1	116.8	100	92.4	98.8	85.5	70.7	117.8	2.63779
[R].RITSVPGLITDFTPSFSTFGSDRPGATPPRK.[S]	2xTMT6plex [N-Term; K31]; 2xPhospho [S4(98.9); T27(100)]	W01G7.5 2xPhospho [S197(98.9); T220(100)]	1	W01G7.5	W01G7.5 [194-224]	2	3923.99	S4(Phospho): 98.87; T27(Phospho): 99.99	0.842	1.19	102.5	103.3	96.9	94	99.2	118.2	135.9	109	92.6	48.4	6.04283
[K].LPTEQEKISSDEDEPAEPIAQK.[A]	3xTMT6plex [N-Term; K7; K22]; 2xPhospho [S9(100); S10(100)]	C15C6.3 2xPhospho [S587(100); S588(100)]	2	C15C6.3	C15C6.3 [579-600]	1	3301.61	S9(Phospho): 100; S10(Phospho): 100	1.193	1.19	120.6	111.5	96.1	114.6	97.5	97.5	83.3	80.5	90.3	108.1	4.91212
[K].EEYQGSPTMVK.[Q]	2xTMT6plex [N-Term; K11]; 1xPhospho [S6(100)]	D1081.2 1xPhospho [S220(100)]	4	D1081.2	D1081.2 [215-225]	0	1806.87	S6(Phospho): 100	1.291	1.19	115.5	120.5	108.5	107.9	87	91.4	84.4	77.5	78.3	129.1	3.28807
[K].SELFDDGWSLTLPSGAK.[I]	2xTMT6plex [N-Term; K17]; 1xPhospho [S/T]		3	C16A3.4	C16A3.4 [271-287]	0	2361.18	S9(Phospho): 50; T11(Phospho): 50	1.039	1.19	95.5	117.4	99.6	112.6	93.8	94.7	118.4	85.1	96.4	86.4	2.41436
[K].YVSDSDGAPSDEDDVDFGK.[K]	2xTMT6plex [N-Term; K19]; 1xPhospho [S10(100)]	F09G2.9 1xPhospho [S321(100)]	4	F09G2.9	F09G2.9 [312-330]	0	2556.11	S10(Phospho): 100	0.861	1.19	108	102.2	102.1	87.6	107.5	122.5	118.2	72.9	78.5	100.5	4.37928
[K].QQANGNLSAR.[L]	1xTMT6plex [N-Term]; 1xDeamidated [N4(100)]; 1xPhospho [S8(100)]	R90.1 1xPhospho [S317(100)]	3	R90.1	R90.1 [310-319]	0	1368.65	N4(Deamidated): 100; S8(Phospho): 100	1.275	1.19	117.9	111	109.7	112.2	89.7	86.6	88.8	71.5	67.1	145.5	3.10438
[R].LASEEKDLSSTSDDLK.[D]	3xTMT6plex [N-Term; K6; K16]; 1xPhospho [S3(100)]	C06C3.1c 1xPhospho [S833(100)]	1	C06C3.1c	C06C3.1c [831-846]	1	2505.29	S3(Phospho): 100	1.216	1.19	115.8	101.8	106.2	121.2	86.4	93.3	94.8	76.5	85.9	118	3.32448
[R].AQTPPNRR.[K]	1xTMT6plex [N-Term]; 1xPhospho [T3(100)]	C04G6.3 1xPhospho [T917(100)]	4	C04G6.3	C04G6.3 [915-922]	1	1248.64	T3(Phospho): 100	1.154	1.19	100.8	104.6	119	114.2	100.6	94.2	90.2	82.2	82.4	111.8	2.32265
[K].AANGSAQGSSR.[S]	1xTMT6plex [N-Term]; 1xDeamidated [N3(100)]; 1xPhospho [S9(100)]	F26F12.7 1xPhospho [S1423(100)]	1	F26F12.7	F26F12.7 [1415-1425]	0	1315.58	N3(Deamidated): 100; S9(Phospho): 100	1.481	1.19	126.3	109	111.9	120.9	76.3	89.1	71.6	89	91.2	114.7	2.85378
[K].SGHSESLSNTSRK.[L]	2xTMT6plex [N-Term; K13]; 2xPhospho [S8(98.9); S11(99.4)]	C10C5.1g 2xPhospho [S1555(98.9); S1558(99.4)]; C10C5.1h 2xPhospho [S1517(98.9); S1520(99.4)]	1	C10C5.1g; C10C5.1h	C10C5.1g [1548-1560]; C10C5.1h [1510-1522]	1	2007.93	S8(Phospho): 98.86; S11(Phospho): 99.43	1.041	1.19	107.2	114.3	91.5	112.4	116.2	105.1	85.4	77.3	87.9	102.8	3.52754
[R].VMSDVSMVDPVNELPHFKPNTTWEGESGHCAYCK.[K]	3xTMT6plex [N-Term; K18; K34]; 2xCarbamidomethyl [C30; C33]; 2xDeamidated [N12(100); N20(100)]; 1xOxidation [M7(100)]; 1xPhospho [S3(100)]	T24A11.1b 1xPhospho [S793(100)]; T24A11.1a 1xPhospho [S797(100)]	5	T24A11.1b; T24A11.1a	T24A11.1b [791-824]; T24A11.1a [795-828]	0	4707.15	S3(Phospho): 100; M7(Oxidation): 100; N12(Deamidated): 100; N20(Deamidated): 100	0.9	1.19	113.5	100.6	103.9	87.9	101.9	98.8	137.6	82.3	95	78.5	1.55784
[K].YVSDSDGAPSDEDDVDFGK.[K]	2xTMT6plex [N-Term; K19]; 2xPhospho [S5(100); S10(100)]	F09G2.9 2xPhospho [S314(98.9); S321(100)]	33	F09G2.9	F09G2.9 [312-330]	0	2636.07	S3(Phospho): 100; S10(Phospho): 100	1.088	1.19	111	108.6	106.7	104.8	97.7	101.8	97.5	78.8	85.3	107.6	4.69496
[K].RPESVTGEDEK.[N]	2xTMT6plex [N-Term; K11]; 1xPhospho [S4(100)]	B0350.2f 1xPhospho [S5332(100)]	5	B0350.2f	B0350.2f [5329-5339]	0	1784.88	S4(Phospho): 100	1.275	1.19	113	109.6	112.4	115.7	88.7	90.8	85.8	71.1	74.7	138.3	4.65443
[K].DNSPPANEVIAQELPK.[A]	2xTMT6plex [N-Term; K16]; 1xPhospho [S3(100)]	F11E6.7 1xPhospho [S777(100)]	10	F11E6.7	F11E6.7 [775-790]	0	2260.16	S3(Phospho): 100	1.211	1.19	115.6	114.1	102.6	112.2	96.4	94.4	84.5	84.3	93.7	102.2	6.37297
[R].QRSPEVQSPK.[S]	2xTMT6plex [N-Term; K10]; 1xPhospho [S3(100)]	W01C8.3 1xPhospho [S630(100)]	5	W01C8.3	W01C8.3 [628-637]	1	1693.9	S3(Phospho): 100	1.42	1.19	107	117.6	116.3	122.3	83.4	78.6	82.7	74.2	82.1	135.7	4.16186
[K].RPDPFFQPTQIHDIDNDVSDMSECEK.[E]	2xTMT6plex [N-Term; K26]; 1xCarbamidomethyl [C24]; 1xDeamidated [N16(100)]; 2xPhospho [S19(100); S22(100)]	Y48G1C.8b 2xPhospho [S983(100); S986(100)]	1	Y48G1C.8b	Y48G1C.8b [965-990]	0	3739.61	N16(Deamidated): 100; S19(Phospho): 100; S22(Phospho): 100	1.001	1.19	117.1	106.7	89.2	107.2	120.8	113.6	80.5	91.6	73.8	99.5	2.90064
[RK].SPQLLR.[EL]	1xTMT6plex [N-Term]; 1xPhospho [S1(100)]	C23F12.1a 1xPhospho [S1261(100)]; T28F12.3 1xPhospho [S935(100)]	2	C23F12.1a; T28F12.3	C23F12.1a [1261-1266]; T28F12.3 [935-940]	0	1022.56	S1(Phospho): 100	1.432	1.19	123.3	115.1	104.9	120.9	77.7	90.7	74.8	67.8	70.3	154.5	2.04379
[R].ALTPIDTTSLASSDAPATPDQNK.[S]	2xTMT6plex [N-Term; K23]; 1xDeamidated [Q21(98.5)]; 3xPhospho [T3(100); T7(97.1); S/T]	F58G6.1 3xPhospho [T249(100); T253(97.1); S/T]	3	F58G6.1	F58G6.1 [247-269]	0	3013.35	T3(Phospho): 100; T7(Phospho): 97.1; S12(Phospho): 49.99; S13(Phospho): 49.99; Q21(Deamidated): 98.53	1.275	1.19	127.6	113.3	105.6	104.2	85.9	85.7	93.6	81.1	85.9	117.1	2.63146
[K].SPSNESLSR.[S]	1xTMT6plex [N-Term]; 1xPhospho [S3(100)]		5	F49E11.1i; F49E11.1b	F49E11.1i [68-76]; F49E11.1b [362-370]	0	1285.6	S1(Phospho): 100	1.256	1.19	115.9	121.2	103.2	108.6	91.4	92.5	84.1	83.1	92.6	107.3	2.66515
[R].YADHTAGR.[R]	1xTMT6plex [N-Term]; 1xPhospho [T5(100)]		3	ZK377.2a	ZK377.2a [1049-1056]	0	1199.54	T5(Phospho): 100	1.56	1.189	125.5	115.7	116.8	115.5	79.2	77	71.5	77.4	81.9	139.4	2.70932
[R].STSSSSTDGPR.[R]	1xTMT6plex [N-Term]; 1xPhospho [T/S]	R74.5a 1xPhospho [S95(99.3)]	10	R74.5a	R74.5a [90-100]	0	1390.6	S6(Phospho): 99.26	1.498	1.189	123.3	117.9	110.3	117.7	77.8	79.4	77.7	82.8	90.6	122.4	3.30808
[R].FSILDIYTK.[E]	2xTMT6plex [N-Term; K9]; 1xPhospho [S2(100)]	Y38E10A.22a 1xPhospho [S395(100)]	3	Y38E10A.22a	Y38E10A.22a [394-402]	0	1637.9	S2(Phospho): 100	0.935	1.189	120.1	88.8	98	104.1	111.9	113.2	104.7	93.3	91.5	74.4	3.06852
[K].GGSVEKDDTTPR.[D]	2xTMT6plex [N-Term; K6]; 2xPhospho [S3(100); T10(100)]	R05D3.11 2xPhospho [T1188(99); T1189(100)]	3	R05D3.11	R05D3.11 [1180-1191]	1	1879.86	T9(Phospho): 98.99; T10(Phospho): 99.99	1.272	1.189	128.8	110.7	103.5	107.4	80.9	97.9	86.7	75.5	81.9	126.7	1.92375
[K].LSVTNIPGIEEVNMIK.[D]	2xTMT6plex [N-Term; K16]; 1xPhospho [S2(100)]	C56C10.8 1xPhospho [S54(100)]	2	C56C10.8	C56C10.8 [53-68]	0	2295.24	S2(Phospho): 100	1.157	1.189	100	120.7	95.8	122.2	88.3	109.3	86.8	79	84.3	113.5	2.73154
[K].EEVIEPGSQSETQKESPEKVR.[V]	3xTMT6plex [N-Term; K14; K19]; 1xDeamidated [Q9(100)]; 1xPhospho [S16(99.1)]	C43E11.3a 1xPhospho [S1449(99.1)]	1	C43E11.3a	C43E11.3a [1434-1454]	2	3154.61	Q9(Deamidated): 99.99; S16(Phospho): 99.13	1.105	1.189	103.4	107	113.2	109.4	94.9	93.9	105.2	89.2	82.2	101.8	3.18721
[K].KSPPGLLPNDSPMMADFK.[F]	3xTMT6plex [N-Term; K1; K18]; 1xPhospho [S2(100)]	F43C1.4 1xPhospho [S140(100)]	3	F43C1.4	F43C1.4 [139-156]	1	2712.41	S2(Phospho): 100	1.072	1.189	105.4	116.1	114.8	92.8	90.3	107.6	102.1	76.5	84.3	110	3.15472
[R].RAPSPK.[EA]	2xTMT6plex [N-Term; K6]; 1xPhospho [S4(100)]	K11D9.1a 1xPhospho [S203(100)]; F54A3.2 1xPhospho [S581(100)]; 1xPhospho [S1172(100)]	17	K11D9.1a; F54A3.2	K11D9.1a [200-205]; F54A3.2 [578-583]; [592-597]	1	1193.68	S4(Phospho): 100	1.15	1.189	101.2	138.6	93.8	104.5	90.8	98.3	96.4	88	91.9	96.5	2.22085
[K].AKPKPTTSSSSSSNR.[R]	3xTMT6plex [N-Term; K2; K4]; 1xPhospho [T/S]		2	F12F6.1	F12F6.1 [280-294]	0	2302.24	S10(Phospho): 49.67; S11(Phospho): 49.67	1.577	1.189	134.1	130	104.9	105.8	73.9	84.7	67.1	87.1	112.1	100.3	1.633
[K].DANKLPTPTPPSNE.[-]	2xTMT6plex [N-Term; K4]; 1xPhospho [T7(100)]	ZK662.4 1xPhospho [T1433(100)]	3	ZK662.4	ZK662.4 [1427-1440]	1	2019.02	T7(Phospho): 100	1.215	1.189	107.6	108.1	113	116.1	86.2	88.7	99.6	94.7	91.8	94.1	2.24291
[K].RSETPELDHIDSDTADETTK.[S]	2xTMT6plex [N-Term; K20]; 1xPhospho [T4(100)]	M79.1a 1xPhospho [T800(100)]	1	M79.1a	M79.1a [797-816]	1	2798.31	T4(Phospho): 100	1.059	1.189	108.1	121.5	97.6	100.3	119.8	85.1	97.9	82.6	80	107.1	5.00804
[K].EDSIKDEVAEENSDNDNDEEKEK.[V]	4xTMT6plex [N-Term; K5; K21; K23]; 1xPhospho [S13(100)]	K07C5.6 1xPhospho [S485(100)]	4	K07C5.6	K07C5.6 [473-495]	2	3677.74	S13(Phospho): 100	1.193	1.189	118.4	104.5	106.6	113	96.3	99	82.9	83	91.6	104.6	6.95269
[R].RSSASEMYPK.[T]	2xTMT6plex [N-Term; K10]; 1xPhospho [S3(100)]	C35D10.9b 1xPhospho [S532(100)]	7	C35D10.9b	C35D10.9b [530-539]	1	1693.84	S3(Phospho): 100	1.274	1.189	112.7	114.7	109.9	113.2	91.9	89.6	83.7	88.6	91.4	104.3	4.15306
[R].SADNRYSQSNYNYDSNR.[G]	1xTMT6plex [N-Term]; 1xPhospho [S7(100)]	F58G11.2a 1xPhospho [S107(100)]	1	F58G11.2a	F58G11.2a [101-117]	1	2362.99	S7(Phospho): 100	1.032	1.189	95.3	114.4	114.1	100.3	97.1	110.8	100.4	94.9	83.1	89.6	3.39086
[R].KSPSESAGK.[K]	3xTMT6plex [N-Term; K1; K9]; 1xPhospho [S2(100)]	T24C4.7 1xPhospho [S756(100)]	1	T24C4.7	T24C4.7 [755-763]	1	1657.91	S2(Phospho): 100	1.275	1.188	117.8	115.7	105.5	111.6	91	90	84	87.8	78.6	118	2.6517
[R].NCPNGESDGGR.[R]	1xTMT6plex [N-Term]; 1xCarbamidomethyl [C2]; 1xDeamidated [N4(100)]; 1xPhospho [S7(100)]	K08D12.3a 1xPhospho [S24(100)]	1	K08D12.3a	K08D12.3a [18-28]	0	1472.57	N4(Deamidated): 100; S7(Phospho): 100	1.047	1.188	106.6	108.2	102.3	109	102.4	106.7	96	89.5	95.9	83.4	3.25216
[R].ALDSPHAK.[Q]	2xTMT6plex [N-Term; K8]; 1xPhospho [S4(100)]	F43G9.11 1xPhospho [S161(100)]	1	F43G9.11	F43G9.11 [158-165]	0	1376.73	S4(Phospho): 100	1.451	1.188	114.2	110.4	115.8	125.1	88.9	71.9	79.8	91.4	85.5	117	1.81658
[K].IGSPAAQSVASVLPSVSNTTSSTSASLTTSSVAEEEETSSK.[E]	2xTMT6plex [N-Term; K41]; 2xDeamidated [Q7(100); N18(100)]; 1xPhospho [S3(100)]	C01G6.5 1xPhospho [S650(100)]	2	C01G6.5	C01G6.5 [648-688]	0	4525.19	S3(Phospho): 100; Q7(Deamidated): 100; N18(Deamidated): 100	1.007	1.188	103.9	105.9	108.3	102.8	84.9	103.8	124.7	75.9	104.4	85.3	3.0806
[RK].SPSPAK.[VLS]	2xTMT6plex [N-Term; K6]; 1xPhospho [S1(100)]	T11B7.4d 1xPhospho [S596(100)]; T23B12.1 1xPhospho [S213(100)]; T09B4.5a 1xPhospho [S31(100)]	5	T11B7.4d; T23B12.1; T09B4.5a	T11B7.4d [596-601]; T23B12.1 [213-218]; T09B4.5a [31-36]	0	1124.61	S1(Phospho): 100	1.636	1.188	126.2	112	119.9	120.4	64.9	77.3	77.3	76.9	87.9	137.2	2.20911
[K].TIQLDDHDSFDDFDFGI.[-]	1xTMT6plex [N-Term]; 1xPhospho [S9(100)]	Y48E1C.1d 1xPhospho [S374(100)]	3	Y48E1C.1d	Y48E1C.1d [366-382]	0	2308.98	S9(Phospho): 100	0.963	1.188	122.6	107.5	89.7	95	109.4	107.1	106.8	75.7	102.5	83.6	1.80719
[K].NLQAESTTPTVSRPSSEVDLTSFR.[R]	1xTMT6plex [N-Term]; 2xPhospho [S/T]	K07A12.4a 2xPhospho [T147(98); S/T]	11	K07A12.4a	K07A12.4a [138-161]	0	3011.4	S6(Phospho): 33.66; T7(Phospho): 33.66; T8(Phospho): 33.66; T10(Phospho): 98.03	1.135	1.188	112.5	110.8	111.1	101.9	95.2	98	95.1	84.7	83.8	106.9	4.879
[R].SDSPSPSASR.[T]	1xTMT6plex [N-Term]; 3xPhospho [S3(100); S5(100); S9(100)]	F57C7.1a 3xPhospho [S981(100); S983(100); S987(100)]	1	F57C7.1a	F57C7.1a [979-988]	0	1459.51	S3(Phospho): 100; S5(Phospho): 100; S9(Phospho): 100	1.379	1.188	120.4	121	95.1	123.2	74.1	96.8	79.1	61	93.6	135.7	3.07862
[R].EAAPTTLNLTPTASESENSLSPVTAEDLIAK.[S]	2xTMT6plex [N-Term; K31]; 2xPhospho [T10(99.8); T12(95.3)]		11	H42K12.1b; H42K12.1a	H42K12.1b [25-55]; H42K12.1a [25-55]	0	3788.85	T10(Phospho): 99.16; S14(Phospho): 98.31	1.065	1.188	110.3	102.3	101.3	114.3	100.4	101.1	100.1	75.8	92.9	101.6	4.33775
[K].HEALSIPEKPLSPPVTAK.[S]	3xTMT6plex [N-Term; K9; K18]; 1xPhospho [S/T]	F07A11.6b 1xPhospho [S1512(100)]	3	F07A11.6b	F07A11.6b [1501-1518]	0	2681.52	S12(Phospho): 100	1.193	1.188	112.5	104	116	109.9	92.3	99.1	86.8	91.7	86.6	101.1	5.41336
[K].DLVDSDGEEDKEK.[K]	3xTMT6plex [N-Term; K11; K13]; 1xPhospho [S5(100)]	M02D8.3 1xPhospho [S374(100)]	5	M02D8.3	M02D8.3 [370-382]	1	2246.1	S5(Phospho): 100	1.265	1.188	115.5	112.2	106.4	115.5	88.9	95	82.7	82.5	95.7	105.6	4.03929
[R].SGGSDMGVSER.[I]	1xTMT6plex [N-Term]; 1xOxidation [M6(100)]; 1xPhospho [S4(100)]	Y92H12A.1b 1xPhospho [S14(100)]	4	Y92H12A.1b	Y92H12A.1b [11-21]	0	1406.58	S4(Phospho): 100; M6(Oxidation): 100	1.301	1.188	120.9	108.7	113.9	109.3	92.2	86.1	82.9	76.2	81.1	128.6	2.60263
[R].NCPNGESDGGR.[R]	1xTMT6plex [N-Term]; 1xCarbamidomethyl [C2]; 1xPhospho [S7(100)]	K08D12.3a 1xPhospho [S24(100)]	1	K08D12.3a	K08D12.3a [18-28]	0	1471.58	S7(Phospho): 100	1.132	1.188	105.4	104.5	105.9	120.2	94.9	100	93.9	81.9	93.5	99.9	2.18633
[R].RNASPGGDGGGGSPAAR.[R]	1xTMT6plex [N-Term]; 1xDeamidated [N2(100)]; 2xPhospho [S4(100); S13(100)]	F28D9.1 2xPhospho [S191(100); S200(100)]	4	F28D9.1	F28D9.1 [188-204]	1	1873.78	N2(Deamidated): 100; S4(Phospho): 100; S13(Phospho): 100	1.202	1.188	113.7	111	102.9	115.8	95.3	97.1	84.1	90.6	82.6	106.8	5.62273
[K].EDSEEDDDDKK.[S]	3xTMT6plex [N-Term; K10; K11]; 1xPhospho [S3(100)]	ZC449.5 1xPhospho [S320(100)]	2	ZC449.5	ZC449.5 [318-328]	1	2091.96	S3(Phospho): 100	1.539	1.188	124.8	102.7	115.8	128.6	75.4	87.1	67.4	60.9	69.2	167.9	2.32294
[K].SDEGEDEYQHK.[E]	2xTMT6plex [N-Term; K11]; 1xPhospho [S1(100)]	Y53F4B.13a 1xPhospho [S6(100)]	3	Y53F4B.13a	Y53F4B.13a [6-16]	0	1874.82	S1(Phospho): 100	1.246	1.188	117	120.4	101.1	109.2	98.8	89.9	80.8	77.5	87.7	117.5	3.17732
[K].NMLEQLGSSDEEAEEKPK.[A]	3xTMT6plex [N-Term; K16; K18]; 1xDeamidated [Q5(100)]; 1xPhospho [S9(99.6)]	Y47D3A.29b 1xPhospho [S164(99.6)]	2	Y47D3A.29b	Y47D3A.29b [156-173]	0	2802.37	Q5(Deamidated): 100; S9(Phospho): 99.64	0.755	1.188	101.5	100.1	91.6	87.8	121.1	129.1	128.1	85.7	77.5	77.5	3.70192
[K].NGSGDGEEKEDEEK.[K]	3xTMT6plex [N-Term; K9; K14]; 1xDeamidated [N1(100)]; 1xPhospho [S3(100)]	E02D9.1c 1xPhospho [S244(100)]	2	E02D9.1c	E02D9.1c [242-255]	1	2291.05	N1(Deamidated): 100; S3(Phospho): 100	1.244	1.188	112.1	112.4	100.3	122.7	92	100.6	77.3	84.7	91.6	106.4	2.21614
[K].SNSSEEPASPTTPPPTLTNGLTNGHGPESSTPNGETISK.[R]	2xTMT6plex [N-Term; K39]; 1xDeamidated [N23(100)]; 2xPhospho [S9(100); T18(96.4)]	C04A2.3a 2xPhospho [S576(100); T585(96.4)]	2	C04A2.3a	C04A2.3a [568-606]	0	4510.06	S9(Phospho): 99.97; T18(Phospho): 96.45; N23(Deamidated): 99.98	1.039	1.187	105.9	99.3	114.6	105.1	110.5	74.2	122.1	94.2	83.9	90.4	3.39243
[R].SPSITERLSPVDFGPWTSNL.[-]	1xTMT6plex [N-Term]; 1xPhospho [S9(98)]	F28H1.1 1xPhospho [S210(98)]	1	F28H1.1	F28H1.1 [202-221]	1	2512.23	S9(Phospho): 98.03	1.215	1.187	105.7	118.3	100.2	120.5	76.2	108.5	89.8	87.1	101.1	92.6	2.4459
[K].VTSPLSIPFNK.[K]	2xTMT6plex [N-Term; K11]; 1xPhospho [S3(98.8)]	F15B10.3a 1xPhospho [S74(98.8)]	1	F15B10.3a	F15B10.3a [72-82]	0	1740.97	S3(Phospho): 98.78	0.962	1.187	99.7	82.9	87.3	144.8	99.6	144.7	79	72.3	99.2	90.4	1.9086
[R].SQSPGNADYNSDDEYEMQNIRDDEIETEFSNR.[L]	1xTMT6plex [N-Term]; 2xPhospho [S3; S11]; 1xDeamidated [N/Q]; 1xOxidation [M17]	B0546.2a 2xPhospho [S100; S108]	11	B0546.2a	B0546.2a [98-129]	1	4174.62	Too many isoforms	1.223	1.187	106.7	119.7	112.3	106.8	96.1	81.1	95.9	77.2	86.3	117.9	3.47638
[K].SSSRATTASPGPSEDR.[F]	1xTMT6plex [N-Term]; 3xPhospho [S9(98.8); S/T]	Y108G3AL.7a 3xPhospho [T830(99.4); S832(99.4); S/T]; Y108G3AL.7b 3xPhospho [T830(99.4); S832(99.4); S/T]	1	Y108G3AL.7a; Y108G3AL.7b	Y108G3AL.7a [824-839]; Y108G3AL.7b [824-839]	1	2074.81	S2(Phospho): 49.7; S3(Phospho): 49.7; T7(Phospho): 99.39; S9(Phospho): 99.39	1.044	1.187	119.8	111.1	89.3	105.2	103.9	106.1	95.7	88.9	94.6	85.2	2.53379
[R].RTESPENK.[R]	2xTMT6plex [N-Term; K8]; 1xPhospho [S4(100)]	W01C8.3 1xPhospho [S403(100)]	3	W01C8.3	W01C8.3 [400-407]	1	1498.77	S4(Phospho): 99.59	1.273	1.187	112.8	119.6	108.3	109.5	93.3	78.9	93.1	91.1	88.7	104.6	2.26395
[K].RHESDRYR.[R]	1xTMT6plex [N-Term]; 1xPhospho [Y7(99)]	T24B8.1a 1xPhospho [S24(100)]	2	T24B8.1a	T24B8.1a [21-28]	2	1427.67	S4(Phospho): 100	1.158	1.187	126.6	104.4	107.5	100.2	100.5	116.3	67.2	99	96.3	81.9	2.1443
[R].ELAVSETDAEK.[H]	2xTMT6plex [N-Term; K11]; 1xPhospho [S5(100)]	ZK1086.1b 1xPhospho [S242(100)]	4	ZK1086.1b	ZK1086.1b [238-248]	0	1729.87	S5(Phospho): 100	1.229	1.187	123.2	104.3	105	113.5	100.8	91.9	79.5	79.6	76.3	125.9	3.44496
[R].QTGRSPVRR.[Q]	1xTMT6plex [N-Term]; 1xPhospho [S5(98.8)]	F39G3.3 1xPhospho [S26(100)]	1	F39G3.3	F39G3.3 [22-30]	2	1365.73	S5(Phospho): 100	1.36	1.187	116.1	107.2	126.1	108.7	65.4	78.2	108.9	91.5	72.6	125.4	1.84372
[K].FGAVGDNLSESLEDLNVSGK.[A]	2xTMT6plex [N-Term; K20]; 2xPhospho [S11(99.5); S18(100)]	Y110A7A.1a 2xPhospho [S582(100); S]	11	Y110A7A.1a	Y110A7A.1a [565-584]	0	2669.25	S9(Phospho): 50; S11(Phospho): 50; S18(Phospho): 100	1.243	1.187	126	109	94.9	117.5	96.3	92.7	81	87.4	97.8	97.4	6.32609
[K].EESDDDDDDEAEDN.[-]	1xTMT6plex [N-Term]; 1xPhospho [S3(100)]	Y65B4A.1 1xPhospho [S431(100)]	1	Y65B4A.1	Y65B4A.1 [429-442]	0	1921.62	S3(Phospho): 100	1.312	1.187	90.2	97.4	143.5	122.7	58.5	84.7	116.2	92.7	76.2	117.9	1.87118
[R].DLTDEEITVEENKK.[Q]	3xTMT6plex [N-Term; K13; K14]; 1xPhospho [T3(100)]	R07B5.9h 1xPhospho [T920(100)]	1	R07B5.9h	R07B5.9h [918-931]	1	2430.26	T3(Phospho): 100	1.354	1.187	106.6	116	124.4	110.5	85.4	77.1	90.9	91.5	94.4	103.2	2.91192
[K].VHSRDPLK.[S]	2xTMT6plex [N-Term; K8]; 1xPhospho [S3(100)]	T24A11.1a 1xPhospho [S977(100)]	2	T24A11.1a	T24A11.1a [975-982]	1	1489.83	S3(Phospho): 100	0.978	1.187	105.5	106.4	103.9	101	104.9	114.2	100.6	99.9	87.7	75.9	1.78775
[R].HRNSTIIAPMTTLEVQTNSLVGR.[L]	1xTMT6plex [N-Term]; 1xPhospho [S4(99.2)]	C08B6.7b 1xPhospho [S505(99.2)]	1	C08B6.7b	C08B6.7b [502-524]	1	2847.47	S4(Phospho): 99.19	0.916	1.187	102.8	116.2	79.4	109.6	107.6	123.6	102.9	90.3	82.5	85.2	3.74336
[R].HSHYEDRIEESENDDFSEK.[A]	2xTMT6plex [N-Term; K19]; 1xDeamidated [N13(100)]; 1xPhospho [S11(100)]	F54D5.5b 1xPhospho [S237(100)]	2	F54D5.5b	F54D5.5b [227-245]	1	2905.26	S11(Phospho): 100; N13(Deamidated): 100	1.153	1.187	123.4	109.4	108.2	97.1	102.3	90.1	92.6	92.1	83	101.8	3.98125
[R].TSSRMSLAATGTVEETPQR.[K]	1xTMT6plex [N-Term]; 1xOxidation [M5(100)]; 3xPhospho [S2(100); S3(100); S6(100)]	H05C05.1c 3xPhospho [S364(99.1); S365(100); S368(100)]	6	H05C05.1c	H05C05.1c [363-381]	1	2507.05	S2(Phospho): 99.98; S3(Phospho): 100; M5(Oxidation): 100; S6(Phospho): 100	1.015	1.187	108	110.9	102.3	100.6	114.1	103.1	94.5	77.3	96.6	92.6	5.50068
[R].DLFEQLSQLNLK.[D]	2xTMT6plex [N-Term; K12]; 1xPhospho [S7(100)]	H28G03.1a 1xPhospho [S269(100)]	3	H28G03.1a	H28G03.1a [263-274]	0	1986.07	S7(Phospho): 100	1.032	1.187	113	101.1	100.5	109.3	97	109.9	101.2	80.2	82.4	105.3	2.79103
[K].VVIVLQGIVNSVEGSGSK.[I]	2xTMT6plex [N-Term; K18]; 1xPhospho [S15(100)]	F53B3.3 1xPhospho [S89(100)]	1	F53B3.3	F53B3.3 [75-92]	0	2323.3	S15(Phospho): 100	1.009	1.187	101	120.9	98.3	100.8	146.4	69.1	97.4	72.6	72.5	121	3.58245
[K].TEIGETSEFQQSPR.[A]	1xTMT6plex [N-Term]; 1xPhospho [S12(100)]	F48C1.6 1xPhospho [S203(100)]	2	F48C1.6	F48C1.6 [192-205]	0	1917.88	S12(Phospho): 100	1.137	1.187	101.3	118.9	108.1	108.2	105.3	89.7	92.8	100.8	90.2	84.8	3.92417
[R].LPSPAPPKTPEPAYTVLNR.[S]	2xTMT6plex [N-Term; K8]; 2xPhospho [S3(100); T9(100)]	F42C5.10 2xPhospho [S409(100); T415(100)]	4	F42C5.10	F42C5.10 [407-425]	1	2666.38	S3(Phospho): 100; T9(Phospho): 100	1.181	1.186	113.7	106.3	112.5	108.6	93.8	93.6	92.7	78	83.2	117.6	4.29959
[R].TLSPSDPSR.[N]	1xTMT6plex [N-Term]; 1xPhospho [S3(99.7)]		10	C23F12.1a	C23F12.1a [1315-1323]	0	1268.61	S3(Phospho): 50; S5(Phospho): 50	1.536	1.186	118.8	118.9	116.7	117.1	76.7	75.4	78.3	73.5	74.3	150.4	2.4414
[R].AETSDEEDEDEEDEK.[E]	2xTMT6plex [N-Term; K15]; 2xPhospho [T3(100); S4(100)]	F32E10.6 2xPhospho [T306(100); S307(100)]	1	F32E10.6	F32E10.6 [304-318]	0	2387.89	T3(Phospho): 100; S4(Phospho): 100	1.429	1.186	104.8	178.9	80	99.9	94.2	79.1	70	76.8	85.9	130.5	2.40942
[K].TTADLAPGAIQIGDILASSSTVAPLQSGVEMTKTPSFNTR.[R]	2xTMT6plex [N-Term; K33]; 1xPhospho [T34(97.7)]	R31.1a 1xPhospho [T3755(97.7)]	2	R31.1a	R31.1a [3722-3761]	1	4584.37	T34(Phospho): 97.7	0.906	1.186	110.4	114.6	81.9	99.5	144.6	103.7	88.3	97.5	83.7	75.7	3.92389
[K].ITITNDKGRLSK.[D]	3xTMT6plex [N-Term; K7; K12]; 1xDeamidated [N5(100)]; 1xPhospho [S11(100)]	F26D10.3 1xPhospho [S512(100)]	1	F26D10.3	F26D10.3 [502-513]	2	2114.22	N5(Deamidated): 100; S11(Phospho): 100	1.242	1.186	116.9	113.8	105.1	111.4	71.2	95.4	103.4	75.7	97.4	109.7	1.97757
[R].SSTSSSSSSFDK.[L]	2xTMT6plex [N-Term; K12]; 1xPhospho [S6(98.4)]	Y45F10A.6a 1xPhospho [S435(99.6)]	9	Y45F10A.6a	Y45F10A.6a [427-438]	0	1744.8	S6(Phospho): 100	1.085	1.186	110.2	100.8	108.8	110.6	104	97.5	95.9	78.7	82	111.5	3.10155
[K].RPASVLK.[G]	2xTMT6plex [N-Term; K7]; 1xPhospho [S4(100)]	C02F5.12 1xPhospho [S123(100)]	2	C02F5.12	C02F5.12 [120-126]	0	1308.78	S4(Phospho): 100	1.032	1.186	103.1	107.8	104.2	108.8	98.4	105	104.5	86	80.7	101.3	2.3353
[K].LEAGIHVVVGTPGR.[V]	1xTMT6plex [N-Term]; 1xPhospho [T11(100)]	F57B9.6a 1xPhospho [T154(100)]	1	F57B9.6a	F57B9.6a [144-157]	0	1713.93	T11(Phospho): 100	1.081	1.186	98.8	106.9	114.4	109.8	109.2	103.8	85.2	80.9	94.9	96.1	3.3736
[K].GSLPSSSASSVTPPPVR.[K]	1xTMT6plex [N-Term]; 1xPhospho [T12(100)]	C09H6.1a 1xPhospho [T294(100)]	3	C09H6.1a	C09H6.1a [283-299]	0	1934.98	T12(Phospho): 100	1.066	1.186	98.5	125.1	97.9	106.7	91.3	112.7	97.1	80.2	90.1	100.4	3.31119
[K].GEKEGSDNEDDEEEVDEKEK.[E]	4xTMT6plex [N-Term; K3; K18; K20]; 1xDeamidated [N8(100)]; 1xPhospho [S6(100)]	F13C5.2 1xPhospho [S240(100)]	4	F13C5.2	F13C5.2 [235-254]	2	3307.54	S6(Phospho): 100; N8(Deamidated): 100	1.52	1.186	128.5	108.1	112.4	121.4	76.2	82	73.8	74.1	70.2	153.2	3.57138
[K].STPMMIPELISPALSVR.[S]	1xTMT6plex [N-Term]; 1xOxidation [M]; 2xPhospho [S11(100); S15(100)]	F57C7.1a 2xPhospho [S765(100); S769(100)]	5	F57C7.1a	F57C7.1a [755-771]	0	2247.08	M4(Oxidation): 50; M5(Oxidation): 50; S11(Phospho): 100; S15(Phospho): 100	1.191	1.186	122.8	104.6	119.3	95.4	95.5	118.6	64.1	87.1	118.3	74.2	3.31296
[R].SGSFVKPPPSGIPTSSSEQNLPDVATGPR.[D]	2xTMT6plex [N-Term; K6]; 1xPhospho [T/S]		22	F49E7.1a	F49E7.1a [644-672]	0	3447.76	S1(Phospho): 100	0.971	1.186	105.7	109.4	102.7	98.1	106.8	106.5	107.9	91.9	84.1	87	4.47935
[R].QPSNEPVEK.[V]	2xTMT6plex [N-Term; K9]; 1xPhospho [S3(100)]	C34F6.9 1xPhospho [S290(100)]	1	C34F6.9	C34F6.9 [288-296]	0	1565.8	S3(Phospho): 100	1.163	1.186	112.7	125.4	102.7	98.2	99.5	116.9	66.8	67.7	96.7	113.3	2.38855
[R].DRPMRPSPSPPRR.[R]	1xTMT6plex [N-Term]; 1xOxidation [M4(100)]; 2xPhospho [S7(100); S9(100)]	K02F3.11 2xPhospho [S88(100); S90(100)]	22	K02F3.11	K02F3.11 [82-94]	1	1953.91	M4(Oxidation): 100; S7(Phospho): 100; S9(Phospho): 100	1.145	1.186	113.2	115.6	98.8	109.5	94.3	98.4	93.7	83.8	91.9	100.8	3.2897
[R].EGSSNDEHSNESSTR.[S]	1xTMT6plex [N-Term]; 2xPhospho [S3(100); S4(100)]	C17E4.6 2xPhospho [S21(100); S22(100)]	1	C17E4.6	C17E4.6 [19-33]	0	2024.74	S3(Phospho): 100; S4(Phospho): 100	1.464	1.186	119.5	96.6	99.5	150.6	63.5	97.5	77.8	77.6	73.8	143.5	2.09667
[R].NNESPDAIEILDR.[R]	1xTMT6plex [N-Term]; 1xPhospho [S4(100)]	F31E3.12 1xPhospho [S76(100)]	1	F31E3.12	F31E3.12 [73-85]	0	1794.85	S4(Phospho): 100	1.145	1.185	116.9	98.3	98.2	123.8	104	108.7	73.6	84.4	79.6	112.6	2.70459
[R].NDADSDDNMDGLSNLEK.[E]	2xTMT6plex [N-Term; K17]; 1xDeamidated [N]; 1xPhospho [S5(100)]	D2045.2 1xPhospho [S1654(100)]	2	D2045.2	D2045.2 [1650-1666]	0	2392.03	S5(Phospho): 100; N8(Deamidated): 100	1.13	1.185	120.1	99.3	103.1	113	100.3	92.5	96.1	87.2	89.8	98.6	3.00909
[K].EQDRSDSPIHSQK.[E]	2xTMT6plex [N-Term; K13]; 1xPhospho [S7(99.5)]	B0350.2f 1xPhospho [S3972(99.5)]	2	B0350.2f	B0350.2f [3966-3978]	1	2065.01	S7(Phospho): 100	1.211	1.185	123.7	106.2	98.9	115.3	94.6	91.4	89.1	66.1	65.2	149.6	3.78326
[R].DKDELETSVNEHNENLAIK.[R]	3xTMT6plex [N-Term; K2; K19]; 1xDeamidated [N13(99.4)]; 1xPhospho [T/S]		3	R05F9.9	R05F9.9 [235-253]	1	2966.5	T7(Phospho): 50; S8(Phospho): 50; N13(Deamidated): 99.35	1.514	1.185	121.7	101.8	121.8	124.6	83.8	72.9	76.2	98.7	99.4	99.2	5.61349
[R].SSMHEELGEQEESPVRR.[T]	1xTMT6plex [N-Term]; 1xDeamidated [Q10(100)]; 1xOxidation [M3(100)]; 2xPhospho [S2(98.4); S13(100)]	F11A10.1b 2xPhospho [S153(98.4); S164(100)]	1	F11A10.1b	F11A10.1b [152-168]	1	2405.99	S2(Phospho): 98.43; M3(Oxidation): 100; Q10(Deamidated): 100; S13(Phospho): 100	1.112	1.185	138.4	92.9	96.8	105.3	101.4	104.5	86.5	86.4	84.3	103.5	2.53086
[K].YESEEYSFEETYDYEQENTNKK.[Q]	3xTMT6plex [N-Term; K21; K22]; 1xDeamidated [Q16(100)]; 2xPhospho [S3(100); S7(100)]	K09F5.2 2xPhospho [S1501(100); S1505(100)]	2	K09F5.2	K09F5.2 [1499-1520]	1	3673.56	S3(Phospho): 100; S7(Phospho): 100; Q16(Deamidated): 100	0.837	1.185	84.8	104.5	110.3	95.9	136.4	113	104.9	79.2	75.7	95.4	4.59321
[R].VPSVHTSDTEEESFEVQHHAGLTQEYAAR.[K]	1xTMT6plex [N-Term]; 2xPhospho [S3(100); T6(98.4)]	H11E01.3 2xPhospho [S1128(100); T1131(98.4)]	1	H11E01.3	H11E01.3 [1126-1154]	0	3643.59	S3(Phospho): 100; T6(Phospho): 98.4	1.107	1.185	116.2	109.2	99.1	108.4	100.1	95.6	97.4	68.9	99.6	105.5	2.40983
[R].SAHYDPNTITLPAK.[E]	2xTMT6plex [N-Term; K14]; 1xPhospho [S/Y/T]	ZC123.4b 1xPhospho [S191(100)]	1	ZC123.4b	ZC123.4b [191-204]	0	2066.07	S1(Phospho): 100	1.327	1.185	126.3	108.1	107	113.6	78.5	90.4	88.2	74.6	70	143.3	4.14975
[K].EAIAQKSSEK.[D]	3xTMT6plex [N-Term; K6; K10]; 1xPhospho [S]	F56A11.3 1xPhospho [S276(99.2)]	1	F56A11.3	F56A11.3 [270-279]	1	1858.03	S7(Phospho): 99.25	1.272	1.185	124.8	103	119.4	102.8	83.8	99.1	82.4	88.5	84.7	111.5	1.60755
[K].VTAENVEDDDSSSTITQFESSFNKPK.[T]	3xTMT6plex [N-Term; K24; K26]; 1xDeamidated [N23(95.9)]; 1xPhospho [S21(92.9)]	K02B12.7 1xPhospho [S384(99.2)]	18	K02B12.7	K02B12.7 [364-389]	0	3643.75	Q17(Deamidated): 100; S21(Phospho): 99.23	1.068	1.185	92.9	132.6	102	100.8	90.7	98.5	111.5	95.5	87.3	88.2	3.69704
[K].HSPEQK.[R]	2xTMT6plex [N-Term; K6]; 1xPhospho [S2(100)]	F55F8.4 1xPhospho [S438(100)]	8	F55F8.4	F55F8.4 [437-442]	0	1263.65	S2(Phospho): 100	1.291	1.185	118.9	110.9	110.7	111.2	85.7	85.1	91.6	90.3	87.4	108.1	2.08688
[R].LSLLVADQESWASKSPDALVR.[S]	2xTMT6plex [N-Term; K14]; 1xDeamidated [Q8(100)]; 1xPhospho [S15(99.4)]	F21H11.2a 1xPhospho [S1916(99.4)]	2	F21H11.2a	F21H11.2a [1902-1922]	1	2824.49	Q8(Deamidated): 100; S15(Phospho): 99.37	1.03	1.185	97.9	121.5	100.3	103.9	109.9	100	98.5	80.6	102.4	85	4.32879
[R].VEFDLSTEDHSDR.[R]	1xTMT6plex [N-Term]; 1xPhospho [S6(100)]	C17G10.9b 1xPhospho [S10(100)]; C17G10.9a 1xPhospho [S10(100)]	3	C17G10.9b; C17G10.9a	C17G10.9b [5-17]; C17G10.9a [5-17]	0	1858.81	S6(Phospho): 100	1.014	1.185	103.6	112.4	99.2	106.4	107.3	102.3	102	80.6	94.9	91.3	4.15819
[K].DLANQTGEEMSDAFESVK.[Q]	2xTMT6plex [N-Term; K18]; 1xDeamidated [Q5(99.4)]; 1xPhospho [T6(100)]	K08H10.1k 1xPhospho [T245(100)]	1	K08H10.1k	K08H10.1k [240-257]	0	2510.14	Q5(Deamidated): 99.36; T6(Phospho): 100	0.711	1.185	95.9	89.6	87.7	98.9	120.8	143.9	127.6	79	86.2	70.3	2.54305
[K].AKSESEDEAESDHLHDELKK.[C]	4xTMT6plex [N-Term; K2; K19; K20]; 3xPhospho [S3(100); S5(100); S11(100)]	F13C5.2 3xPhospho [S104(100); S106(100); S112(100)]	1	F13C5.2	F13C5.2 [102-121]	2	3453.6	S3(Phospho): 100; S5(Phospho): 100; S11(Phospho): 100	1.378	1.185	114.1	107.4	125.2	112.6	79.3	90.2	80.5	75.7	71.4	143.6	6.21946
[K].GALTPLPSPPKTPLPSALSCDAINK.[T]	3xTMT6plex [N-Term; K11; K25]; 1xCarbamidomethyl [C20]; 3xPhospho [T4(100); S8(100); T12(100)]	F46F11.1a 3xPhospho [T1281(100); S1285(100); T1289(100)]	4	F46F11.1a	F46F11.1a [1278-1302]	1	3472.76	T4(Phospho): 100; S8(Phospho): 100; T12(Phospho): 100	1.272	1.185	111.2	107.9	115.4	115.3	92.7	85.5	87.1	86	88.9	109.9	3.35815
[K].VNESPAK.[I]	2xTMT6plex [N-Term; K7]; 1xPhospho [S4(100)]	B0334.11a 1xPhospho [S434(100)]	2	B0334.11a	B0334.11a [431-437]	0	1282.68	S4(Phospho): 100	1.098	1.184	118.8	123.6	93.6	95.7	103.9	108.3	82.8	75	91.9	106.5	2.30294
[K].SFEAAPPSPVPSEK.[A]	2xTMT6plex [N-Term; K14]; 1xPhospho [S8(100)]	Y63D3A.5 1xPhospho [S161(100)]	5	Y63D3A.5	Y63D3A.5 [154-167]	0	1981.01	S8(Phospho): 100	1.037	1.184	104.7	106.1	106.8	106.8	96.5	102.5	107.8	83.2	84.4	101.2	3.82021
[R].EQQNLSER.[A]	1xTMT6plex [N-Term]; 1xPhospho [S6(100)]	C25A11.4d 1xPhospho [S739(100)]; C25A11.4f 1xPhospho [S739(100)]	1	C25A11.4d; C25A11.4f	C25A11.4d [734-741]; C25A11.4f [734-741]	0	1312.61	S6(Phospho): 100	1.201	1.184	109	123.8	96.2	113.9	89.1	103.3	84.2	80.1	77	123.4	2.02096
[R].DELTPK.[M]	2xTMT6plex [N-Term; K6]; 1xPhospho [T4(100)]	F35G12.3a 1xPhospho [T819(100)]	5	F35G12.3a	F35G12.3a [816-821]	0	1240.66	T4(Phospho): 100	1.197	1.184	125	112.5	96.4	108.6	98.4	104.5	74.3	72.7	84.6	122.9	2.17576
[K].SSDVVDSTSESGSPR.[Q]	1xTMT6plex [N-Term]; 1xPhospho [S/T]		2	C07A12.1b	C07A12.1b [109-123]	0	1818.8	S11(Phospho): 50; S13(Phospho): 50	1.392	1.184	95.9	125.5	122.4	116.5	92.5	90.1	65.4	78.6	81	132	1.85873
[R].TNHMQHDLMNDVSEGEESR.[D]	1xTMT6plex [N-Term]; 2xOxidation [M4(100); M9(100)]; 1xPhospho [S13(100)]	F16B12.6 1xPhospho [S942(100)]	6	F16B12.6	F16B12.6 [930-948]	0	2570.05	M4(Oxidation): 100; M9(Oxidation): 100; S13(Phospho): 100	1.128	1.184	116.9	105.5	105.7	106.9	98.7	101.9	88.7	89.5	83.2	102.9	3.91333
[K].GELPPEGGRHTPVGSAQAGSASSTPTPAAAPTNWGAVAR.[A]	1xTMT6plex [N-Term]; 2xDeamidated [Q17(100); N33(100)]; 2xPhospho [T11(98.9); S/T]	F57B9.2a 2xPhospho [T1202(98.9); S/T]	2	F57B9.2a	F57B9.2a [1192-1230]	1	4101.89	T11(Phospho): 98.92; Q17(Deamidated): 100; S20(Phospho): 20; S22(Phospho): 20; S23(Phospho): 20; T24(Phospho): 20; T26(Phospho): 20; N33(Deamidated): 100	1.011	1.184	94.7	115.1	96.7	114.7	88.9	126.3	97	78.6	95.6	92.6	2.02506
[R].SPSVQSSR.[T]	1xTMT6plex [N-Term]; 1xPhospho [S1(100)]	H11E01.3 1xPhospho [S679(100)]	1	H11E01.3	H11E01.3 [679-686]	0	1156.56	S1(Phospho): 100	1.298	1.184	123.3	105.4	100.9	122.6	91.8	84.7	84.8	69.2	68.3	148.9	2.00467
[K].IISGSFR.[D]	1xTMT6plex [N-Term]; 1xPhospho [S3(100)]	T07C4.10 1xPhospho [S661(100)]	2	T07C4.10	T07C4.10 [659-665]	0	1088.57	S3(Phospho): 100	1.252	1.184	120.1	109.5	115.1	103.3	93.2	83.5	91.6	90.2	94	99.5	2.15325
[K].KSGYGAPSSAGSSQAK.[E]	3xTMT6plex [N-Term; K1; K16]; 1xPhospho [S2(100)]	R11A8.7f 1xPhospho [S1772(100)]	2	R11A8.7f	R11A8.7f [1771-1786]	1	2250.17	S2(Phospho): 100	0.955	1.184	82.2	109.8	104.3	117.2	102.9	107.5	114.3	86.4	99.3	76.2	1.95469
[R].APSVTSSGLR.[S]	1xTMT6plex [N-Term]; 2xPhospho [S3(100); S6(99.3)]	ZC404.8 2xPhospho [S296(100); S299(99.3)]	4	ZC404.8	ZC404.8 [294-303]	0	1363.62	S3(Phospho): 100; S6(Phospho): 99.3	1.047	1.184	115.1	105.7	102.4	102.4	98.8	107.6	98.3	93.8	85.2	90.6	2.50722
[R].IPLYKSDDEDEDEVFDLQK.[L]	3xTMT6plex [N-Term; K5; K19]; 1xPhospho [S6(100)]	F59A3.1 1xPhospho [S1000(100)]	6	F59A3.1	F59A3.1 [995-1013]	1	3065.52	S6(Phospho): 100	0.988	1.184	114.6	108.4	93.2	101.7	111.1	108.8	97.4	81.3	86.1	97.3	4.48542
[K].DVGSDSEDDYKPEK.[K]	3xTMT6plex [N-Term; K11; K14]; 1xPhospho [S4(100)]	M01E5.5b 1xPhospho [S89(100)]; M01E5.5a 1xPhospho [S89(100)]	1	M01E5.5b; M01E5.5a	M01E5.5b [86-99]; M01E5.5a [86-99]	0	2351.13	S4(Phospho): 100	1.206	1.184	125	115.1	99.7	103.5	92.4	90.3	93	82.1	79.4	119.4	3.82703
[R].EIEEEDSKSILFDK.[S]	3xTMT6plex [N-Term; K8; K14]; 1xPhospho [S9(100)]	C24A11.8c 1xPhospho [S390(100)]	1	C24A11.8c	C24A11.8c [382-395]	1	2449.27	S9(Phospho): 100	1.072	1.183	109.1	111.8	100.8	106.8	93.1	110	96.8	87.6	82.3	101.7	2.77103
[R].EVLGIINNVYSSPLAR.[A]	1xTMT6plex [N-Term]; 1xDeamidated [N7(99.5)]; 1xPhospho [S12(99.5)]	C43E11.10 1xPhospho [S415(99.5)]	2	C43E11.10	C43E11.10 [404-419]	0	2055.07	N7(Deamidated): 99.54; S12(Phospho): 99.54	0.851	1.183	104.9	110.5	71.9	110.2	83.9	150.3	116.3	76.9	75.4	99.7	2.51291
[K].ENEGSIHR.[S]	1xTMT6plex [N-Term]; 1xPhospho [S5(100)]	B0414.6 1xPhospho [S148(100)]	2	B0414.6	B0414.6 [144-151]	0	1250.57	S5(Phospho): 100	0.728	1.183	108	103.7	72.3	91.4	137.1	146.1	103.5	67.2	82.3	88.5	3.07973
[K].KQPETSSSSPEHRSPR.[R]	2xTMT6plex [N-Term; K1]; 3xPhospho [S7(97.9); S8(97.9); S14(100)]		5	F14D7.2	F14D7.2 [64-79]	2	2508.11	T5(Phospho): 59.53; S6(Phospho): 59.53; S7(Phospho): 59.53; S8(Phospho): 59.53; S9(Phospho): 59.53	1.069	1.183	110.8	117	87.1	113.3	103.5	107.2	89.8	79.5	78.1	113.8	2.35394
[R].MYPSIPSPSLTLEPLRPSPVQPPTPLGDLTYLEK.[I]	2xTMT6plex [N-Term; K34]; 1xDeamidated [Q21(100)]; 2xPhospho [S7(91.7); T24(93.7)]	M03A8.2 2xPhospho [S1705(91.7); T1722(93.7)]	1	M03A8.2	M03A8.2 [1699-1732]	0	4353.22	S7(Phospho): 91.72; Q21(Deamidated): 100; T24(Phospho): 93.71	1.228	1.183	113.8	99.6	107.1	125	93.8	81.3	97	88.6	90.4	103.4	3.98324
[R].TTYRSPSPAR.[T]	1xTMT6plex [N-Term]; 2xPhospho [S5(100); S7(100)]	C23F12.1a 2xPhospho [S1405(100); S1407(100)]	6	C23F12.1a	C23F12.1a [1401-1410]	1	1524.68	S5(Phospho): 100; S7(Phospho): 100	1.466	1.183	118.5	119	115.1	113.5	82.6	76.3	79.6	85.1	75	135.3	3.28544
[R].NSSKSPPAR.[G]	2xTMT6plex [N-Term; K4]; 2xPhospho [S3(100); S5(100)]	C15C6.3 2xPhospho [S264(100); S266(100)]	6	C15C6.3	C15C6.3 [262-270]	1	1561.75	S2(Phospho): 50; S3(Phospho): 50; S5(Phospho): 100	1.225	1.183	116.9	110.8	107.9	109.8	94.9	90	87.7	82	82.1	118.2	2.39593
[R].TRRSPSYER.[E]	1xTMT6plex [N-Term]; 2xPhospho [S4(100); S6(100)]	D1007.7 2xPhospho [S914(100); S916(100)]	3	D1007.7	D1007.7 [911-919]	2	1540.69	S4(Phospho): 99.99; S6(Phospho): 99.99	1.238	1.183	113.4	104.8	115.1	113.2	93.7	91.3	85.5	85.4	82	115.6	2.3743
[R].IGCYSPTYISADDTMPGIEILDEQADVDNLTER.[R]	1xTMT6plex [N-Term]; 1xCarbamidomethyl [C3]; 1xDeamidated [Q24(100)]; 1xOxidation [M15(100)]; 1xPhospho [S5(100)]	W03H9.4a 1xPhospho [S452(100)]	3	W03H9.4a	W03H9.4a [448-480]	0	4027.79	S5(Phospho): 99.96; M15(Oxidation): 100; Q24(Deamidated): 100	1.077	1.183	110.1	108.6	106	104.4	93.8	92.3	112.7	68	101.5	102.5	3.10454
[R].SVADDQPSTSSAVAPPPSPIAIETDEDAVVEEEK.[K]	2xTMT6plex [N-Term; K34]; 1xPhospho [S/T]	Y111B2A.22a 1xPhospho [S38(99.2)]; Y111B2A.22b 1xPhospho [S38(99.2)]	3	Y111B2A.22a; Y111B2A.22b	Y111B2A.22a [21-54]; Y111B2A.22b [21-54]	0	4018.93	S18(Phospho): 99.24	1.072	1.183	100.3	104.2	104.5	119.5	83	109.5	107.3	92.4	85.6	93.7	5.94372
[R].DESLLSLHSEDDLHR.[E]	1xTMT6plex [N-Term]; 1xPhospho [S9(100)]	F13H10.3b 1xPhospho [S109(100)]	5	F13H10.3b	F13H10.3b [101-115]	0	2074.96	S9(Phospho): 100	1.12	1.183	119.5	109.6	100.5	104.5	102.6	99.5	88.5	98.5	80.4	96.4	4.73298
[R].DALHESLVDK.[A]	2xTMT6plex [N-Term; K10]; 1xPhospho [S6(100)]	W02B8.2 1xPhospho [S63(100)]	2	W02B8.2	W02B8.2 [58-67]	0	1664.87	S6(Phospho): 100	1.334	1.183	110.3	114.9	117.3	112.8	80.4	90.4	85.2	98.1	92	98.5	3.51595
[K].LTRPASK.[A]	2xTMT6plex [N-Term; K7]; 1xPhospho [S6(100)]	F16B12.6 1xPhospho [S228(100)]	2	F16B12.6	F16B12.6 [223-229]	0	1310.76	S6(Phospho): 100	1.149	1.183	114.3	96.8	120.7	105.5	101.5	84.3	99.7	76.9	103	97.3	1.6415
[R].TMDSPQEEDVEVK.[K]	2xTMT6plex [N-Term; K13]; 1xPhospho [S4(100)]	F08C6.2a 1xPhospho [S18(100)]	2	F08C6.2a	F08C6.2a [15-27]	0	2044.96	S4(Phospho): 100	1.475	1.183	126.4	105.8	117.1	117.4	78.7	75.7	82.9	93.1	82.2	120.6	4.27433
[R].IFDVENENVLTDEDDSDGENTRK.[R]	2xTMT6plex [N-Term; K23]; 1xDeamidated [N8(98.7)]; 2xPhospho [T11(100); S16(100)]	H20J04.2 2xPhospho [T1283(100); S1288(100)]	3	H20J04.2	H20J04.2 [1273-1295]	1	3273.41	N8(Deamidated): 100; T11(Phospho): 100; S16(Phospho): 100	1.136	1.183	109	123.2	92.5	111	92	89.4	106.4	115.7	93.2	67.5	4.03773
[K].IRPATPDLLK.[L]	2xTMT6plex [N-Term; K10]; 1xPhospho [T5(100)]	C25D7.3 1xPhospho [T205(100)]	4	C25D7.3	C25D7.3 [201-210]	0	1661.98	T5(Phospho): 100	1.29	1.183	118	111.4	118.5	103.4	89.9	82.1	90.4	92.9	86.4	106.9	2.96394
[K].ALHEETRSDDDDDGQPSTSAK.[R]	2xTMT6plex [N-Term; K21]; 1xPhospho [S8(99.6)]	W01G7.1 1xPhospho [S40(99.7)]	4	W01G7.1	W01G7.1 [33-53]	1	2812.27	S8(Phospho): 99.56	1.367	1.183	111.1	113.1	116.5	117.4	77.1	83.5	90.8	73.8	83.6	133	4.7362
[K].VESEESFGNEEEEEVEESPK.[K]	2xTMT6plex [N-Term; K20]; 1xDeamidated [N9(100)]; 1xPhospho [S6(100)]	Y55B1BR.3 1xPhospho [S604(100)]	1	Y55B1BR.3	Y55B1BR.3 [599-618]	0	2851.23	S6(Phospho): 99.99; N9(Deamidated): 100	1.091	1.183	89.7	107.5	114.3	119.2	95.8	119.1	81.2	81.4	78.8	113	3.39054
[R].GDISPLIGFPQLSPIPSPSR.[Y]	1xTMT6plex [N-Term]; 3xPhospho [S4(100); S13(100); S]	F40F11.2 3xPhospho [S890(100); S899(100); S]	9	F40F11.2	F40F11.2 [887-906]	0	2547.19	S4(Phospho): 100; S13(Phospho): 100; S17(Phospho): 50; S19(Phospho): 50	1.017	1.183	111.2	113.4	97.7	99.2	95.3	108.1	107.5	98.3	69.3	99.8	4.70341
[K].LANGGDNLSIK.[N]	2xTMT6plex [N-Term; K11]; 1xPhospho [S9(100)]	F10F2.1 1xPhospho [S1349(100)]	4	F10F2.1	F10F2.1 [1341-1351]	0	1639.88	S9(Phospho): 100	1.312	1.183	120.2	107.6	112.4	113.1	85.3	84.9	88.9	86.2	85.4	115.9	3.52944
[K].MQMHQQQQFQQHQQLQSGGSASNLSK.[Q]	2xTMT6plex [N-Term; K26]; 1xPhospho [S]; 1xDeamidated [Q/N]; 1xOxidation [M]	F44A2.1b 1xPhospho [S]	19	F44A2.1b	F44A2.1b [695-720]	0	3539.66	Too many isoforms	0.999	1.182	97.3	98.4	107	116.5	111.8	93.1	110	71.7	73.4	120.8	1.82707
[K].LSPSVLR.[R]	1xTMT6plex [N-Term]; 1xPhospho [S2(100)]	H18N23.2b 1xPhospho [S166(100)]	2	H18N23.2b	H18N23.2b [165-171]	0	1080.6	S2(Phospho): 100	1.007	1.182	108.8	106.5	103.9	101.1	108.9	101.1	103.1	84.1	75	107.6	2.11843
[R].NAFSQSPHRDWSASTVYDR.[V]	1xTMT6plex [N-Term]; 2xPhospho [S4(100); S6(100)]	C23F12.1a 2xPhospho [S1289(100); S1291(100)]	1	C23F12.1a	C23F12.1a [1286-1304]	1	2613.11	S4(Phospho): 100; S6(Phospho): 100	1.343	1.182	117.9	114.3	118.8	104.9	82.8	91.1	80.7	81.9	86.7	120.7	1.7017
[K].EEETATEAEGDEK.[E]	2xTMT6plex [N-Term; K13]; 1xPhospho [T6(100)]	C18E9.2a 1xPhospho [T136(100)]	5	C18E9.2a	C18E9.2a [131-143]	0	1975.88	T6(Phospho): 100	1.301	1.182	125.1	116.2	106.8	104.1	91.5	84.2	85	84.6	88	114.4	3.75439
[K].EPFESPPNDGRISK.[A]	2xTMT6plex [N-Term; K14]; 1xPhospho [S13(100)]	F10E7.8b 1xPhospho [S253(100)]	2	F10E7.8b	F10E7.8b [241-254]	1	2111.06	S13(Phospho): 100	1.032	1.182	110.6	116	93.7	103.1	108.2	105.1	94.6	87.8	89.4	91.6	3.61788
[K].SQSRPESPAKQDEPFDEK.[K]	3xTMT6plex [N-Term; K10; K18]; 1xDeamidated [Q11(100)]; 1xPhospho [S7(100)]	F47F6.1d 1xPhospho [S482(100)]	3	F47F6.1d	F47F6.1d [476-493]	1	2843.41	S7(Phospho): 100; Q11(Deamidated): 100	1.237	1.182	111.9	117.6	109.8	106.9	97.5	87.8	85.1	75.5	73.6	134.1	3.00489
[K].TSPLFLQTTGQDPAGFTPLLTPNSDALLQK.[K]	2xTMT6plex [N-Term; K30]; 2xPhospho [T8(100); S/T]	F09C8.2 2xPhospho [S342(99.1); T361(100)]	8	F09C8.2	F09C8.2 [341-370]	0	3789.92	S2(Phospho): 99.26; T21(Phospho): 100	1.389	1.182	122.9	107.8	118.6	110.5	76.4	83.9	88	86.7	84.7	120.4	5.58866
[K].RLSDTEEAIEENIVKSPPK.[T]	3xTMT6plex [N-Term; K15; K19]; 2xPhospho [S3(100); S16(100)]	F11E6.7 2xPhospho [S552(100); S565(100)]	32	F11E6.7	F11E6.7 [550-568]	2	3002.55	S3(Phospho): 100; S16(Phospho): 100	1.151	1.182	113.7	109	104.7	110	94.7	98.5	91.7	91.7	93.4	92.5	8.63463
[K].EAEEDSVEK.[D]	2xTMT6plex [N-Term; K9]; 1xPhospho [S6(100)]	C50B6.2 1xPhospho [S270(100)]	4	C50B6.2	C50B6.2 [265-273]	0	1573.74	S6(Phospho): 100	1.417	1.182	108.1	172.3	90.6	91.2	76.9	88.8	79	79.4	86.6	127.4	3.05546
[R].STVSEEEGTSSK.[S]	2xTMT6plex [N-Term; K12]; 1xPhospho [S4(100)]	K07E3.1 1xPhospho [S344(100)]	2	K07E3.1	K07E3.1 [341-352]	0	1778.85	S4(Phospho): 100	1.216	1.181	104.7	107	117.7	114.7	99.6	87	87.4	79.9	81.6	120.4	3.39668
[R].ASDAESLIDLIASK.[S]	2xTMT6plex [N-Term; K14]; 1xPhospho [S2(100)]	Y45F10A.6a 1xPhospho [S1024(100)]	5	Y45F10A.6a	Y45F10A.6a [1023-1036]	0	1971.05	S2(Phospho): 100	1.204	1.181	120.1	108.1	111	103.6	87.7	98.4	89.9	96.9	81.8	102.4	3.23192
[K].SSGFLSNSSLSSAGQISASSAPPVSTTPTAIPIFQESK.[I]	2xTMT6plex [N-Term; K38]; 3xPhospho [S6; S8; S9]; 1xDeamidated [N7]	C36B1.8b 3xPhospho [S252; S254; S255]	1	C36B1.8b	C36B1.8b [247-284]	0	4438.08	Too many isoforms	0.738	1.181	106.3	71.4	111.3	88.1	128.4	128.9	126.2	61.8	80.8	96.8	1.48753
[K].NSSTFGLFSSQR.[K]	1xTMT6plex [N-Term]; 1xPhospho [S10(99.6)]	C10C5.6c 1xPhospho [S1722(99.6)]	5	C10C5.6c	C10C5.6c [1713-1724]	0	1639.77	S10(Phospho): 99.63	1.021	1.181	115	95.2	105.9	105.9	109.4	104.2	96.5	89.9	78	100.1	3.16048
[K].SPTPPPLRK.[L]	2xTMT6plex [N-Term; K9]; 1xPhospho [T3(100)]	T19B10.5 1xPhospho [T343(100)]	4	T19B10.5	T19B10.5 [341-349]	1	1530.88	T3(Phospho): 100	1.25	1.181	112.7	109.2	117.4	108.1	84	86.4	98.1	78.6	70.7	134.7	2.5278
[R].EASRSRSPLPAK.[D]	2xTMT6plex [N-Term; K12]; 3xPhospho [S3(100); S5(100); S7(100)]	T28D9.2a 3xPhospho [S152(100); S154(100); S156(100)]	47	T28D9.2a	T28D9.2a [150-161]	2	1996.94	S3(Phospho): 100; S5(Phospho): 100; S7(Phospho): 100	1.155	1.181	114.7	114.8	99.3	109.1	96	98.9	89.3	84.4	87	106.5	4.4465
[R].VSATVSSTPSSNTPR.[R]	1xTMT6plex [N-Term]; 1xDeamidated [N12(100)]; 1xPhospho [T13(98)]	T05F1.6 1xPhospho [T316(98)]	3	T05F1.6	T05F1.6 [304-318]	0	1800.86	N12(Deamidated): 100; T13(Phospho): 98.03	1.103	1.181	108.5	110.3	116	97.2	75.6	128.1	90.1	85	95.9	93.4	2.11763
[R].RSPSGSPGGTIVR.[G]	1xTMT6plex [N-Term]; 3xPhospho [S2(100); T10(99.2); S]	T19A5.2b 3xPhospho [S512(100); S514(100); S516(100)]	2	T19A5.2b	T19A5.2b [511-523]	1	1739.75	S2(Phospho): 100; S4(Phospho): 100; S6(Phospho): 100	1.174	1.181	107.5	106.6	119.7	106	89.4	104.6	87	83.1	90	106.1	4.00281
[K].RPASAQSSNGTETDDHHR.[K]	1xTMT6plex [N-Term]; 2xPhospho [S4(98.9); S/T]	Y48G9A.9a 2xPhospho [S28(100); S31(100)]	1	Y48G9A.9a	Y48G9A.9a [25-42]	0	2354.97	S4(Phospho): 100; S7(Phospho): 100	0.901	1.181	117.1	80.8	101.9	105.5	127.9	100.9	108.5	96.3	55.1	105.9	4.60251
[R].FEDIDDAELNSVINLPGNLLIDK.[A]	2xTMT6plex [N-Term; K23]; 1xPhospho [S11(100)]	C29E4.2 1xPhospho [S660(100)]	2	C29E4.2	C29E4.2 [650-672]	0	3095.6	S11(Phospho): 100	1.23	1.181	128	84.9	121.3	111.4	105.7	84.9	81	92.2	91.6	99	3.09491
[K].KEVDTTISDK.[R]	3xTMT6plex [N-Term; K1; K10]; 1xPhospho [T6(100)]	F11E6.7 1xPhospho [T545(100)]	2	F11E6.7	F11E6.7 [540-549]	1	1903.04	T6(Phospho): 100	1.024	1.181	101.1	102.7	105.9	112.7	112.1	95.1	102.2	93.5	94.8	79.9	2.75087
[R].TESEASGTTTPQSEVSPSK.[Q]	2xTMT6plex [N-Term; K19]; 1xDeamidated [Q12(100)]; 3xPhospho [S13(100); S16(100); T/S]	C43E11.1 3xPhospho [S83(100); S86(100); T88(100)]	1	C43E11.1	C43E11.1 [81-99]	0	2622.09	S3(Phospho): 99.99; S6(Phospho): 100; T8(Phospho): 100; Q12(Deamidated): 100	1.287	1.181	113.4	123.6	101.2	112.6	89.6	96.9	76.3	82.5	92.1	111.7	4.49385
[R].GMKPSPSQNTLNR.[M]	2xTMT6plex [N-Term; K3]; 1xDeamidated [Q/N]; 1xPhospho [S7(100)]	Y37D8A.22 1xPhospho [S43(100)]	4	Y37D8A.22	Y37D8A.22 [37-49]	0	1969	S7(Phospho): 100; Q8(Deamidated): 50; N9(Deamidated): 50	1.089	1.181	118.8	108	103.9	99.7	103.7	97.8	95	90.9	95.5	86.8	2.61239
[K].TQEDLPSKSPMDPTQTSGSPLVEFR.[M]	2xTMT6plex [N-Term; K8]; 1xDeamidated [Q15(100)]; 1xPhospho [S9(99)]	C45G3.1 1xPhospho [S819(99)]	2	C45G3.1	C45G3.1 [811-835]	1	3286.6	S9(Phospho): 99.03; Q15(Deamidated): 100	1.07	1.181	96.9	114.9	109.1	107.3	96.1	109	94.9	86.6	102.8	82.4	3.67112
[K].AASAEETNNESEVNELDADEPMLQDLDNR.[F]	1xTMT6plex [N-Term]; 1xPhospho [S11]; 2xDeamidated [N9; N]; 1xOxidation [M22]	C03C10.3 1xPhospho [S53]	2	C03C10.3	C03C10.3 [43-71]	0	3546.48	Too many isoforms	1.117	1.181	91.9	107.4	126.7	107.6	91.3	96.7	103.1	75.7	93.9	105.8	3.23752
[R].STRPNTSVIDLVK.[G]	2xTMT6plex [N-Term; K13]; 1xPhospho [S7(98.6)]	C25F6.2a 1xPhospho [S360(98.6)]	3	C25F6.2a	C25F6.2a [354-366]	0	1968.09	S7(Phospho): 98.61	1.369	1.181	113.6	100.7	114	129.8	76.4	86.7	87.9	65.3	68.5	157.1	3.18294
[R].RSPSYEREEPPVK.[K]	2xTMT6plex [N-Term; K13]; 2xPhospho [S2(100); S4(100)]	D1007.7 2xPhospho [S914(100); S916(100)]	12	D1007.7	D1007.7 [913-925]	2	2192.06	S2(Phospho): 100; S4(Phospho): 100	1.389	1.181	127.2	110.7	110.5	111.3	85.6	87.6	75	78.1	85.7	128.2	4.47791
[R].IMDREPSTISIDGGSFDTIDPTK.[C]	2xTMT6plex [N-Term; K23]; 2xPhospho [S/T]	F46H5.4 2xPhospho [S179(99.6); T/S]	2	F46H5.4	F46H5.4 [173-195]	1	3113.46	S7(Phospho): 99.56; S10(Phospho): 100	1.301	1.181	117.7	112.9	117.2	104.3	87	88.8	85	83.6	85.3	118.3	4.05569
[R].LETDTVEDGMSINSR.[-]	1xTMT6plex [N-Term]; 2xPhospho [S11(100); S14(100)]	C17G1.8 2xPhospho [S297(100); S300(100)]	3	C17G1.8	C17G1.8 [287-301]	0	2055.85	S11(Phospho): 100; S14(Phospho): 100	1.251	1.181	112	110.4	124.9	100.2	84.6	94.2	89.5	80.3	97.5	106.4	4.54337
[K].SAAVEGSIATTRR.[L]	1xTMT6plex [N-Term]; 1xPhospho [T10(99.4)]	Y49E10.19 1xPhospho [T400(99.4)]	2	Y49E10.19	Y49E10.19 [391-403]	1	1627.84	T10(Phospho): 99.45	1.218	1.181	128.5	115.4	93.7	106.7	98	93.8	81.7	88.5	97.1	96.5	2.8236
[R].DVQTDQPVADLQSPPLSPSSSVEQSGSLPPLPESPASQANR.[E]	1xTMT6plex [N-Term]; 2xPhospho [S25; S27]; 2xDeamidated [Q3; N40]	W02F12.3 2xPhospho [S151; S153]	1	W02F12.3	W02F12.3 [127-167]	0	4604.12	Too many isoforms	1.094	1.181	102.4	116.3	100.7	111.6	89.4	95.7	110.3	87.8	86.7	99.1	1.96732
[K].QVTGSASK.[R]	2xTMT6plex [N-Term; K8]; 1xPhospho [S5(100)]	Y38C1AA.4a 1xPhospho [S190(100)]	1	Y38C1AA.4a	Y38C1AA.4a [186-193]	0	1315.7	S5(Phospho): 100	1.732	1.181	117.9	122.6	116.7	126.4	76.8	72.4	60.3	98.5	96.1	112.4	2.35044
[R].QLNSAIGVMITASHNPSCDNGVK.[L]	2xTMT6plex [N-Term; K23]; 1xCarbamidomethyl [C18]; 1xOxidation [M9(100)]; 1xPhospho [T/S]	F21D5.1 1xPhospho [S73(100)]	48	F21D5.1	F21D5.1 [61-83]	0	2967.45	M9(Oxidation): 100; S13(Phospho): 100	1.022	1.181	107.4	100.7	111.9	102.1	99.5	104.4	105.9	89.1	86.9	92.2	6.58656
[R].ASSRTASPDRLR.[I]	1xTMT6plex [N-Term]; 3xPhospho [T5(98.6); S7(100); S]	F39H12.1 3xPhospho [T95(98.6); S97(100); S]	1	F39H12.1	F39H12.1 [91-102]	2	1785.76	S2(Phospho): 50.73; S3(Phospho): 50.73; T5(Phospho): 98.6; S7(Phospho): 99.95	1.28	1.181	136.1	106	100.4	107.8	80.6	97.7	85.5	78.2	83.1	124.6	2.08074
[R].GFSPVPSDVRGSQGMLGLNTSV.[-]	1xTMT6plex [N-Term]; 2xPhospho [S3(100); S12(100)]	R09E10.5 2xPhospho [S1418(100); S1427(100)]	1	R09E10.5	R09E10.5 [1416-1437]	1	2594.19	S3(Phospho): 99.99; S12(Phospho): 100	1.459	1.181	101.6	127.9	114.3	121.4	76.6	82.2	80.4	84.7	73.4	137.3	4.0353
[R].HLSWEPANESGSK.[F]	2xTMT6plex [N-Term; K13]; 1xPhospho [S3(100)]	K02G10.1 1xPhospho [S121(100)]	1	K02G10.1	K02G10.1 [119-131]	0	1979.96	S3(Phospho): 100	1.253	1.181	117.8	111.6	111.1	107.2	84.9	90.4	92.6	83.7	69.1	131.6	4.27687
[K].EQADSGEPIENVNDDKASEPGVGEISQDSVDDSQK.[I]	3xTMT6plex [N-Term; K16; K35]; 2xDeamidated [N13(99.1); Q27(100)]; 1xPhospho [S18(99.1)]	T05F1.6 1xPhospho [S253(100)]	2	T05F1.6	T05F1.6 [236-270]	1	4458.04	N13(Deamidated): 99.08; S18(Phospho): 99.08; Q27(Deamidated): 99.99	1.462	1.181	137.7	105.8	104	118	85.1	83.7	70	72.7	82.1	140.8	5.16982
[K].NSDGGAGGPPAK.[R]	2xTMT6plex [N-Term; K12]; 1xPhospho [S2(100)]	F13C5.2 1xPhospho [S85(100)]	3	F13C5.2	F13C5.2 [84-95]	0	1565.77	S2(Phospho): 100	1.386	1.181	109	115.8	115.6	119	80.1	80	88.5	93.8	86.2	111.9	4.75192
[K].QNQTQDDDDDNESYRGSDNGDGLNSDEDDYDEK.[K]	2xTMT6plex [N-Term; K33]; 1xDeamidated [Q/N]; 3xPhospho [S/Y/T]		18	F26F12.7	F26F12.7 [1244-1276]	1	4467.61	S13(Phospho): 100; S17(Phospho): 100; N24(Deamidated): 98.94; S25(Phospho): 100	1.198	1.181	110.4	114.9	103.4	113.5	101.1	94.2	81.6	92	79.9	109.1	5.64348
[K].NEVNNGEGNNSTSAIGR.[F]	1xTMT6plex [N-Term]; 1xPhospho [S11(99.6)]	F59F4.3 1xPhospho [S277(99.6)]	1	F59F4.3	F59F4.3 [267-283]	0	2041.91	S11(Phospho): 99.6	1.069	1.181	104.4	107.1	109.9	106.6	96.9	111.2	92	80.8	89.5	101.6	3.01878
[K].ESGDEEQAGNSDDKTDEENGETEKEDGEESGEEEDDDDDTMK.[L]	4xTMT6plex [N-Term; K14; K24; K42]; 2xDeamidated [N10(97.5); N19(100)]; 1xOxidation [M41(100)]; 1xPhospho [T/S]		8	C09H10.6	C09H10.6 [112-153]	2	5653.28	N10(Deamidated): 100; N19(Deamidated): 100; T22(Phospho): 49.98; S30(Phospho): 49.98; M41(Oxidation): 100	1.285	1.181	117.6	108.5	102.9	121.7	84.2	85.2	93.6	93	81.1	112.2	3.8156
[K].SLMPAERPEKGSTSTFV.[-]	2xTMT6plex [N-Term; K10]; 2xPhospho [S/T]		4	C18F3.2c	C18F3.2c [1315-1331]	1	2455.17	S12(Phospho): 74.63; T13(Phospho): 25.37; S14(Phospho): 50; T15(Phospho): 50	1.085	1.181	109.3	108.8	116	95.6	101.4	100	95.7	93.4	73.7	105.9	2.71106
[R].LDGTLSASSSTTNLSDGGKDK.[S]	3xTMT6plex [N-Term; K19; K21]; 1xDeamidated [N13(100)]; 2xPhospho [S6(100); S15(100)]	F25B3.6 2xPhospho [S512(100); S521(100)]	8	F25B3.6	F25B3.6 [507-527]	1	2902.39	S6(Phospho): 100; N13(Deamidated): 100; S15(Phospho): 100	1.014	1.181	111	111.6	105.1	93.4	102.1	109.7	99.7	84.2	86.6	96.7	3.54506
[R].GGSQAK.[N]	2xTMT6plex [N-Term; K6]; 1xPhospho [S3(100)]	K11H12.2 1xPhospho [S187(100)]	1	K11H12.2	K11H12.2 [185-190]	0	1085.58	S3(Phospho): 100	1.167	1.18	120.7	110.7	93.7	113.9	96.6	105.6	79.9	81.6	91.1	106.3	1.98797
[K].SLELNK.[EQ]	2xTMT6plex [N-Term; K6]; 1xPhospho [S1(100)]	F59A6.5 1xPhospho [S225(100)]	8	F59A6.5	F59A6.5 [225-230]	0	1241.69	S1(Phospho): 100	1.06	1.18	123.1	108.4	90.7	104.6	102.2	105.6	94.2	86.5	102.6	82.1	2.2505
[R].KNNNNCDTTTSGSSGAASK.[E]	3xTMT6plex [N-Term; K1; K19]; 1xCarbamidomethyl [C6]; 2xDeamidated [N2(100); N5(98)]; 2xPhospho [S13(100); S14(100)]	F28B3.4a 2xPhospho [S1292(100); S1293(100)]	1	F28B3.4a	F28B3.4a [1280-1298]	1	2763.21	N2(Deamidated): 99.98; N5(Deamidated): 98.03; S13(Phospho): 99.97; S14(Phospho): 100	1.302	1.18	152.3	117.5	95.6	86.8	89.4	83.2	88	94.3	104.2	88.8	2.40318
[K].DESTQTPTGSPSSSK.[R]	2xTMT6plex [N-Term; K15]; 1xDeamidated [Q5(100)]; 1xPhospho [T/S]		2	B0336.4a	B0336.4a [390-404]	0	2047.95	Q5(Deamidated): 100; T8(Phospho): 49.64; S10(Phospho): 49.64	1.204	1.18	109.9	111.1	127.9	94	107.4	77	91.4	57.6	112.9	110.9	1.51743
[K].TDENAVVESTSSFSPK.[L]	2xTMT6plex [N-Term; K16]; 1xPhospho [S12(99.5)]	C37A2.5b 1xPhospho [S126(100)]	9	C37A2.5b	C37A2.5b [113-128]	0	2236.08	S14(Phospho): 100	1.359	1.18	112.5	115.1	111.7	118	83.9	83.2	85.2	84.6	81.7	124.2	5.00893
[R].VRTSSNSLDPNEDPVSGLER.[V]	1xTMT6plex [N-Term]; 2xPhospho [T3(100); S5(98.2)]	R07B7.1 2xPhospho [T9(100); S11(98.2)]	1	R07B7.1	R07B7.1 [7-26]	1	2561.15	T3(Phospho): 99.99; S5(Phospho): 98.25	1.369	1.18	128	109.6	112.3	108.1	96.3	70.2	84.5	75.7	80.8	134.5	3.7834
[K].DFEYSDDEEEKEKEPQPEK.[Q]	4xTMT6plex [N-Term; K11; K13; K19]; 1xDeamidated [Q16(100)]; 1xPhospho [S5(100)]	D1007.7 1xPhospho [S289(100)]	6	D1007.7	D1007.7 [285-303]	2	3368.61	S5(Phospho): 100; Q16(Deamidated): 100	1.303	1.18	120.4	102.6	107.7	121.6	81	88.2	91.2	94.9	85.8	106.7	4.18817
[R].FCAEDDDDDAEVMSNPGEDDDAASVTEK.[Q]	2xTMT6plex [N-Term; K28]; 1xCarbamidomethyl [C2]; 1xDeamidated [N15(100)]; 1xOxidation [M13(100)]; 1xPhospho [S14(100)]	B0513.2a 1xPhospho [S188(100)]	1	B0513.2a	B0513.2a [175-202]	0	3602.42	M13(Oxidation): 100; S14(Phospho): 100; N15(Deamidated): 100	1.219	1.18	93.7	120.8	108.4	121.5	86.3	87.1	100	77.4	90.6	114.4	3.681
[K].SENDQGSSSPSSSR.[D]	1xTMT6plex [N-Term]; 1xDeamidated [Q5(98.7)]; 1xPhospho [S]	F07A11.6b 1xPhospho [S459(99.6)]	2	F07A11.6b	F07A11.6b [451-464]	0	1734.7	N3(Deamidated): 100; S9(Phospho): 99.62	1.224	1.18	121.1	107.8	95.6	120.3	84.2	110.6	77.7	96.4	93.6	92.7	3.32817
[R].SDSPSPSASR.[T]	1xTMT6plex [N-Term]; 2xPhospho [S3(100); S5(100)]	F57C7.1a 2xPhospho [S981(100); S983(100)]	5	F57C7.1a	F57C7.1a [979-988]	0	1379.54	S3(Phospho): 100; S5(Phospho): 100	1.412	1.18	127.5	123.4	107.9	102.7	76	92.4	76.8	74.4	91.9	127.1	3.23336
[K].ASLISNDEKSPSR.[K]	2xTMT6plex [N-Term; K9]; 1xPhospho [S10(99.6)]	Y105E8B.7 1xPhospho [S152(99.3)]	4	Y105E8B.7	Y105E8B.7 [143-155]	1	1942	S10(Phospho): 99.64	1.338	1.18	114.7	117.6	108.9	114.1	89.9	83.8	81.5	85.4	86.2	117.8	3.41856
[K].ESLRDAAEK.[V]	2xTMT6plex [N-Term; K9]; 1xPhospho [S2(100)]	Y32F6B.1 1xPhospho [S734(100)]	1	Y32F6B.1	Y32F6B.1 [733-741]	1	1556.81	S2(Phospho): 100	1.238	1.18	115.5	95.8	127.2	107.6	85.6	91.5	93.2	73.9	77.8	131.9	2.2013
[R].AQSGSPALNR.[K]	1xTMT6plex [N-Term]; 1xPhospho [S5(100)]	T09E8.1d 1xPhospho [S71(100)]	1	T09E8.1d	T09E8.1d [67-76]	0	1309.65	S5(Phospho): 100	1.161	1.18	126	118.3	99.8	94.2	85.7	96.1	101.4	74.8	81.9	121.8	2.40189
[R].NSPLPPQKPANK.[T]	3xTMT6plex [N-Term; K8; K12]; 1xPhospho [S2(100)]	Y55B1BR.2 1xPhospho [S310(100)]	5	Y55B1BR.2	Y55B1BR.2 [309-320]	0	2058.17	S2(Phospho): 100	1.164	1.18	101.4	111.1	112.3	113.7	90.5	91.6	100.6	90.6	88	100.2	2.36005
[K].DESDNNDEDDTASQSSR.[D]	1xTMT6plex [N-Term]; 1xPhospho [S3(100)]	B0025.4 1xPhospho [S123(100)]	5	B0025.4	B0025.4 [121-137]	0	2193.83	S3(Phospho): 100	1.273	1.18	111.6	116.2	97.5	124.3	91.1	95.4	78.2	69.3	87.9	128.6	4.65091
[K].TDEPVREEENPEGNSTSEDNDEKEK.[A]	3xTMT6plex [N-Term; K23; K25]; 1xDeamidated [N10(99.4)]; 1xPhospho [S15(98.8)]	H06O01.2 1xPhospho [S33(98.8)]	6	H06O01.2	H06O01.2 [19-43]	2	3645.65	N10(Deamidated): 99.39; S15(Phospho): 98.8	1.414	1.18	111.5	127.8	101.2	121.2	76.7	101.3	66.9	88.2	67.1	138.2	2.46006
[K].SEEGTSTSTDGVPASAGNKK.[K]	3xTMT6plex [N-Term; K19; K20]; 1xPhospho [S15(100)]	F11A10.1a 1xPhospho [S1125(100)]; F11A10.1b 1xPhospho [S1123(100)]	1	F11A10.1a; F11A10.1b	F11A10.1a [1111-1130]; F11A10.1b [1109-1128]	1	2690.35	S15(Phospho): 100	1.095	1.18	105.8	98.3	115.8	111	96.6	93.2	105.4	85.7	116.6	71.6	2.58086
[R].SEETMLRSPQLLR.[E]	1xTMT6plex [N-Term]; 1xPhospho [S8(100)]	C23F12.1a 1xPhospho [S1261(100)]	1	C23F12.1a	C23F12.1a [1254-1266]	1	1868.95	S8(Phospho): 100	1.346	1.18	109.7	124.7	117.2	104.5	78.8	90.8	84.6	72.7	68.9	148.3	3.54719
[R].NETGRPATPTMEADK.[T]	2xTMT6plex [N-Term; K15]; 1xOxidation [M11(100)]; 1xPhospho [T]	C25G4.5 1xPhospho [T1060(100)]	2	C25G4.5	C25G4.5 [1053-1067]	0	2172.04	T8(Phospho): 100; M11(Oxidation): 100	1.257	1.18	126.6	112.1	95.1	114.3	92.9	97.2	77.1	74	86.3	124.5	2.70419
[R].ESSASSDESDSSYEAPGSPR.[W]	1xTMT6plex [N-Term]; 1xPhospho [S18(99.3)]	Y75B8A.13 1xPhospho [S1085(99.3)]	2	Y75B8A.13	Y75B8A.13 [1068-1087]	0	2353.95	S18(Phospho): 100	1.467	1.18	151.7	106	96.2	111.8	81.8	76.1	80.2	66.8	86	143.2	4.40756
[K].RAESNQSVR.[T]	1xTMT6plex [N-Term]; 1xPhospho [S4(100)]	C04A11.3 1xPhospho [S690(100)]	3	C04A11.3	C04A11.3 [687-695]	1	1355.66	S4(Phospho): 100	1.639	1.18	113.7	116.9	118.6	128.5	75.3	65.8	77.5	99.4	97.3	107	3.18731
[K].SDPGTLTVR.[S]	1xTMT6plex [N-Term]; 1xPhospho [S1(100)]	F21H11.2a 1xPhospho [S15(100)]	2	F21H11.2a	F21H11.2a [15-23]	0	1254.63	S1(Phospho): 100	1.154	1.18	111	106.6	107.5	112.3	99	99.3	86.2	90.2	98.4	89.5	3.01207
[K].TEVEEEESDEEKAR.[R]	2xTMT6plex [N-Term; K12]; 1xPhospho [S8(100)]	T23G7.3 1xPhospho [S238(100)]	10	T23G7.3	T23G7.3 [231-244]	1	2218.02	S8(Phospho): 100	1.246	1.18	108.3	113	111.5	114	90	90.5	88.5	79.5	75.7	128.9	4.41668
[R].SKTPSRDEPK.[K]	3xTMT6plex [N-Term; K2; K10]; 1xPhospho [T3(100)]	T21D12.4 1xPhospho [T9(99.7)]	4	T21D12.4	T21D12.4 [7-16]	2	1912.05	T3(Phospho): 100	1.313	1.18	117.9	108.8	111.6	114.7	86.3	88.1	84.4	82.6	78.7	126.8	2.45734
[K].RGHSPTPGQYMGDR.[R]	1xTMT6plex [N-Term]; 1xOxidation [M11(100)]; 2xPhospho [S4(100); T6(100)]	C18D11.4a 2xPhospho [S159(100); T161(100)]	3	C18D11.4a	C18D11.4a [156-169]	1	1963.81	S4(Phospho): 100; T6(Phospho): 100; M11(Oxidation): 100	1.177	1.18	117.2	108.1	108.4	106.2	97	92.3	91.1	82.5	78.8	118.5	2.69387
[R].SSGSVNIDPIDLFK.[I]	2xTMT6plex [N-Term; K14]; 1xPhospho [S]		5	C17H11.6d	C17H11.6d [747-760]	0	2030.06	S1(Phospho): 49.89; S2(Phospho): 49.89	1.447	1.18	120.2	129.8	115.9	98.3	85.2	89.7	65.8	70.9	90	134.3	2.46863
[K].DLSEEDVEFKK.[K]	3xTMT6plex [N-Term; K10; K11]; 1xPhospho [S3(100)]	F49C12.11 1xPhospho [S23(100)]	2	F49C12.11	F49C12.11 [21-31]	1	2106.1	S3(Phospho): 100	0.991	1.18	115.1	87.1	96.9	118.8	103.5	116	96.9	76.2	102.7	86.8	2.67214
[R].LPTTSMYAFDRDDDLQASIK.[E]	2xTMT6plex [N-Term; K20]; 1xPhospho [S18(100)]	Y38C1AB.8b 1xPhospho [S1327(100)]	5	Y38C1AB.8b	Y38C1AB.8b [1310-1329]	1	2825.38	S18(Phospho): 100	1.082	1.179	107.7	104.7	109.3	107.6	95.9	106.1	95.6	85.6	83.7	103.7	3.6567
[R].SVYEEVSK.[E]	2xTMT6plex [N-Term; K8]; 1xPhospho [S1(100)]	M03A8.2 1xPhospho [S132(100)]	1	M03A8.2	M03A8.2 [132-139]	0	1478.75	S1(Phospho): 100	1.924	1.179	140.1	129.1	103.8	120.7	70.5	53.6	68.3	91.4	117	105.6	3.19845
[R].RTSANLSK.[S]	2xTMT6plex [N-Term; K8]; 1xPhospho [S3(99.2)]		3	F26H11.2a	F26H11.2a [1848-1855]	1	1414.78	S3(Phospho): 100	1.098	1.179	110.5	105.2	107.2	108.3	98	95	101.6	97.2	87.6	89.4	2.92057
[K].AFQSVNDDSHPNSLTTSTADR.[L]	1xTMT6plex [N-Term]; 1xPhospho [S13(100)]	R05C11.3 1xPhospho [S1105(100)]	1	R05C11.3	R05C11.3 [1093-1113]	0	2572.15	S13(Phospho): 100	1.231	1.179	121.4	118.2	99.5	106.3	92.2	88.8	90.4	79.5	68.9	134.8	5.83107
[R].FRDADQEETTSATDSAIEMK.[E]	2xTMT6plex [N-Term; K20]; 1xOxidation [M19(100)]; 2xPhospho [T13(99.3); T/S]	T23G5.2b 2xPhospho [S190(98.7); S194(100)]; T23G5.2a 2xPhospho [S190(98.7); S194(100)]	3	T23G5.2b; T23G5.2a	T23G5.2b [180-199]; T23G5.2a [180-199]	1	2879.25	S11(Phospho): 98.66; S15(Phospho): 100; M19(Oxidation): 100	1.116	1.179	102.9	101.6	114.7	114.1	108.8	87.6	94.8	89.9	92.5	93.2	5.13397
[R].SKSAEQLQSENDVNEETMSR.[M]	2xTMT6plex [N-Term; K2]; 1xPhospho [S3(100)]	F21H11.2a 1xPhospho [S1925(100)]	8	F21H11.2a	F21H11.2a [1923-1942]	1	2820.31	S3(Phospho): 100	1.182	1.179	108.9	106.8	117.7	107.1	91.9	89.2	98.4	89.8	97.4	93	5.15186
[R].TRTPLTTSATNSPRPTTEPTIKEEEPQTMEHDVAAAVAATTATATIK.[Q]	3xTMT6plex [N-Term; K22; K47]; 3xPhospho [T3(99.1); T/S]	F27D4.2a 3xPhospho [T239(99.1); T/S]	4	F27D4.2a	F27D4.2a [237-283]	2	5863.87	T3(Phospho): 99.14; T6(Phospho): 40; T7(Phospho): 40; S8(Phospho): 40; T10(Phospho): 40; S12(Phospho): 40	1.31	1.179	109.5	104.8	116	122.5	91.3	67.1	100.9	88.9	101.1	97.9	4.25186
[R].GTTATPMTLEPR.[G]	1xTMT6plex [N-Term]; 1xPhospho [T5(100)]	R09E10.5 1xPhospho [T1408(100)]	1	R09E10.5	R09E10.5 [1404-1415]	0	1583.77	T5(Phospho): 99.99	1.156	1.179	104.2	115.4	106.1	111.9	100.6	89.9	93.5	75.1	76.4	126.9	1.67362
[K].APKTPKTPK.[T]	4xTMT6plex [N-Term; K3; K6; K9]; 2xPhospho [T4(100); T7(100)]	T06D10.2 2xPhospho [T78(100); T81(100)]	5	T06D10.2	T06D10.2 [75-83]	2	2044.18	T4(Phospho): 100; T7(Phospho): 100	1.165	1.179	111.9	101.1	107	118.6	94.2	91.3	97	103.4	106.6	69	2.87619
[R].QNDPLISGGPLPLESPSR.[K]	1xTMT6plex [N-Term]; 1xPhospho [S15(99.4)]	ZK418.4 1xPhospho [S36(99.4)]	1	ZK418.4	ZK418.4 [22-39]	0	2186.11	S15(Phospho): 99.44	1.184	1.179	113.5	111.6	86.1	129.3	101.2	90	88	91.1	94.2	95	3.82212
[K].GDSANSSSSDIR.[I]	1xTMT6plex [N-Term]; 3xPhospho [S3(100); S6(100); S7(98.2)]	F56A11.1 3xPhospho [S538(100); S541(100); S542(98.2)]	2	F56A11.1	F56A11.1 [536-547]	0	1664.58	S3(Phospho): 100; S6(Phospho): 99.97; S7(Phospho): 98.17	1.162	1.179	125.7	97.1	107.5	108	90.3	111.6	81	82.9	82.3	113.6	2.2807
[K].NSEELLVK.[V]	2xTMT6plex [N-Term; K8]; 1xPhospho [S2(100)]	F59D8.1 1xPhospho [S1355(100)]; C04F6.1 1xPhospho [S1355(100)]	3	F59D8.1; C04F6.1	F59D8.1 [1354-1361]; C04F6.1 [1354-1361]	0	1469.8	S2(Phospho): 100	0.82	1.179	102.6	94.9	91.5	103	121.3	120.7	116.6	86	84.9	78.4	3.47509
[R].AQLEAATGQGILGAAGNAMVPNSTFMIGNGRESQTR.[D]	1xTMT6plex [N-Term]; 1xOxidation [M26(100)]; 1xPhospho [S/T]	F56A3.4 1xPhospho [S283(96.8)]	12	F56A3.4	F56A3.4 [251-286]	1	3943.9	M19(Oxidation): 99.97; S33(Phospho): 96.83	0.953	1.179	104.3	98.8	99.8	109.8	92.6	117.6	114.6	117.2	80	65.4	5.65318
[R].RLSIPAAFLK.[Q]	2xTMT6plex [N-Term; K10]; 1xPhospho [S3(100)]	C14F5.3d 1xPhospho [S1158(100)]	2	C14F5.3d	C14F5.3d [1156-1165]	1	1653.99	S3(Phospho): 100	1.181	1.179	112	114.7	85.1	128.5	58.7	101.8	119.1	93.2	82.8	104	2.41726
[R].AESVQPEVVNEEPKPSTSQPPSK.[K]	3xTMT6plex [N-Term; K14; K23]; 1xPhospho [S3(100)]	F57C7.1a 1xPhospho [S480(100)]	6	F57C7.1a	F57C7.1a [478-500]	0	3231.68	S3(Phospho): 100	1.466	1.179	117.6	112.8	114.7	120.5	80.3	82.9	75.1	82.6	86.1	127.5	6.76378
[R].APSEATER.[E]	1xTMT6plex [N-Term]; 1xPhospho [S3(100)]	T12D8.1 1xPhospho [S1653(100)]	3	T12D8.1	T12D8.1 [1651-1658]	0	1169.54	S3(Phospho): 100	1.569	1.179	125.8	118.6	104.1	124.5	71	83.1	72	71.8	75.2	153.9	2.45526
[K].KSPLPEK.[I]	3xTMT6plex [N-Term; K1; K7]; 1xPhospho [S2(100)]	Y11D7A.4 1xPhospho [S16(100)]	1	Y11D7A.4	Y11D7A.4 [15-21]	1	1565.93	S2(Phospho): 100	1.338	1.179	116.7	101.5	115.4	121.6	93.4	75.1	86.6	71.5	74.5	143.7	1.57231
[R].TLFTNSPASGTTSGTSGLFGTSSTTSGGLGGIGSTQQTAK.[S]	2xTMT6plex [N-Term; K40]; 1xPhospho [S6(100)]	K07F5.13a 1xPhospho [S65(100)]	2	K07F5.13a	K07F5.13a [60-99]	0	4261.09	S6(Phospho): 99.99	0.669	1.178	98.2	118.3	77.1	69	107.5	151	148.2	97.7	74	59.2	4.33951
[R].GGGGGSTCYNCQETGHFSR.[D]	1xTMT6plex [N-Term]; 2xCarbamidomethyl [C8; C11]; 1xPhospho [S6(99.5)]	K08D12.3a 1xPhospho [S35(99.5)]	2	K08D12.3a	K08D12.3a [30-48]	0	2340.93	S6(Phospho): 99.52	1.095	1.178	80.4	108.3	126.1	116	100.5	87.8	106.7	88.8	93.9	91.4	4.14673
[R].GSGPPNGR.[I]	1xTMT6plex [N-Term]; 1xDeamidated [N6(100)]; 1xPhospho [S2(100)]	F48A11.5b 1xPhospho [S259(100)]; F48A11.5a 1xPhospho [S264(100)]	3	F48A11.5b; F48A11.5a	F48A11.5b [258-265]; F48A11.5a [263-270]	0	1051.48	S2(Phospho): 100; N6(Deamidated): 100	1.248	1.178	127.5	115.3	98.3	105.8	94.2	86.9	87.5	86.9	87.9	109.6	2.93118
[R].SLPSLTASAPGNTLK.[E]	2xTMT6plex [N-Term; K15]; 1xPhospho [S1(100)]	H11E01.3 1xPhospho [S163(100)]	1	H11E01.3	H11E01.3 [163-177]	0	1995.09	S1(Phospho): 100	1.263	1.178	106.1	116.3	111.9	114.1	90.4	95.5	80.4	77.7	60.7	147	3.02594
[R].KDEEEDDDEDDSGLDPEIR.[A]	2xTMT6plex [N-Term; K1]; 1xPhospho [S12(100)]	ZK686.4 1xPhospho [S197(100)]	3	ZK686.4	ZK686.4 [186-204]	1	2759.18	S12(Phospho): 100	1.129	1.178	96.7	119.5	124.3	94.2	95	88.4	105.4	85.7	79.5	111.4	3.51589
[K].VKTPPSTSK.[R]	3xTMT6plex [N-Term; K2; K9]; 1xPhospho [T3(100)]	F10G7.9a 1xPhospho [T51(100)]	5	F10G7.9a	F10G7.9a [49-57]	1	1712	T3(Phospho): 100	1.109	1.178	109.5	103	104.8	115	100.3	94.9	97.2	86.3	97.6	91.4	2.24614
[R].SFSQNSVASPAPAPVPNAIK.[R]	2xTMT6plex [N-Term; K20]; 1xPhospho [S3(100)]	F41H10.3e 1xPhospho [S981(99.6)]	3	F41H10.3e	F41H10.3e [973-992]	0	2520.33	S3(Phospho): 100	1.307	1.178	98.3	151.9	93.4	108.8	90.3	79.2	90	89.5	88.6	109.9	3.66053
[R].SSSTDEK.[I]	2xTMT6plex [N-Term; K7]; 1xPhospho [S3(100)]	C48G7.3a 1xPhospho [S1465(100)]	1	C48G7.3a	C48G7.3a [1463-1469]	0	1291.62	S3(Phospho): 100	1.306	1.178	115.8	115.9	111.1	109.6	88.4	87.2	84.1	81	74.5	132.5	2.07024
[K].LLSPSIEISTSCDFCSGTAFMNK.[N]	2xTMT6plex [N-Term; K23]; 2xCarbamidomethyl [C12; C15]; 1xDeamidated [N22(100)]; 1xPhospho [S3(100)]	C28H8.9a 1xPhospho [S248(100)]	4	C28H8.9a	C28H8.9a [246-268]	0	3104.44	S3(Phospho): 100; N22(Deamidated): 100	1.207	1.178	110.7	115.6	112.9	103.6	83.7	90.8	100.8	83.8	84.3	113.8	2.57197
[R].TETQTPK.[N]	2xTMT6plex [N-Term; K7]; 1xPhospho [T5(100)]	C10G8.8a 1xPhospho [T323(100)]	3	C10G8.8a	C10G8.8a [319-325]	0	1342.7	T5(Phospho): 100	1.333	1.178	125.1	109.2	113.1	107.3	87.7	81.8	86.3	67.4	73.5	148.7	1.95405
[R].CPSPAGSPTKSPLR.[R]	2xTMT6plex [N-Term; K10]; 1xCarbamidomethyl [C1]; 1xPhospho [S11(100)]	T27C10.6 1xPhospho [S1371(100)]	2	T27C10.6	T27C10.6 [1361-1374]	1	1993.03	S11(Phospho): 100	1.218	1.178	106.2	110.3	112.5	114.9	91.6	93.3	88.5	95.6	87.2	99.8	3.65673
[K].RENSSGK.[E]	2xTMT6plex [N-Term; K7]; 1xPhospho [S4(100)]	ZK993.1a 1xPhospho [S202(100)]	3	ZK993.1a	ZK993.1a [199-205]	1	1315.68	S4(Phospho): 100	1.343	1.178	119.4	117.8	106.5	111.8	89.1	84.2	81.1	87.7	86.6	115.7	1.92444
[R].QVISPTHMR.[S]	1xTMT6plex [N-Term]; 1xPhospho [S4(100)]	F21H11.2a 1xPhospho [S1869(100)]	6	F21H11.2a	F21H11.2a [1866-1874]	0	1377.69	S4(Phospho): 100	1.161	1.178	112.4	113.1	112.5	100.1	89.5	97.3	96.1	97.7	92.3	89	3.82671
[R].VEGASPLMK.[R]	2xTMT6plex [N-Term; K9]; 1xPhospho [S5(100)]	C01G6.8a 1xPhospho [S909(100)]	4	C01G6.8a	C01G6.8a [905-913]	0	1469.78	S5(Phospho): 100	1.219	1.178	115.9	120.8	102.2	105.1	96.4	95.7	81	85.7	84.7	112.4	3.12337
[K].ISDDEGFDSQDR.[D]	1xTMT6plex [N-Term]; 1xPhospho [S2(100)]	F52G3.1 1xPhospho [S228(100)]	1	F52G3.1	F52G3.1 [227-238]	0	1692.7	S2(Phospho): 100	1.222	1.178	118.5	110.7	104.2	111	88	96.2	88.5	86.2	84.2	112.6	2.24714
[R].ACSSTSANEK.[R]	2xTMT6plex [N-Term; K10]; 1xCarbamidomethyl [C2]; 1xPhospho [S6(99.7)]	R107.6b 1xPhospho [S475(99.7)]	2	R107.6b	R107.6b [470-479]	0	1592.74	S6(Phospho): 99.71	1.163	1.178	110	99	111.9	117.3	84.7	91	106.9	84.8	88.9	105.4	2.30826
[truncated: 25,451 more rows]
