# Supplementary material for: ALLO-1- and IKKE-1-dependent positive feedback mechanism promotes the initiation of paternal mitochondrial autophagy
Source: Nat Commun. 2024 Feb 17;15:1460. doi: 10.1038/s41467-024-45863-2 (PMC10874384; doi:10.1038/s41467-024-45863-2)
Supplement: Supplementary file 8 — Supplementary Data 2 [file 41467_2024_45863_MOESM8_ESM.xlsx]

## Sheet: Asp-N
Accession	Description	Coverage [%]	# Peptides	# PSMs	# Unique Peptides	# AAs	MW [kDa]	calc. pI	Score Sequest HT: Sequest HT	# Peptides (by Search Engine): Sequest HT	Reactome Pathways	# Protein Pathway Groups	Modifications
EPG7	EPG7-GFP	58	72	1027	72	1578	180.1	6.11	1201.15	72		0	Phospho [S653(100); T666(100); S698(100)]
Annotated Sequence	Modifications	# Protein Groups	# Proteins	# PSMs	Master Protein Accessions	Positions in Master Proteins	Modifications in Master Proteins	# Missed Cleavages	Theo. MH+ [Da]	Abundance Ratio: (WT) / (ikke1)	XCorr (by Search Engine): Sequest HT	Top Apex RT [min]
[T].DEPMRMARSHFNYSPAAWLSEDGG.[D]		1	2	2	EPG7	EPG7 [552-575]		3	2724.19	6.851	1.11	70.83
[E].DAVKRLSKMQNIVANMTPRNEKLFKYLHQTAPRDFEIIIH.[D]		1	2	23	EPG7	EPG7 [726-765]		3	4765.55	4.441	2.68	79.6
[F].DEAGRKIAKIHEIAMETIWLQALVRANLGGPSLR.[D]		1	2	70	EPG7	EPG7 [1066-1099]		3	3757.07	4.002	6.33	95.35
[F].DFIAMADPEASL.[D]		1	2	8	EPG7	EPG7 [236-247]		2	1279.59	2.309	3.14	82.6
[N].DIVQYEYKSNAVRIHM.[D]		1	2	3	EPG7	EPG7 [391-406]		1	1965.99	2.186	2.94	55.93
[R].DHMVLLEFVTAAGITHGM.[D]		1	1	7	EPG7	EPG7 [1556-1573]		1	1941.96	1.97	3	95.04
[L].EKEFKQRIEVITKAVECKK.[D]	1xCarbamidomethyl [C17]	1	2	1	EPG7	EPG7 [890-908]		3	2363.31	1.811	0.81	46.07
[I].EVITKAVECKK.[D]	1xCarbamidomethyl [C9]	1	2	1	EPG7	EPG7 [898-908]		1	1304.72	1.74	1.6	17.47
[Q].DMVSKEVGHRIS.[D]		1	2	21	EPG7	EPG7 [31-42]		1	1357.69	1.693	3.54	31.92
[K].DVETVTSIAMM.[D]		1	2	7	EPG7	EPG7 [1113-1123]		1	1196.55	1.647	3.36	73.85
[K].DRFAAIRSRMERSTDGKCL.[D]	1xCarbamidomethyl [C18]	1	2	10	EPG7	EPG7 [978-996]		2	2269.13	1.63	1.65	48.96
[L].DTNKVLLIDNILKVHKLQQLVNEREQYR.[D]		1	2	49	EPG7	EPG7 [997-1024]		3	3419.91	1.569	6.59	74.9
[S].DVVEQLRRIEVPSEIFVKPASLMTSTSTPINP.[D]		1	2	4	EPG7	EPG7 [197-228]		3	3553.89	1.559	1.61	89.61
[F].DEAGRKIAKIHEIAM.[E]		1	2	4	EPG7	EPG7 [1066-1080]		2	1681.91	1.453	1.51	39.99
[H].EIAMETIWLQALVRANLGGPSLR.[D]		1	2	3	EPG7	EPG7 [1077-1099]		1	2538.39	1.439	0.96	99.55
[A].DHYQQNTPIG.[D]		1	1	4	EPG7	EPG7 [1520-1529]		0	1172.53	1.434	1.9	27.87
[K].DDGNYKTRAEVKFEG.[D]		1	1	1	EPG7	EPG7 [1442-1456]		3	1728.82	1.396	0.83	34.57
[Q].DMVSKEVGHRISDLTFL.[D]		1	2	4	EPG7	EPG7 [31-47]		2	1947	1.381	1.32	72.74
[S].DVTYIFQMIDDAV.[D]		1	2	4	EPG7	EPG7 [90-102]		2	1529.72	1.346	4.34	107.87
[M].DIFIDHDR.[D]		1	2	4	EPG7	EPG7 [1124-1131]		2	1030.5	1.327	2.15	38.09
[L].DGPAPGSSAPISIPNSTSSRINFKQSGRQQSSQ.[D]		1	2	4	EPG7	EPG7 [614-646]		0	3386.67	1.327	4.99	50.48
[T].DEEKSREQLGRKLKKHFLHALFPGLF.[D]		1	2	38	EPG7	EPG7 [453-478]		3	3123.72	1.32	1.17	83.17
[E].DILLGLSDHTVQLE.[D]		1	2	6	EPG7	EPG7 [712-725]		2	1552.82	1.311	3.21	78.99
[S].DVTYIFQMI.[D]		1	2	8	EPG7	EPG7 [90-98]		0	1129.56	1.307	3.06	99.3
[L].DVYEHIDYSAE.[D]		1	2	13	EPG7	EPG7 [701-711]		3	1340.56	1.306	2.54	46.71
[E].DGNILGHKLEYNYNSHNVYIMA.[D]		1	1	1	EPG7	EPG7 [1473-1494]		1	2565.22	1.29	1.65	65.44
[R].DEIKKLTRTLQIWLNTNVSSLRSGGTYAIE.[D]		1	2	21	EPG7	EPG7 [1132-1161]		2	3406.83	1.284	5.35	95.99
[L].DEFNALKESQPSAQIK.[D]		1	2	18	EPG7	EPG7 [962-977]		2	1804.91	1.283	4.86	47.91
[M].DKRGKKFKLVHSKSEELIEKS.[D]		1	2	97	EPG7	EPG7 [168-188]		3	2486.41	1.258	5.22	25.31
[K].DRFAAIRSRM.[E]		1	2	3	EPG7	EPG7 [978-987]		0	1222.65	1.242	2.37	42.65
[-].MIMYHIFYM.[D]		1	2	7	EPG7	EPG7 [1-9]		0	1248.56	1.239	1.81	85.47
[E].DAVKRLSKMQNIVANMTPRN.[E]		1	2	6	EPG7	EPG7 [726-745]		0	2286.22	1.226	2.02	54.28
[I].DNILKVHKLQQLVNEREQYR.[D]		1	2	17	EPG7	EPG7 [1005-1024]		2	2523.38	1.217	4.02	52.84
[R].DALPELEPFLKVTLPNVASKLATKGSKQHPSFGQTRVESFLT.[D]		1	2	14	EPG7	EPG7 [510-551]		3	4581.47	1.187	3.6	89.86
[L].DGPAPGSSAPISIPNSTSSRINFKQSGRQQSSQ.[D]	1xPhospho [S/T]	1	2	10	EPG7	EPG7 [614-646]		0	3466.63	1.186	4.12	52.87
[N].DSNDSIDSLL.[D]	1xPhospho [S8(100)]	1	2	1	EPG7	EPG7 [691-700]	EPG7 1xPhospho [S698(100)]	2	1158.46	1.129	1.12	73.2
[N].DPYSEEYKRTLTA.[E]		1	2	3	EPG7	EPG7 [871-883]		2	1572.75	1.128	1.07	44.55
[F].DLNAETTTFNVLQ.[D]		1	2	13	EPG7	EPG7 [18-30]		1	1465.72	1.127	5.08	72.05
[H].DFFKSAMPEGYVQERTIFFK.[D]		1	1	4	EPG7	EPG7 [1422-1441]		2	2440.2	1.11	2.18	77.55
[K].DREIEELKAKL.[E]		1	2	3	EPG7	EPG7 [847-857]		3	1343.75	1.074	1.37	49.28
[S].DTSLLGHETPVKME.[D]	1xPhospho [T9(100)]	1	2	4	EPG7	EPG7 [658-671]	EPG7 1xPhospho [T666(100)]	2	1636.73	1.055	2.39	51.76
[A].DIHKESYQKDVETVTSIAMM.[D]		1	2	11	EPG7	EPG7 [1104-1123]		3	2325.11	1.047	5.38	68.25
[G].DGPVLLPDNHYLSTQSALSKDPNEKR.[D]		1	1	5	EPG7	EPG7 [1530-1555]		3	2894.46	1.045	1.24	53.74
[Q].DLHHVGSAVSS.[D]		1	2	5	EPG7	EPG7 [647-657]		0	1108.54	1.039	3.24	20.61
[L].DESGTTPDGNKSLA.[E]		1	2	4	EPG7	EPG7 [48-61]		2	1391.63	1.007	2.76	22.35
[L].DTNKVLLI.[D]		1	2	6	EPG7	EPG7 [997-1004]		0	915.551	0.973	2.53	57.38
[N].EKLFKYLHQTAPR.[D]		1	2	1	EPG7	EPG7 [746-758]		0	1630.91	0.961	0.7	38.68
[K].EQNAISVYTRLQSVHETSKNQEYR.[D]		1	2	9	EPG7	EPG7 [263-286]		2	2880.42	0.953	2.34	49.62
[T].DLPNIAKEYIK.[D]		1	2	17	EPG7	EPG7 [496-506]		1	1303.73	0.953	2.6	58.5
[F].DEAGRKIAKIHEIAMETIWLQALVRANLGGPSLR.[D]	1xOxidation [M15]	1	2	86	EPG7	EPG7 [1066-1099]		3	3773.06	0.917	5.39	91.83
[H].DFFKSAMPEGYVQERTIFFK.[D]	1xOxidation [M7]	1	1	4	EPG7	EPG7 [1422-1441]		2	2456.2	0.912	1.01	71.02
[-].MIMYHIFYM.[D]	1xOxidation [M]	1	2	20	EPG7	EPG7 [1-9]		0	1264.56	0.909	2.62	78.65
[Y].EHIDYSAE.[D]		1	2	3	EPG7	EPG7 [704-711]		2	963.405	0.89	2.17	24.88
[I].DNILKVHKLQQLVNER.[E]		1	2	1	EPG7	EPG7 [1005-1020]		1	1947.11	0.868	1.04	52.55
[S].DTSLLGHETPVKME.[D]		1	2	4	EPG7	EPG7 [658-671]		2	1556.76	0.838	1.28	51.43
[P].DLVNEKIRQLK.[E]		1	2	1	EPG7	EPG7 [252-262]		1	1355.8	0.837	1.25	41.26
[M].ETIWLQALVRANLGGPSLR.[D]		1	2	6	EPG7	EPG7 [1081-1099]		0	2094.18	0.835	2.25	89.1
[G].DTLVNRIELKGIDFKE.[D]		1	1	7	EPG7	EPG7 [1457-1472]		3	1890.03	0.831	2.3	66.15
[Q].DLHHVGSAVSS.[D]	1xPhospho [S7(100)]	1	2	3	EPG7	EPG7 [647-657]	EPG7 1xPhospho [S653(100)]	0	1188.5	0.811	1.83	26.56
[T].DSMSRQSKEQIESK.[D]		1	2	10	EPG7	EPG7 [833-846]		2	1652.79	0.803	3.36	13.53
[F].DEAGRKIAKIHEIAM.[E]	1xOxidation [M15]	1	2	5	EPG7	EPG7 [1066-1080]		2	1697.9	0.801	1.02	30.57
[Q].DMVSKEVGHRIS.[D]	1xOxidation [M2]	1	2	35	EPG7	EPG7 [31-42]		1	1373.68	0.772	3.59	22.46
[A].EISTLGTETSPVYFFLKSGNERENHNGS.[D]		1	2	4	EPG7	EPG7 [62-89]		3	3113.48	0.757	1.58	75.91
[F].DNLPEFYVKAPLEKY.[D]		1	2	26	EPG7	EPG7 [479-493]		2	1825.94	0.748	3.92	67.78
[V].DQAQYVLKNQ.[D]		1	2	13	EPG7	EPG7 [103-112]		0	1206.61	0.73	3.86	32.43
[F].DEAGRKIAKIH.[E]		1	2	1	EPG7	EPG7 [1066-1076]		1	1237.7	0.692	0.63	12.34
[S].DTLLLNYS.[D]		1	2	5	EPG7	EPG7 [189-196]		0	938.483	0.692	2.37	63.54
[P].DLVNEKIRQLKEQNAISVYTRLQSVH.[E]		1	2	8	EPG7	EPG7 [252-277]		2	3081.68	0.682	1.87	66.17
[R].DHMVLLEFVTAAGITHGM.[D]	1xOxidation [M]	1	1	9	EPG7	EPG7 [1556-1573]		1	1957.95	0.668	1.63	89.18
[G].DGPVLLPDNHYLSTQSALSK.[D]		1	1	6	EPG7	EPG7 [1530-1549]		1	2155.1	0.666	2.35	59.48
[K].DVETVTSIAMM.[D]	2xOxidation [M10; M11]	1	2	7	EPG7	EPG7 [1113-1123]		1	1228.54	0.647	3.27	49.47
[L].DTNKVLLIDNILKVHKLQQLVNER.[E]		1	2	4	EPG7	EPG7 [997-1020]		2	2843.65	0.646	1.54	77.37
[L].EKQNIAHEKALRN.[D]		1	2	5	EPG7	EPG7 [858-870]		1	1550.84	0.594	1.77	10.42
[K].DVETVTSIAMM.[D]	1xOxidation [M]	1	2	2	EPG7	EPG7 [1113-1123]		1	1212.55	0.59	2.48	64.17
[M].DRGQAMVF.[D]	1xOxidation [M6]	1	2	5	EPG7	EPG7 [10-17]		0	939.435	0.586	2.16	33.11
[A].DIHKESYQKDVETVTSIAMM.[D]	1xOxidation [M]	1	2	27	EPG7	EPG7 [1104-1123]		3	2341.11	0.572	2.42	59.45
[F].DFIAMADPEASL.[D]	1xOxidation [M5]	1	2	15	EPG7	EPG7 [236-247]		2	1295.58	0.552	4.26	69.61
[N].DIVQYEYKSNAVRIHM.[D]	1xOxidation [M16]	1	2	9	EPG7	EPG7 [391-406]		1	1981.98	0.549	3.17	48.64
[R].DHMVLLEFVTAAGITHGM.[D]	2xOxidation [M3; M18]	1	1	1	EPG7	EPG7 [1556-1573]		1	1973.95	0.546	0.72	81.08
[S].DVTYIFQMIDDAV.[D]	1xOxidation [M8]	1	2	9	EPG7	EPG7 [90-102]		2	1545.71	0.538	3.39	95.11
[E].DAVKRLSKMQNIVANMTPRNEKLFKYLHQTAPR.[D]		1	2	12	EPG7	EPG7 [726-758]		1	3898.11	0.527	3.45	63.26
[R].DFEIIIHDG.[D]		1	2	14	EPG7	EPG7 [759-767]		2	1058.52	0.515	2.82	60.92
[R].ESQCRSIPYVPSLQQLEGL.[D]	1xCarbamidomethyl [C4]	1	2	7	EPG7	EPG7 [595-613]		1	2204.1	0.491	1.87	86.55
[S].DSCSIKKPVNRYNLPIGTIVRRVEVEAVNM.[D]	1xCarbamidomethyl [C3]	1	2	4	EPG7	EPG7 [1297-1326]		2	3457.84	0.483	1.33	80.46
[F].DQSKQEILKNLRTRMSGFVVQNY.[D]		1	2	7	EPG7	EPG7 [360-382]		1	2754.44	0.466	3.52	70.48
[-].MIMYHIFYM.[D]	2xOxidation [M3; M]	1	2	5	EPG7	EPG7 [1-9]		0	1280.55	0.394	1.82	73.42
[S].DVTYIFQMID.[D]	1xOxidation [M8]	1	2	2	EPG7	EPG7 [90-99]		1	1260.58	0.386	1.16	80.36
[S].DVTYIFQMI.[D]	1xOxidation [M8]	1	2	6	EPG7	EPG7 [90-98]		0	1145.55	0.382	2.31	85.85
[Y].DTDLPNIAKEYIK.[D]		1	2	25	EPG7	EPG7 [494-506]		2	1519.8	0.329	2.39	60.83
[-].MIMYHIFYM.[D]	3xOxidation [M1; M3; M9]	1	2	1	EPG7	EPG7 [1-9]		0	1296.55	0.325	1.26	58.2
[S].DVVEQLRRIEVPSEIFVKPASLMTSTSTPINP.[D]	1xOxidation [M23]	1	2	5	EPG7	EPG7 [197-228]		3	3569.89	0.299	3.37	84.77
[A].DIHKESYQKDVETVTSIAMM.[D]	2xOxidation [M19; M20]	1	2	15	EPG7	EPG7 [1104-1123]		3	2357.1	0.286	2.8	54.65
[R].DFEIIIH.[D]		1	2	3	EPG7	EPG7 [759-765]		1	886.467	0.175	1.88	60.47
[T].DEPMRMARSHFNYSPAAWLSEDGG.[D]	2xOxidation [M4; M6]	1	2	1	EPG7	EPG7 [552-575]		3	2756.18	0.122	1.12	60.43

## Sheet: Chymotrypsin
Accession	Description	Coverage [%]	# Peptides	# PSMs	# Unique Peptides	# AAs	MW [kDa]	calc. pI	Score Sequest HT: Sequest HT	# Peptides (by Search Engine): Sequest HT	WikiPathways	# Protein Pathway Groups	Modifications
EPG7	EPG7-GFP	56	94	663	94	1578	180.1	6.11	1147.55	94		0	Phospho [S578(100); T666(100)]
Annotated Sequence	Modifications	# Protein Groups	# Proteins	# PSMs	Master Protein Accessions	Positions in Master Proteins	Modifications in Master Proteins	# Missed Cleavages	Theo. MH+ [Da]	Abundance Ratio: (WT) / (ikke1)	XCorr (by Search Engine): Sequest HT	Top Apex RT [min]
[F].LENSTPTVPVDMEAY.[F]		1	2	2	EPG7	EPG7 [1040-1054]		1	1665.77	14.008	1.12	66.97
[Y].KSNAVRIHMDLIGQIRDAPILY.[S]		1	2	1	EPG7	EPG7 [398-419]		2	2523.39	4.096	1.44	74.48
[F].LKVTLPNVASKL.[A]		1	2	26	EPG7	EPG7 [519-530]		2	1282.81	3.244	4.45	62.02
[F].ARQEKTLEIENRVL.[S]		1	2	4	EPG7	EPG7 [913-926]		1	1698.95	2.49	2.35	44.87
[L].MCRSPENALRESQCRSIPY.[V]	2xCarbamidomethyl [C2; C14]	1	2	1	EPG7	EPG7 [585-603]		1	2354.08	2.332	1.57	46.7
[F].SLKSCEERKNL.[V]	1xCarbamidomethyl [C5]	1	2	6	EPG7	EPG7 [301-311]		1	1363.7	2.093	2.25	16.09
[L].MTSTSTPINPDEKCTLF.[D]	1xCarbamidomethyl [C14]	1	2	2	EPG7	EPG7 [219-235]		1	1941.89	1.994	2.37	60.44
[Y].IFQMIDDAVDQAQY.[V]		1	2	11	EPG7	EPG7 [94-107]		1	1656.76	1.989	3.89	79.37
[F].KLVHSKSEELIEKSDTLL.[L]		1	2	3	EPG7	EPG7 [175-192]		3	2069.15	1.915	3.2	50.14
[L].MTENKSEL.[N]		1	2	5	EPG7	EPG7 [676-683]		0	951.445	1.878	1.32	19.98
[F].KIRHNIEDGSVQLADHY.[Q]		1	1	4	EPG7	EPG7 [1506-1522]		1	1995	1.86	3.28	38.86
[F].STDEEKSREQL.[G]		1	2	7	EPG7	EPG7 [451-461]		0	1321.62	1.839	2.39	16.67
[L].GHETPVKMEDTVL.[M]		1	2	4	EPG7	EPG7 [663-675]		0	1455.71	1.837	2.17	46.84
[L].KAKLEKQNIAHEKAL.[R]		1	2	13	EPG7	EPG7 [854-868]		1	1721.01	1.728	2.97	17.4
[F].SGSFDEAGRKIAKIHEIAMETIW.[L]		1	2	6	EPG7	EPG7 [1062-1084]		1	2589.31	1.717	3.46	81.08
[L].QQLVNEREQY.[R]		1	2	2	EPG7	EPG7 [1014-1023]		1	1306.64	1.708	2.89	34.47
[L].MCRSPENALRESQCRSIPY.[V]	2xCarbamidomethyl [C2; C14]; 1xPhospho [S/Y]	1	2	2	EPG7	EPG7 [585-603]		1	2434.05	1.684	1.63	50.7
[F].NALKESQPSAQIKDRF.[A]		1	2	8	EPG7	EPG7 [965-980]		1	1831.97	1.645	3.56	40.02
[L].HQTAPRDFEIIIHDGDKL.[K]		1	2	8	EPG7	EPG7 [753-770]		1	2105.08	1.544	3.33	58.99
[Y].VKAPLEKYDTDLPNIAKEY.[I]		1	2	16	EPG7	EPG7 [486-504]		3	2207.16	1.54	5.95	60.72
[F].KQRIEVITKAVECKKDEAF.[A]	1xCarbamidomethyl [C13]	1	2	19	EPG7	EPG7 [894-912]		0	2292.24	1.487	4.49	43.51
[L].LKTELEEW.[H]		1	2	2	EPG7	EPG7 [432-439]		2	1047.54	1.468	3.11	56.39
[Y].IKDLRDALPELEPF.[L]		1	2	15	EPG7	EPG7 [505-518]		3	1655.9	1.459	2.59	80.44
[L].VSVQDIKIGCAVIVIW.[H]	1xCarbamidomethyl [C10]	1	2	7	EPG7	EPG7 [1233-1248]		0	1800.01	1.449	2.86	95.92
[L].EAMNREKEQLESL.[I]		1	2	2	EPG7	EPG7 [938-950]		1	1576.76	1.448	2.16	43.8
[Y].EHIDYSAEDILL.[G]		1	2	2	EPG7	EPG7 [704-715]		2	1417.68	1.403	2.25	72.2
[L].KESQPSAQIKDRF.[A]		1	2	11	EPG7	EPG7 [968-980]		0	1533.8	1.402	4.88	31.55
[F].KLVHSKSEELIEKSDTL.[L]		1	2	18	EPG7	EPG7 [175-191]		2	1956.06	1.399	5.8	38.28
[F].QMIDDAVDQAQY.[V]		1	2	4	EPG7	EPG7 [96-107]		0	1396.6	1.392	2.38	54.18
[L].QFLENSTPTVPVDMEAY.[F]		1	2	3	EPG7	EPG7 [1038-1054]		2	1940.89	1.386	2.37	79.04
[L].TAEIRAELEKEF.[K]		1	2	9	EPG7	EPG7 [882-893]		1	1435.74	1.362	2.97	56.33
[L].ETPKINDQNKLPPIIEEHRQCML.[T]	1xCarbamidomethyl [C21]	1	2	5	EPG7	EPG7 [321-343]		1	2803.42	1.304	3.03	58.52
[L].EKQNIAHEKAL.[R]		1	2	7	EPG7	EPG7 [858-868]		0	1280.7	1.275	2.55	15.8
[F].DEAGRKIAKIHEIAMETIW.[L]		1	2	3	EPG7	EPG7 [1066-1084]		0	2211.16	1.237	1.62	70.49
[L].LNYSDVVEQL.[R]		1	2	2	EPG7	EPG7 [193-202]		2	1179.59	1.225	2.47	75.48
[Y].RDVIKSQPGGDQVL.[Q]		1	2	11	EPG7	EPG7 [1024-1037]		0	1511.82	1.221	2.31	37.54
[L].LLNYSDVVEQL.[R]		1	2	8	EPG7	EPG7 [192-202]		3	1292.67	1.2	4.09	83.26
[L].KNRVKELGESVESLETELENKKSTESNL.[E]		1	2	12	EPG7	EPG7 [771-798]		3	3190.64	1.191	4.09	64.93
[L].RRIEVPSEIF.[V]		1	2	4	EPG7	EPG7 [203-212]		0	1245.69	1.17	1.53	57.51
[F].QMIDDAVDQAQY.[V]	1xOxidation [M2]	1	2	1	EPG7	EPG7 [96-107]		0	1412.6	1.157	1.34	46.94
[L].SDHTVQLEDAVKRL.[S]		1	2	2	EPG7	EPG7 [718-731]		1	1610.85	1.157	1.45	55.62
[L].RVVLNDIVQY.[E]		1	2	4	EPG7	EPG7 [386-395]		1	1218.68	1.155	2.16	60.12
[L].TIFENFSEF.[R]		1	2	5	EPG7	EPG7 [344-352]		2	1133.51	1.138	2.95	86.45
[L].GLSDHTVQLEDAVKRL.[S]		1	2	8	EPG7	EPG7 [716-731]		2	1780.96	1.13	6.49	62.13
[L].GTETSPVYF.[F]		1	2	4	EPG7	EPG7 [67-75]		1	1000.46	1.115	2.1	59.29
[F].TGVVPILVELDGDVNGHKF.[S]		1	1	4	EPG7	EPG7 [1349-1367]		2	2009.07	1.112	3.09	89.73
[Y].VQERTIF.[F]		1	1	1	EPG7	EPG7 [1433-1439]		0	892.489	1.104	2.16	42.11
[L].KNQDPLKIY.[M]		1	2	7	EPG7	EPG7 [110-118]		1	1118.62	1.101	2.68	41.8
[L].RNDPYSEEY.[K]		1	2	12	EPG7	EPG7 [869-877]		1	1172.49	1.1	2.52	31.96
[Y].SDVVEQL.[R]		1	2	2	EPG7	EPG7 [196-202]		0	789.399	1.099	2.28	47.22
[F].DLNAETTTF.[N]		1	2	6	EPG7	EPG7 [18-26]		1	1011.46	1.095	3.11	53.07
[F].DFIAMADPEASL.[D]	1xOxidation [M5]	1	2	3	EPG7	EPG7 [236-247]		1	1295.58	1.079	1.59	70.64
[L].VHSKSEELIEKSDTLL.[L]		1	2	5	EPG7	EPG7 [177-192]		2	1827.97	1.075	2.66	51.91
[L].IRQMPEGEVILDEFNAL.[K]		1	2	9	EPG7	EPG7 [951-967]		2	1974	1.06	3.98	91.06
[L].GGPSLRDISADIHKESY.[Q]		1	2	20	EPG7	EPG7 [1094-1110]		1	1844.91	1.054	5.74	55.94
[Y].LHQTAPRDFEIIIHDGDKL.[K]		1	2	16	EPG7	EPG7 [752-770]		2	2218.16	1.049	3.51	60.48
[L].HQTAPRDF.[E]		1	2	3	EPG7	EPG7 [753-760]		0	971.469	1.046	1.86	18.52
[W].LSEDGGDSSPVPQPL.[M]	1xPhospho [S9(100)]	1	2	3	EPG7	EPG7 [570-584]	EPG7 1xPhospho [S578(100)]	1	1577.67	1.04	2.25	56.72
[Y].TRLQSVHETSKNQEY.[R]		1	2	11	EPG7	EPG7 [271-285]		1	1819.89	1.031	4.89	21.76
[Y].VLKNQDPLKIY.[M]		1	2	12	EPG7	EPG7 [108-118]		2	1330.77	1.014	3.35	49.23
[Y].AIEDSPKIRECASKY.[K]	1xCarbamidomethyl [C11]	1	2	11	EPG7	EPG7 [1159-1173]		0	1766.87	1.009	4.18	34.69
[F].DQSKQEIL.[K]		1	2	8	EPG7	EPG7 [360-367]		0	960.5	0.959	2.48	32.11
[W].LSEDGGDSSPVPQPL.[M]		1	2	4	EPG7	EPG7 [570-584]		1	1497.71	0.958	2.13	55.97
[L].KEQNAISVY.[T]		1	2	11	EPG7	EPG7 [262-270]		0	1051.54	0.954	2.33	36.98
[L].EFVTAAGITHGMDELYK.[-]		1	1	5	EPG7	EPG7 [1562-1578]		3	1881.91	0.942	2.09	69.93
[F].FLKSGNERENHNGSDVTY.[I]		1	2	7	EPG7	EPG7 [76-93]		2	2066.95	0.93	2.04	28.19
[F].LDESGTTPDGNKSL.[A]		1	2	2	EPG7	EPG7 [47-60]		1	1433.68	0.925	0.93	31.91
[L].TFLDESGTTPDGNKSL.[A]		1	2	3	EPG7	EPG7 [45-60]		2	1681.79	0.918	1.76	53.35
[Y].DTDLPNIAKEY.[I]		1	2	9	EPG7	EPG7 [494-504]		1	1278.62	0.914	3.63	57.74
[F].DEAGRKIAKIHEIAMETIW.[L]	1xOxidation [M15]	1	2	2	EPG7	EPG7 [1066-1084]		0	2227.15	0.899	1.56	61.18
[L].RDISADIHKESY.[Q]		1	2	2	EPG7	EPG7 [1099-1110]		0	1433.7	0.879	2.51	31.44
[F].SVSGEGEGDATY.[G]		1	1	2	EPG7	EPG7 [1368-1379]		0	1171.47	0.873	1.53	29.4
[Y].KTRAEVKFEGDTL.[V]		1	1	2	EPG7	EPG7 [1447-1459]		1	1493.8	0.858	2.34	37.78
[F].EIIIHDGDKL.[K]		1	2	10	EPG7	EPG7 [761-770]		0	1152.63	0.853	2.26	43.05
[L].IRQMPEGEVILDEF.[N]	1xOxidation [M4]	1	2	12	EPG7	EPG7 [951-964]		1	1691.83	0.851	2.22	73.34
[L].IRQMPEGEVILDEF.[N]		1	2	9	EPG7	EPG7 [951-964]		1	1675.84	0.85	3.27	79.14
[F].SGSFDEAGRKIAKIHEIAMETIW.[L]	1xOxidation [M19]	1	2	8	EPG7	EPG7 [1062-1084]		1	2605.31	0.827	3.06	72.77
[L].GHETPVKMEDTVL.[M]	1xPhospho [T4(100)]	1	2	4	EPG7	EPG7 [663-675]	EPG7 1xPhospho [T666(100)]	0	1535.68	0.816	0.95	51.05
[L].KSGNERENHNGSDVTY.[I]		1	2	2	EPG7	EPG7 [78-93]		0	1806.8	0.816	1.22	13.55
[L].HHVGSAVSSDTSLL.[G]		1	2	2	EPG7	EPG7 [649-662]		1	1409.7	0.814	1.62	42.09
[L].VHSKSEELIEKSDTLLL.[N]		1	2	4	EPG7	EPG7 [177-193]		3	1941.05	0.813	4.23	59.45
[L].VHSKSEELIEKSDTL.[L]	1xPhospho [S/T]	1	2	3	EPG7	EPG7 [177-191]		1	1794.85	0.803	1.73	41.83
[Y].VLKNQDPL.[K]		1	2	4	EPG7	EPG7 [108-115]		1	926.531	0.787	1.71	32.61
[F].KSAMPEGY.[V]		1	1	2	EPG7	EPG7 [1425-1432]		0	882.403	0.78	2.39	29.69
[L].EKYDTDLPNIAKEY.[I]		1	2	4	EPG7	EPG7 [491-504]		2	1698.82	0.773	2.97	56.69
[L].ETPKINDQNKLPPIIEEHRQCML.[T]	1xCarbamidomethyl [C21]; 1xOxidation [M22]	1	2	8	EPG7	EPG7 [321-343]		1	2819.42	0.772	2.95	53.87
[L].NYSDVVEQL.[R]		1	2	4	EPG7	EPG7 [194-202]		1	1066.51	0.74	2.61	61.71
[F].NVLQDMVSKEVGHRISDL.[T]		1	2	8	EPG7	EPG7 [27-44]		1	2040.05	0.737	3.52	77.73
[L].VHSKSEELIEKSDTL.[L]		1	2	14	EPG7	EPG7 [177-191]		1	1714.89	0.706	4.69	38.51
[L].ATKGSKQHPSFGQTRVESF.[L]		1	2	8	EPG7	EPG7 [531-549]		1	2092.06	0.701	1.8	34.25
[L].EFVTAAGITHGMDELYK.[-]	1xOxidation [M12]	1	1	4	EPG7	EPG7 [1562-1578]		3	1897.9	0.695	2.22	55.92
[Y].QQNTPIGDGPVLLPDNHY.[L]		1	1	11	EPG7	EPG7 [1523-1540]		2	1977.97	0.695	2.51	62.75
[F].GQTRVESF.[L]		1	2	6	EPG7	EPG7 [542-549]		0	923.458	0.661	2.09	29.3
[L].MTSTSTPINPDEKCTLF.[D]	1xCarbamidomethyl [C14]; 1xOxidation [M1]	1	2	7	EPG7	EPG7 [219-235]		1	1957.89	0.656	2.61	58.23
[Y].VKAPLEKY.[D]		1	2	3	EPG7	EPG7 [486-493]		1	947.556	0.643	2.13	27.61
[L].IGQIRDAPILY.[S]		1	2	4	EPG7	EPG7 [409-419]		1	1258.72	0.569	2.3	60.35
[L].KGIDFKEDGNIL.[G]		1	1	2	EPG7	EPG7 [1466-1477]		1	1348.71	0.525	1.43	56.54
[L].TFLDESGTTPDGNKSLAEISTL.[G]		1	2	6	EPG7	EPG7 [45-66]		3	2296.12	0.5	4.34	77.08
[L].KNRVKELGESVESLETEL.[E]		1	2	4	EPG7	EPG7 [771-788]		2	2060.09	0.497	2.72	63.21
[L].GHETPVKMEDTVL.[M]	1xOxidation [M8]	1	2	1	EPG7	EPG7 [663-675]		0	1471.71	0.465	1.32	33.48
[Y].IFQMIDDAVDQAQY.[V]	1xOxidation [M4]	1	2	12	EPG7	EPG7 [94-107]		1	1672.75	0.439	3.14	66.58
[L].EVERSSQNTICTQTRL.[C]	1xCarbamidomethyl [C11]	1	2	4	EPG7	EPG7 [1209-1224]		0	1921.94	0.392	3.53	36.56
[Y].KSNAVRIHMDL.[I]	1xOxidation [M9]	1	2	1	EPG7	EPG7 [398-408]		0	1299.68	0.335	1.68	23.86
[Y].KSNAVRIHMDLIGQIRDAPILY.[S]	1xOxidation [M9]	1	2	5	EPG7	EPG7 [398-419]		2	2539.38	0.154	3.45	63.77
[L].RRIEVPSEIFVKPASL.[M]		1	2	2	EPG7	EPG7 [203-218]		1	1841.06	0.083	1.36	62.13
[F].SRYPDHMKRHDFF.[K]		1	1	1	EPG7	EPG7 [1412-1424]		2	1735.81		1.14
[F].NVLQDMVSKEVGHRISDLTF.[L]		1	2	2	EPG7	EPG7 [27-46]		2	2288.17		1.51
[Y].VQERTIFF.[K]		1	1	1	EPG7	EPG7 [1433-1440]		1	1039.56		1.89

## Sheet: Trypsin-1
Accession	Description	Coverage [%]	# Peptides	# PSMs	# Unique Peptides	# AAs	MW [kDa]	calc. pI	Score Sequest HT: Sequest HT	# Peptides (by Search Engine): Sequest HT	Reactome Pathways	# Protein Pathway Groups	Modifications
EPG7	EPG7-GFP	72	100	1252	12	1578	180.1	6.11	2628.38	100		0	Phospho [S548(100); S588(100); S606(97.6); T742(100); S949(100)]
Annotated Sequence	Modifications	# Protein Groups	# Proteins	# PSMs	Master Protein Accessions	Positions in Master Proteins	Modifications in Master Proteins	# Missed Cleavages	Theo. MH+ [Da]	Abundance Ratio: (WT) / (ikke1)	XCorr (by Search Engine): Sequest HT	Top Apex RT [min]
[K].CTLFDFIAMADPEASLDGLPDLVNEK.[I]	1xCarbamidomethyl [C1]	2	2	6	T08A9.1; EPG7	T08A9.1 [232-257]; EPG7 [232-257]		0	2881.36	56.47	5.76	107.55
[R].EKEQLESLIR.[Q]	1xPhospho [S7(100)]	2	2	1	T08A9.1; EPG7	T08A9.1 [943-952]; EPG7 [943-952]	T08A9.1 1xPhospho [S949(100)]; EPG7 1xPhospho [S949(100)]	1	1324.65	40.591	2.57	52.98
[R].DHMVLLEFVTAAGITHGMDELYK.[-]		1	1	3	EPG7	EPG7 [1556-1578]		0	2590.27	13.368	3.42	96.5
[K].LPPIIEEHRQCMLTIFENFSEFR.[N]	1xCarbamidomethyl [C11]	2	2	2	T08A9.1; EPG7	T08A9.1 [331-353]; EPG7 [331-353]		1	2906.43	9.316	3.49	95.36
[R].HNIEDGSVQLADHYQQNTPIGDGPVLLPDNHYLSTQSALSK.[D]		1	1	2	EPG7	EPG7 [1509-1549]		0	4472.18	6.045	2.82	69.66
[R].KVCAETLQMCAR.[L]	2xCarbamidomethyl [C3; C10]	2	2	11	T08A9.1; EPG7	T08A9.1 [130-141]; EPG7 [130-141]		1	1466.69	3.97	3.28	33.97
[R].IEVPSEIFVKPASLMTSTSTPINPDEK.[C]		2	2	4	T08A9.1; EPG7	T08A9.1 [205-231]; EPG7 [205-231]		0	2930.51	3.901	5.16	80.09
[R].IHMDLIGQIR.[D]		2	2	10	T08A9.1; EPG7	T08A9.1 [404-413]; EPG7 [404-413]		0	1195.66	3.846	2.36	57.37
[K].VCAETLQMCAR.[L]	2xCarbamidomethyl [C2; C9]	2	2	4	T08A9.1; EPG7	T08A9.1 [131-141]; EPG7 [131-141]		0	1338.6	3.563	3.87	39.56
[K].IYMELPER.[A]		2	2	8	T08A9.1; EPG7	T08A9.1 [117-124]; EPG7 [117-124]		0	1050.53	3.043	2.15	52.31
[R].VESFLTDEPMR.[M]		2	2	8	T08A9.1; EPG7	T08A9.1 [546-556]; EPG7 [546-556]		0	1323.62	3.01	3.52	56.92
[-].MIMYHIFYMDR.[G]		2	2	9	T08A9.1; EPG7	T08A9.1 [1-11]; EPG7 [1-11]		0	1519.69	2.898	2.5	70.97
[R].QCMLTIFENFSEFR.[N]	1xCarbamidomethyl [C2]	2	2	12	T08A9.1; EPG7	T08A9.1 [340-353]; EPG7 [340-353]		0	1821.83	2.87	4	95.89
[R].RIEVPSEIFVKPASLMTSTSTPINPDEK.[C]	1xPhospho [S/T]	2	2	1	T08A9.1; EPG7	T08A9.1 [204-231]; EPG7 [204-231]		1	3166.57	2.817	1.85	76.55
[K].TLEIENR.[V]		2	2	7	T08A9.1; EPG7	T08A9.1 [918-924]; EPG7 [918-924]		0	874.463	2.795	1.85	26.47
[R].RIEVPSEIFVKPASLMTSTSTPINPDEK.[C]		2	2	12	T08A9.1; EPG7	T08A9.1 [204-231]; EPG7 [204-231]		1	3086.61	2.617	3.65	74.53
[K].VTLPNVASK.[L]		2	2	14	T08A9.1; EPG7	T08A9.1 [521-529]; EPG7 [521-529]		0	928.546	2.506	2.14	39.55
[R].VESFLTDEPMR.[M]	1xPhospho [S3(100)]	2	2	2	T08A9.1; EPG7	T08A9.1 [546-556]; EPG7 [546-556]	T08A9.1 1xPhospho [S548(100)]; EPG7 1xPhospho [S548(100)]	0	1403.59	2.459	2.15	61.25
[K].SEELIEK.[S]		2	2	7	T08A9.1; EPG7	T08A9.1 [181-187]; EPG7 [181-187]		0	847.441	2.385	1.67	23.4
[R].YNLPIGTIVR.[R]		2	2	10	T08A9.1; EPG7	T08A9.1 [1308-1317]; EPG7 [1308-1317]		0	1145.67	2.327	2.48	61.42
[K].KEIENTQAECIK.[R]	1xCarbamidomethyl [C10]	2	2	5	T08A9.1; EPG7	T08A9.1 [811-822]; EPG7 [811-822]		1	1462.72	2.23	2.68	20.97
[R].SHFNYSPAAWLSEDGGDSSPVPQPLMCRSPENALR.[E]	1xCarbamidomethyl [C27]; 2xPhospho [S29(100); S/Y]	2	2	4	T08A9.1; EPG7	T08A9.1 [560-594]; EPG7 [560-594]	T08A9.1 2xPhospho [S588(100); S/Y]; EPG7 2xPhospho [S588(100); S/Y]	1	4032.71	2.209	4.25	84.11
[K].ALRNDPYSEEYKR.[T]		2	2	3	T08A9.1; EPG7	T08A9.1 [867-879]; EPG7 [867-879]		2	1640.8	2.198	3.38	26
[K].SAMPEGYVQER.[T]		1	1	7	EPG7	EPG7 [1426-1436]		0	1266.58	2.134	1.89	36.48
[K].RFSQLEFSLK.[S]		2	2	6	T08A9.1; EPG7	T08A9.1 [294-303]; EPG7 [294-303]		1	1254.68	2.116	3.07	57.37
[R].QQSSQDLHHVGSAVSSDTSLLGHETPVK.[M]		2	2	2	T08A9.1; EPG7	T08A9.1 [642-669]; EPG7 [642-669]		0	2944.44	2.098	3.84	50.14
[K].LAEMTVSHK.[K]		2	2	6	T08A9.1; EPG7	T08A9.1 [802-810]; EPG7 [802-810]		0	1015.52	2.064	3.15	20.12
[K].IGCAVIVIWHQAHNAYVIFCSSPNR.[Y]	2xCarbamidomethyl [C3; C20]	2	2	6	T08A9.1; EPG7	T08A9.1 [1240-1264]; EPG7 [1240-1264]		0	2912.44	1.959	4.9	89.15
[K].MQNIVANMTPR.[N]		2	2	13	T08A9.1; EPG7	T08A9.1 [734-744]; EPG7 [734-744]		0	1274.63	1.86	3.42	51.79
[R].DFEIIIHDGDK.[L]		2	2	23	T08A9.1; EPG7	T08A9.1 [759-769]; EPG7 [759-769]		0	1301.64	1.856	2.6	55.54
[R].SSQNTICTQTR.[L]	1xCarbamidomethyl [C7]	2	2	2	T08A9.1; EPG7	T08A9.1 [1213-1223]; EPG7 [1213-1223]		0	1295.6	1.832	1.25	16.01
[K].CAQFSTDEEK.[S]	1xCarbamidomethyl [C1]	2	2	10	T08A9.1; EPG7	T08A9.1 [447-456]; EPG7 [447-456]		0	1214.5	1.829	2.57	21.65
[K].LQQLVNER.[E]		2	2	13	T08A9.1; EPG7	T08A9.1 [1013-1020]; EPG7 [1013-1020]		0	999.558	1.798	1.95	29.1
[K].FSVSGEGEGDATYGK.[L]		1	1	6	EPG7	EPG7 [1367-1381]		0	1503.66	1.79	1.94	38.81
[R].SHFNYSPAAWLSEDGGDSSPVPQPLMCR.[S]	1xCarbamidomethyl [C27]; 1xPhospho [S/Y]	2	2	2	T08A9.1; EPG7	T08A9.1 [560-587]; EPG7 [560-587]		0	3185.35	1.782	1.81	82.63
[R].IEVITK.[A]		2	2	1	T08A9.1; EPG7	T08A9.1 [897-902]; EPG7 [897-902]		0	702.44	1.768	1.26	25.32
[K].DLRDALPELEPFLK.[V]		2	2	7	T08A9.1; EPG7	T08A9.1 [507-520]; EPG7 [507-520]		1	1655.9	1.747	1.94	88.86
[K].INDQNKLPPIIEEHR.[Q]		2	2	17	T08A9.1; EPG7	T08A9.1 [325-339]; EPG7 [325-339]		1	1815.97	1.734	4.38	45.74
[R].SGGTYAIEDSPK.[I]		2	2	8	T08A9.1; EPG7	T08A9.1 [1154-1165]; EPG7 [1154-1165]		0	1224.57	1.731	3.06	30.8
[K].HFLHALFPGLFDNLPEFYVK.[A]		2	2	16	T08A9.1; EPG7	T08A9.1 [468-487]; EPG7 [468-487]		0	2404.25	1.708	7.38	95.76
[R].RNWIIAR.[V]		2	2	4	T08A9.1; EPG7	T08A9.1 [1286-1292]; EPG7 [1286-1292]		1	928.548	1.697	2.7	38.44
[R].VKELGESVESLETELENKK.[S]		2	2	8	T08A9.1; EPG7	T08A9.1 [774-792]; EPG7 [774-792]		2	2161.12	1.688	8.62	61.29
[R].RLGINTQNAATR.[R]		2	2	11	T08A9.1; EPG7	T08A9.1 [1274-1285]; EPG7 [1274-1285]		1	1314.72	1.683	3.45	24.05
[R].RVEVEAVNMDFEGDFNHISIAAAMSK.[G]		1	1	10	EPG7	EPG7 [1318-1343]		1	2880.37	1.668	5.73	80.34
[R].AELEKEFK.[Q]		2	2	2	T08A9.1; EPG7	T08A9.1 [887-894]; EPG7 [887-894]		1	993.525	1.652	2.65	25.89
[K].KEIENTQAECIKR.[M]	1xCarbamidomethyl [C10]	2	2	10	T08A9.1; EPG7	T08A9.1 [811-823]; EPG7 [811-823]		2	1618.82	1.642	5.55	18.06
[R].TLTAEIR.[A]		2	2	6	T08A9.1; EPG7	T08A9.1 [880-886]; EPG7 [880-886]		0	803.462	1.638	1.44	30.81
[K].DREIEELK.[A]		2	2	2	T08A9.1; EPG7	T08A9.1 [847-854]; EPG7 [847-854]		1	1031.54	1.636	2.05	25.4
[R].EKEQLESLIR.[Q]		2	2	15	T08A9.1; EPG7	T08A9.1 [943-952]; EPG7 [943-952]		1	1244.68	1.63	2.24	46.13
[K].LPPIIEEHR.[Q]		2	2	6	T08A9.1; EPG7	T08A9.1 [331-339]; EPG7 [331-339]		0	1103.62	1.626	3.08	40.06
[R].ENHNGSDVTYIFQMIDDAVDQAQYVLK.[N]		2	2	4	T08A9.1; EPG7	T08A9.1 [84-110]; EPG7 [84-110]		0	3113.45	1.608	6.54	108.29
[K].EIENTQAECIK.[R]	1xCarbamidomethyl [C9]	2	2	7	T08A9.1; EPG7	T08A9.1 [812-822]; EPG7 [812-822]		0	1334.63	1.594	2.91	27.26
[K].DVETVTSIAMMDIFIDHDRDEIK.[K]		2	2	4	T08A9.1; EPG7	T08A9.1 [1113-1135]; EPG7 [1113-1135]		1	2693.28	1.589	5.62	92.01
[K].TELEEWHTDHSTK.[C]		2	2	20	T08A9.1; EPG7	T08A9.1 [434-446]; EPG7 [434-446]		0	1612.72	1.586	4	29.5
[K].LEYNYNSHNVYIMADK.[Q]		1	1	4	EPG7	EPG7 [1481-1496]		0	1973.91	1.575	2.94	53.25
[R].QMPEGEVILDEFNALK.[E]		2	2	41	T08A9.1; EPG7	T08A9.1 [953-968]; EPG7 [953-968]		0	1832.91	1.568	3.41	90.6
[R].LGINTQNAATR.[R]		2	2	8	T08A9.1; EPG7	T08A9.1 [1275-1285]; EPG7 [1275-1285]		0	1158.62	1.562	2.48	29.24
[K].YLHQTAPR.[D]		2	2	4	T08A9.1; EPG7	T08A9.1 [751-758]; EPG7 [751-758]		0	985.521	1.56	2	12.71
[K].EQLESLIR.[Q]		2	2	6	T08A9.1; EPG7	T08A9.1 [945-952]; EPG7 [945-952]		0	987.547	1.556	1.92	51.73
[R].LCLPAMNLLVSVQDIK.[I]	1xCarbamidomethyl [C2]	2	2	22	T08A9.1; EPG7	T08A9.1 [1224-1239]; EPG7 [1224-1239]		0	1813.99	1.547	4.62	96.37
[K].VSTYQGMEESFYQPMAASTIQVATSPSELEVER.[S]		2	2	6	T08A9.1; EPG7	T08A9.1 [1180-1212]; EPG7 [1180-1212]		0	3665.7	1.528	4.46	86.49
[K].SLAEISTLGTETSPVYFFLK.[S]		2	2	16	T08A9.1; EPG7	T08A9.1 [59-78]; EPG7 [59-78]		0	2203.15	1.521	4.28	96.51
[K].GIDFKEDGNILGHK.[L]		1	1	5	EPG7	EPG7 [1467-1480]		1	1542.79	1.519	2.71	49.38
[R].DISADIHK.[E]		2	2	7	T08A9.1; EPG7	T08A9.1 [1100-1107]; EPG7 [1100-1107]		0	898.463	1.518	2.11	24.51
[R].EQYRDVIK.[S]		2	2	2	T08A9.1; EPG7	T08A9.1 [1021-1028]; EPG7 [1021-1028]		1	1050.56	1.513	2.7	24.74
[R].DALPELEPFLK.[V]		2	2	12	T08A9.1; EPG7	T08A9.1 [510-520]; EPG7 [510-520]		0	1271.69	1.494	2.65	81.61
[R].FSQLEFSLK.[S]		2	2	8	T08A9.1; EPG7	T08A9.1 [295-303]; EPG7 [295-303]		0	1098.58	1.491	2.66	61.25
[R].MSGFVVQNYDR.[L]		2	2	9	T08A9.1; EPG7	T08A9.1 [374-384]; EPG7 [374-384]		0	1315.61	1.483	4.06	50.67
[R].GQAMVFDLNAETTTFNVLQDMVSK.[E]		2	2	14	T08A9.1; EPG7	T08A9.1 [12-35]; EPG7 [12-35]		0	2659.27	1.48	6.81	100.37
[R].NDPYSEEYKR.[T]		2	2	15	T08A9.1; EPG7	T08A9.1 [870-879]; EPG7 [870-879]		1	1300.58	1.48	3.18	22.8
[R].DISADIHKESYQK.[D]		2	2	6	T08A9.1; EPG7	T08A9.1 [1100-1112]; EPG7 [1100-1112]		1	1533.75	1.471	2.95	33.16
[R].SHFNYSPAAWLSEDGGDSSPVPQPLMCRSPENALR.[E]	1xCarbamidomethyl [C27]; 1xPhospho [S29(100)]	2	2	2	T08A9.1; EPG7	T08A9.1 [560-594]; EPG7 [560-594]	T08A9.1 1xPhospho [S588(100)]; EPG7 1xPhospho [S588(100)]	1	3952.74	1.46	2.86	81.79
[K].MQNIVANMTPR.[N]	2xOxidation [M1; M8]	2	2	3	T08A9.1; EPG7	T08A9.1 [734-744]; EPG7 [734-744]		0	1306.62	1.435	0.95	25.9
[K].QHPSFGQTR.[V]		2	2	11	T08A9.1; EPG7	T08A9.1 [537-545]; EPG7 [537-545]		0	1057.52	1.432	3.88	15.56
[K].IHEIAMETIWLQALVR.[A]		2	2	20	T08A9.1; EPG7	T08A9.1 [1075-1090]; EPG7 [1075-1090]		0	1923.05	1.424	4.49	92.54
[K].EIENTQAECIKR.[M]	1xCarbamidomethyl [C9]	2	2	9	T08A9.1; EPG7	T08A9.1 [812-823]; EPG7 [812-823]		1	1490.73	1.384	3.65	23.19
[K].MEDTVLMTENK.[S]		2	2	9	T08A9.1; EPG7	T08A9.1 [670-680]; EPG7 [670-680]		0	1310.6	1.369	3.55	41.81
[K].CTLFDFIAMADPEASLDGLPDLVNEK.[I]	1xCarbamidomethyl [C1]; 1xOxidation [M9]	2	2	12	T08A9.1; EPG7	T08A9.1 [232-257]; EPG7 [232-257]		0	2897.36	1.335	3.42	104.85
[K].FICTTGK.[L]	1xCarbamidomethyl [C3]	1	1	1	EPG7	EPG7 [1386-1392]		0	826.413	1.327	0.86	19.46
[R].MSGFVVQNYDR.[L]	1xOxidation [M1]	2	2	11	T08A9.1; EPG7	T08A9.1 [374-384]; EPG7 [374-384]		0	1331.6	1.321	3.62	44.2
[K].YDTDLPNIAK.[E]		2	2	10	T08A9.1; EPG7	T08A9.1 [493-502]; EPG7 [493-502]		0	1149.58	1.32	2.5	48.62
[K].EQNAISVYTR.[L]		2	2	8	T08A9.1; EPG7	T08A9.1 [263-272]; EPG7 [263-272]		0	1180.6	1.292	2.23	38.32
[K].SDTLLLNYSDVVEQLRR.[I]		2	2	6	T08A9.1; EPG7	T08A9.1 [188-204]; EPG7 [188-204]		1	2021.07	1.277	3.41	82.39
[K].FEGDTLVNR.[I]		1	1	4	EPG7	EPG7 [1454-1462]		0	1050.52	1.276	1.76	37.94
[R].TLQIWLNTNVSSLR.[S]		2	2	26	T08A9.1; EPG7	T08A9.1 [1140-1153]; EPG7 [1140-1153]		0	1644.91	1.274	4.84	78.06
[K].LVAQILETPK.[I]		2	2	8	T08A9.1; EPG7	T08A9.1 [315-324]; EPG7 [315-324]		0	1111.67	1.273	3.3	52.93
[K].ELGESVESLETELENK.[K]		2	2	8	T08A9.1; EPG7	T08A9.1 [776-791]; EPG7 [776-791]		0	1805.87	1.255	4.82	73.24
[K].CAQFSTDEEKSR.[E]	1xCarbamidomethyl [C1]	2	2	3	T08A9.1; EPG7	T08A9.1 [447-458]; EPG7 [447-458]		1	1457.63	1.255	3.35	19.17
[K].ELGESVESLETELENKK.[S]		2	2	15	T08A9.1; EPG7	T08A9.1 [776-792]; EPG7 [776-792]		1	1933.96	1.254	4.14	66.08
[R].VKELGESVESLETELENK.[K]		2	2	14	T08A9.1; EPG7	T08A9.1 [774-791]; EPG7 [774-791]		1	2033.03	1.241	6.77	67.92
[R].ANLGGPSLR.[D]		2	2	17	T08A9.1; EPG7	T08A9.1 [1091-1099]; EPG7 [1091-1099]		0	884.495	1.237	2.4	30.54
[R].DAPILYSQSVSEIVR.[R]		2	2	29	T08A9.1; EPG7	T08A9.1 [414-428]; EPG7 [414-428]		0	1676.89	1.211	4.31	69.73
[R].IEVPSEIFVKPASLMTSTSTPINPDEK.[C]	1xOxidation [M15]	2	2	8	T08A9.1; EPG7	T08A9.1 [205-231]; EPG7 [205-231]		0	2946.5	1.185	3.78	71.02
[R].QCMLTIFENFSEFR.[N]	1xCarbamidomethyl [C2]; 1xOxidation [M3]	2	2	8	T08A9.1; EPG7	T08A9.1 [340-353]; EPG7 [340-353]		0	1837.82	1.147	3.07	86.7
[K].VLLIDNILK.[V]		2	2	15	T08A9.1; EPG7	T08A9.1 [1001-1009]; EPG7 [1001-1009]		0	1040.67	1.146	2.69	78.14
[R].NDPYSEEYK.[R]		2	2	4	T08A9.1; EPG7	T08A9.1 [870-878]; EPG7 [870-878]		0	1144.48	1.127	1.98	26.61
[K].SDTLLLNYSDVVEQLR.[R]		2	2	16	T08A9.1; EPG7	T08A9.1 [188-203]; EPG7 [188-203]		0	1864.97	1.103	5.98	87.02
[K].DVETVTSIAMMDIFIDHDRDEIKK.[L]		2	2	11	T08A9.1; EPG7	T08A9.1 [1113-1136]; EPG7 [1113-1136]		2	2821.37	1.085	5.37	86.94
[K].MEDTVLMTENK.[S]	1xOxidation [M]	2	2	13	T08A9.1; EPG7	T08A9.1 [670-680]; EPG7 [670-680]		0	1326.59	1.053	3.27	35.29
[K].VCAETLQMCAR.[L]	2xCarbamidomethyl [C2; C9]; 1xOxidation [M8]	2	2	8	T08A9.1; EPG7	T08A9.1 [131-141]; EPG7 [131-141]		0	1354.59	1.024	2.99	30.93
[K].GEELFTGVVPILVELDGDVNGHK.[F]		1	1	5	EPG7	EPG7 [1344-1366]		0	2437.26	1.023	2.82	99.64
[K].RDHMVLLEFVTAAGITHGMDELYK.[-]		1	1	2	EPG7	EPG7 [1555-1578]		1	2746.37	1.019	3.91	91.19
[K].SQPGGDQVLQFLENSTPTVPVDMEAYFNELTNFSGSFDEAGRK.[I]		2	2	2	T08A9.1; EPG7	T08A9.1 [1029-1071]; EPG7 [1029-1071]		1	4722.19	1.007	7.06	107.5
[R].SIPYVPSLQQLEGLDGPAPGSSAPISIPNSTSSR.[I]	1xPhospho [S/Y/T]	2	2	3	T08A9.1; EPG7	T08A9.1 [600-633]; EPG7 [600-633]		0	3502.71	0.962	3.52	91.21
[-].MIMYHIFYMDR.[G]	2xOxidation [M3; M]	2	2	7	T08A9.1; EPG7	T08A9.1 [1-11]; EPG7 [1-11]		0	1551.68	0.917	2.75	59.78
[R].MSVEFELMTDSMSR.[Q]		2	2	40	T08A9.1; EPG7	T08A9.1 [824-837]; EPG7 [824-837]		0	1662.72	0.914	3.24	76.39
[R].DFEIIIHDGDKLK.[N]		2	2	21	T08A9.1; EPG7	T08A9.1 [759-771]; EPG7 [759-771]		1	1542.82	0.901	4.34	57.54
[-].MIMYHIFYMDR.[G]	1xOxidation [M]	2	2	11	T08A9.1; EPG7	T08A9.1 [1-11]; EPG7 [1-11]		0	1535.68	0.898	1.29	61.42
[K].VSTYQGMEESFYQPMAASTIQVATSPSELEVER.[S]	1xOxidation [M]	2	2	6	T08A9.1; EPG7	T08A9.1 [1180-1212]; EPG7 [1180-1212]		0	3681.69	0.895	1.57	80.39
[R].ISDLTFLDESGTTPDGNK.[S]		2	2	16	T08A9.1; EPG7	T08A9.1 [41-58]; EPG7 [41-58]		0	1909.9	0.881	5.23	62.13
[R].RIEVPSEIFVKPASLMTSTSTPINPDEK.[C]	1xOxidation [M16]	2	2	9	T08A9.1; EPG7	T08A9.1 [204-231]; EPG7 [204-231]		1	3102.6	0.872	6.99	64.93
[K].IYMELPER.[A]	1xOxidation [M3]	2	2	14	T08A9.1; EPG7	T08A9.1 [117-124]; EPG7 [117-124]		0	1066.52	0.872	2.65	36.46
[K].LEYNYNSHNVYIMADK.[Q]	1xOxidation [M13]	1	1	2	EPG7	EPG7 [1481-1496]		0	1989.9	0.87	0.94	47.32
[R].MSVEFELMTDSMSR.[Q]	1xOxidation [M]	2	2	6	T08A9.1; EPG7	T08A9.1 [824-837]; EPG7 [824-837]		0	1678.71	0.841	3.66	68.92
[R].KVCAETLQMCAR.[L]	2xCarbamidomethyl [C3; C10]; 1xOxidation [M9]	2	2	5	T08A9.1; EPG7	T08A9.1 [130-141]; EPG7 [130-141]		1	1482.69	0.806	3.44	25.42
[R].SIPYVPSLQQLEGLDGPAPGSSAPISIPNSTSSR.[I]		2	2	5	T08A9.1; EPG7	T08A9.1 [600-633]; EPG7 [600-633]		0	3422.74	0.783	3.54	88.56
[K].MQNIVANMTPR.[N]	1xOxidation [M]	2	2	23	T08A9.1; EPG7	T08A9.1 [734-744]; EPG7 [734-744]		0	1290.63	0.782	3.08	44.44
[K].GWLALINNLDISVSK.[M]		2	2	20	T08A9.1; EPG7	T08A9.1 [152-166]; EPG7 [152-166]		0	1642.92	0.765	4.46	95.69
[R].VESFLTDEPMR.[M]	1xOxidation [M10]; 1xPhospho [S3(99.4)]	2	2	3	T08A9.1; EPG7	T08A9.1 [546-556]; EPG7 [546-556]	T08A9.1 1xPhospho [S548(99.4)]; EPG7 1xPhospho [S548(99.4)]	0	1419.59	0.76	1.3	52.95
[R].RVEVEAVNMDFEGDFNHISIAAAMSK.[G]	1xOxidation [M]	1	1	8	EPG7	EPG7 [1318-1343]		1	2896.36	0.754	3.66	74.38
[R].QMPEGEVILDEFNALK.[E]	1xOxidation [M2]	2	2	13	T08A9.1; EPG7	T08A9.1 [953-968]; EPG7 [953-968]		0	1848.9	0.747	1.06	85.63
[R].GQAMVFDLNAETTTFNVLQDMVSK.[E]	1xOxidation [M]	2	2	12	T08A9.1; EPG7	T08A9.1 [12-35]; EPG7 [12-35]		0	2675.27	0.689	5.54	97.31
[R].VVLNDIVQYEYK.[S]		2	2	11	T08A9.1; EPG7	T08A9.1 [387-398]; EPG7 [387-398]		0	1482.78	0.656	3.66	63.61
[K].VSTYQGMEESFYQPMAASTIQVATSPSELEVER.[S]	2xOxidation [M7; M15]	2	2	4	T08A9.1; EPG7	T08A9.1 [1180-1212]; EPG7 [1180-1212]		0	3697.69	0.654	2.84	71.64
[R].VESFLTDEPMR.[M]	1xOxidation [M10]	2	2	19	T08A9.1; EPG7	T08A9.1 [546-556]; EPG7 [546-556]		0	1339.62	0.573	3.17	48.61
[R].LCLPAMNLLVSVQDIK.[I]	1xCarbamidomethyl [C2]; 1xOxidation [M6]	2	2	16	T08A9.1; EPG7	T08A9.1 [1224-1239]; EPG7 [1224-1239]		0	1829.99	0.559	2.65	86.01
[K].IHEIAMETIWLQALVR.[A]	1xOxidation [M6]	2	2	30	T08A9.1; EPG7	T08A9.1 [1075-1090]; EPG7 [1075-1090]		0	1939.05	0.553	3.15	84.45
[K].LAEMTVSHKK.[E]		2	2	1	T08A9.1; EPG7	T08A9.1 [802-811]; EPG7 [802-811]		1	1143.62	0.52	1.05	13.29
[R].IHMDLIGQIR.[D]	1xOxidation [M3]	2	2	18	T08A9.1; EPG7	T08A9.1 [404-413]; EPG7 [404-413]		0	1211.66	0.457	2.57	42.27
[R].ENHNGSDVTYIFQMIDDAVDQAQYVLK.[N]	1xOxidation [M14]	2	2	8	T08A9.1; EPG7	T08A9.1 [84-110]; EPG7 [84-110]		0	3129.45	0.446	3.17	102.77
[-].MIMYHIFYMDR.[G]	3xOxidation [M1; M3; M9]	2	2	6	T08A9.1; EPG7	T08A9.1 [1-11]; EPG7 [1-11]		0	1567.67	0.279	1.27	52.95
[K].MQNIVANMTPR.[N]	1xPhospho [T9(100)]	2	2	3	T08A9.1; EPG7	T08A9.1 [734-744]; EPG7 [734-744]	T08A9.1 1xPhospho [T742(100)]; EPG7 1xPhospho [T742(100)]	0	1354.6		3.14
[R].SHFNYSPAAWLSEDGGDSSPVPQPLMCR.[S]	1xCarbamidomethyl [C27]	2	2	2	T08A9.1; EPG7	T08A9.1 [560-587]; EPG7 [560-587]		0	3105.38		1.49
[R].SHFNYSPAAWLSEDGGDSSPVPQPLMCRSPENALR.[E]	1xCarbamidomethyl [C27]; 3xPhospho [S29(100); S/Y]	2	2	1	T08A9.1; EPG7	T08A9.1 [560-594]; EPG7 [560-594]	T08A9.1 3xPhospho [S588(100); S/Y]; EPG7 3xPhospho [S588(100); S/Y]	1	4112.67		2.28
[R].SIPYVPSLQQLEGLDGPAPGSSAPISIPNSTSSR.[I]	2xPhospho [S7(97.6); S/Y/T]	2	2	1	T08A9.1; EPG7	T08A9.1 [600-633]; EPG7 [600-633]	T08A9.1 2xPhospho [S606(97.6); S/Y/T]; EPG7 2xPhospho [S606(97.6); S/Y/T]	0	3582.68		1.19
[R].VEVEAVNMDFEGDFNHISIAAAMSK.[G]		1	1	6	EPG7	EPG7 [1319-1343]		0	2724.26		3.82

## Sheet: Trypsin-2
Accession	Description	Coverage [%]	# Peptides	# PSMs	# Unique Peptides	# AAs	MW [kDa]	calc. pI	Score Sequest HT: Sequest HT	# Peptides (by Search Engine): Sequest HT	Biological Process	# Protein Pathway Groups	# Razor Peptides	Modifications
T08A9.1	wormpep=CE51575 gene=WBGene00020334 locus=epg-7 status=Confirmed uniprot=Q22342 insdc=CCD63514.2	76	106	891	106	1338	153	6.09	1837.25	106		0	0	Phospho [S565(98.6); S588(100); S600(100); T742(100); S1204(98.5)]
Annotated Sequence	Modifications	# Protein Groups	# Proteins	# PSMs	Master Protein Accessions	Positions in Master Proteins	Modifications in Master Proteins	# Missed Cleavages	Theo. MH+ [Da]	# Razor Quan Results	Abundance Ratio: (WT) / (KO)	XCorr (by Search Engine): Sequest HT	Top Apex RT [min]
[R].ENHNGSDVTYIFQMIDDAVDQAQYVLK.[N]	1xOxidation [M14]	1	1	2	T08A9.1	T08A9.1 [84-110]		0	3129.45	0	28.245	4.34	107.63
Confidence	Identifying Node	Modifications	# Proteins	Master Protein Accessions	Protein Accessions	# Missed Cleavages	Charge	DeltaScore	DeltaCn	Rank	Search Engine Rank	First Scan	Spectrum File	Precursor Abundance	Apex RT [min]
High	Sequest HT (A8)	M14(Oxidation)	1	T08A9.1	T08A9.1	0	3	0.7949	0	1	1	42096	103_Sato_EPG7_GFPtrap_Tryp_1.raw	870516	107.63
High	Sequest HT (A8)	M14(Oxidation)	1	T08A9.1	T08A9.1	0	3	0.7735	0	1	1	39345	105_Sato_EPG7_GFPtrap_Tryp_2.raw
[R].IEVPSEIFVKPASLMTSTSTPINPDEK.[C]	1xOxidation [M15]	1	1	3	T08A9.1	T08A9.1 [205-231]		0	2946.5	0	22.698	1.67	71.41
Confidence	Identifying Node	Modifications	# Proteins	Master Protein Accessions	Protein Accessions	# Missed Cleavages	Charge	DeltaScore	DeltaCn	Rank	Search Engine Rank	First Scan	Spectrum File	Precursor Abundance	Apex RT [min]
High	Sequest HT (A8)	M15(Oxidation)	1	T08A9.1	T08A9.1	0	3	0.485	0	1	1	27153	103_Sato_EPG7_GFPtrap_Tryp_1.raw	495483	71.41
High	Sequest HT (A8)	M15(Oxidation)	1	T08A9.1	T08A9.1	0	3	0.5083	0	1	1	27028	103_Sato_EPG7_GFPtrap_Tryp_1.raw
High	Sequest HT (A8)	M15(Oxidation)	1	T08A9.1	T08A9.1	0	3	0.6127	0	1	1	25362	105_Sato_EPG7_GFPtrap_Tryp_2.raw
[K].LAEMTVSHKK.[E]	1xOxidation [M4]	1	1	2	T08A9.1	T08A9.1 [802-811]		1	1159.61	0	12.727	1.63	7.93
Confidence	Identifying Node	Modifications	# Proteins	Master Protein Accessions	Protein Accessions	# Missed Cleavages	Charge	DeltaScore	DeltaCn	Rank	Search Engine Rank	First Scan	Spectrum File	Precursor Abundance	Apex RT [min]
High	Sequest HT (A8)	M4(Oxidation)	1	T08A9.1	T08A9.1	1	3	0.4847	0	1	1	1731	103_Sato_EPG7_GFPtrap_Tryp_1.raw	214477	7.99
High	Sequest HT (A8)	M4(Oxidation)	1	T08A9.1	T08A9.1	1	2	0.6457	0	1	1	1735	103_Sato_EPG7_GFPtrap_Tryp_1.raw	64998	7.99
[K].LPPIIEEHR.[Q]		1	1	6	T08A9.1	T08A9.1 [331-339]		0	1103.62	0	4.155	2.72	37.66
Confidence	Identifying Node	Modifications	# Proteins	Master Protein Accessions	Protein Accessions	# Missed Cleavages	Charge	DeltaScore	DeltaCn	Rank	Search Engine Rank	First Scan	Spectrum File	Precursor Abundance	Apex RT [min]
High	Sequest HT (A8)		1	T08A9.1	T08A9.1	0	3	0.8	0	1	1	11500	105_Sato_EPG7_GFPtrap_Tryp_2.raw	1.34103e+06	37.65
High	Sequest HT (A8)		1	T08A9.1	T08A9.1	0	2	0.7176	0	1	1	11512	105_Sato_EPG7_GFPtrap_Tryp_2.raw	759055	37.65
High	Sequest HT (A8)		1	T08A9.1	T08A9.1	0	3	0.7189	0	1	1	12225	103_Sato_EPG7_GFPtrap_Tryp_1.raw	8.27705e+06	37.67
High	Sequest HT (A8)		1	T08A9.1	T08A9.1	0	2	0.7461	0	1	1	12245	103_Sato_EPG7_GFPtrap_Tryp_1.raw	4.17443e+06	37.67
High	Sequest HT (A8)		1	T08A9.1	T08A9.1	0	3	0.7868	0	1	1	12342	103_Sato_EPG7_GFPtrap_Tryp_1.raw	8.27705e+06	37.67
High	Sequest HT (A8)		1	T08A9.1	T08A9.1	0	2	0.7696	0	1	1	12361	103_Sato_EPG7_GFPtrap_Tryp_1.raw	4.17443e+06	37.67
[R].ENHNGSDVTYIFQMIDDAVDQAQYVLK.[N]		1	1	3	T08A9.1	T08A9.1 [84-110]		0	3113.45	0	3.079	5.35	108.54
Confidence	Identifying Node	Modifications	# Proteins	Master Protein Accessions	Protein Accessions	# Missed Cleavages	Charge	DeltaScore	DeltaCn	Rank	Search Engine Rank	First Scan	Spectrum File	Precursor Abundance	Apex RT [min]
High	Sequest HT (A8)		1	T08A9.1	T08A9.1	0	3	0.5714	0	1	1	42745	103_Sato_EPG7_GFPtrap_Tryp_1.raw	783754	108.55
High	Sequest HT (A8)		1	T08A9.1	T08A9.1	0	3	0.7963	0	1	1	42607	103_Sato_EPG7_GFPtrap_Tryp_1.raw	783754	108.55
High	Sequest HT (A8)		1	T08A9.1	T08A9.1	0	3	0.7512	0	1	1	39790	105_Sato_EPG7_GFPtrap_Tryp_2.raw	178340	108.52
[K].VCAETLQMCAR.[L]	2xCarbamidomethyl [C2; C9]; 1xOxidation [M8]	1	1	4	T08A9.1	T08A9.1 [131-141]		0	1354.59	0	2.261	2.96	28.56
Confidence	Identifying Node	Modifications	# Proteins	Master Protein Accessions	Protein Accessions	# Missed Cleavages	Charge	DeltaScore	DeltaCn	Rank	Search Engine Rank	First Scan	Spectrum File	Precursor Abundance	Apex RT [min]
High	Sequest HT (A8)	C2(Carbamidomethyl); M8(Oxidation); C9(Carbamidomethyl)	1	T08A9.1	T08A9.1	0	2	0.6119	0	1	1	8147	105_Sato_EPG7_GFPtrap_Tryp_2.raw	570272	28.61
High	Sequest HT (A8)	C2(Carbamidomethyl); M8(Oxidation); C9(Carbamidomethyl)	1	T08A9.1	T08A9.1	0	2	0.6895	0	1	1	8251	105_Sato_EPG7_GFPtrap_Tryp_2.raw	570272	28.61
High	Sequest HT (A8)	C2(Carbamidomethyl); M8(Oxidation); C9(Carbamidomethyl)	1	T08A9.1	T08A9.1	0	2	0.6985	0	1	1	8505	103_Sato_EPG7_GFPtrap_Tryp_1.raw	979887	28.35
High	Sequest HT (A8)	C2(Carbamidomethyl); M8(Oxidation); C9(Carbamidomethyl)	1	T08A9.1	T08A9.1	0	2	0.75	0	1	1	8612	103_Sato_EPG7_GFPtrap_Tryp_1.raw	860182	28.51
[R].QQSSQDLHHVGSAVSSDTSLLGHETPVK.[M]		1	1	3	T08A9.1	T08A9.1 [642-669]		0	2944.44	0	1.942	2.47	49.71
Confidence	Identifying Node	Modifications	# Proteins	Master Protein Accessions	Protein Accessions	# Missed Cleavages	Charge	DeltaScore	DeltaCn	Rank	Search Engine Rank	First Scan	Spectrum File	Precursor Abundance	Apex RT [min]
High	Sequest HT (A8)		1	T08A9.1	T08A9.1	0	3	0.5182	0	1	1	16290	105_Sato_EPG7_GFPtrap_Tryp_2.raw	330104	49.92
High	Sequest HT (A8)		1	T08A9.1	T08A9.1	0	4	0.5961	0	1	1	16361	105_Sato_EPG7_GFPtrap_Tryp_2.raw	550267	49.93
High	Sequest HT (A8)		1	T08A9.1	T08A9.1	0	4	0.2727	0	1	1	17435	103_Sato_EPG7_GFPtrap_Tryp_1.raw	1.85325e+06	49.49
[R].RNWIIAR.[V]		1	1	5	T08A9.1	T08A9.1 [1286-1292]		1	928.548	0	1.746	2.6	34.78
Confidence	Identifying Node	Modifications	# Proteins	Master Protein Accessions	Protein Accessions	# Missed Cleavages	Charge	DeltaScore	DeltaCn	Rank	Search Engine Rank	First Scan	Spectrum File	Precursor Abundance	Apex RT [min]
High	Sequest HT (A8)		1	T08A9.1	T08A9.1	1	2	0.116	0	1	1	10435	105_Sato_EPG7_GFPtrap_Tryp_2.raw	4265679	34.82
High	Sequest HT (A8)		1	T08A9.1	T08A9.1	1	2	0.1038	0	1	1	11096	103_Sato_EPG7_GFPtrap_Tryp_1.raw	10627604	34.73
High	Sequest HT (A8)		1	T08A9.1	T08A9.1	1	2	0.1564	0	1	1	10520	105_Sato_EPG7_GFPtrap_Tryp_2.raw	4265679	34.82
High	Sequest HT (A8)		1	T08A9.1	T08A9.1	1	2	0.1806	0	1	1	10614	105_Sato_EPG7_GFPtrap_Tryp_2.raw	4265679	34.82
High	Sequest HT (A8)		1	T08A9.1	T08A9.1	1	2	0.1092	0	1	1	11010	103_Sato_EPG7_GFPtrap_Tryp_1.raw	10627604	34.73
[R].SGGTYAIEDSPK.[I]		1	1	2	T08A9.1	T08A9.1 [1154-1165]		0	1224.57	0	1.678	2.57	27.84
Confidence	Identifying Node	Modifications	# Proteins	Master Protein Accessions	Protein Accessions	# Missed Cleavages	Charge	DeltaScore	DeltaCn	Rank	Search Engine Rank	First Scan	Spectrum File	Precursor Abundance	Apex RT [min]
High	Sequest HT (A8)		1	T08A9.1	T08A9.1	0	2	0.7782	0	1	1	7784	105_Sato_EPG7_GFPtrap_Tryp_2.raw	16968604	27.76
High	Sequest HT (A8)		1	T08A9.1	T08A9.1	0	2	0.7238	0	1	1	8268	103_Sato_EPG7_GFPtrap_Tryp_1.raw	40624268	27.93
[K].SQPGGDQVLQFLENSTPTVPVDMEAYFNELTNFSGSFDEAGRK.[I]	1xOxidation [M23]	1	1	1	T08A9.1	T08A9.1 [1029-1071]		1	4738.19	0	1.641	3.32	107.38
Confidence	Identifying Node	Modifications	# Proteins	Master Protein Accessions	Protein Accessions	# Missed Cleavages	Charge	DeltaScore	DeltaCn	Rank	Search Engine Rank	First Scan	Spectrum File	Precursor Abundance	Apex RT [min]
High	Sequest HT (A8)	M23(Oxidation)	1	T08A9.1	T08A9.1	1	4	0.6325	0	1	1	39193	105_Sato_EPG7_GFPtrap_Tryp_2.raw	526498	107.39
[K].LAEMTVSHK.[K]		1	1	5	T08A9.1	T08A9.1 [802-810]		0	1015.52	0	1.602	2.55	16.84
Confidence	Identifying Node	Modifications	# Proteins	Master Protein Accessions	Protein Accessions	# Missed Cleavages	Charge	DeltaScore	DeltaCn	Rank	Search Engine Rank	First Scan	Spectrum File	Precursor Abundance	Apex RT [min]
High	Sequest HT (A8)		1	T08A9.1	T08A9.1	0	2	0.6079	0	1	1	3986	105_Sato_EPG7_GFPtrap_Tryp_2.raw	6542804	16.78
High	Sequest HT (A8)		1	T08A9.1	T08A9.1	0	2	0.6192	0	1	1	4045	105_Sato_EPG7_GFPtrap_Tryp_2.raw	6542804	16.78
High	Sequest HT (A8)		1	T08A9.1	T08A9.1	0	2	0.6226	0	1	1	4116	105_Sato_EPG7_GFPtrap_Tryp_2.raw	6542804	16.78
High	Sequest HT (A8)		1	T08A9.1	T08A9.1	0	2	0.6278	0	1	1	4174	103_Sato_EPG7_GFPtrap_Tryp_1.raw	14960492	16.89
High	Sequest HT (A8)		1	T08A9.1	T08A9.1	0	2	0.6078	0	1	1	4082	103_Sato_EPG7_GFPtrap_Tryp_1.raw	14960492	16.89
[R].RIEVPSEIFVKPASLMTSTSTPINPDEK.[C]	1xPhospho [T/S]	1	1	4	T08A9.1	T08A9.1 [204-231]		1	3166.57	0	1.586	3.06	77.16
Confidence	Identifying Node	Modifications	# Proteins	Master Protein Accessions	Protein Accessions	# Missed Cleavages	Charge	DeltaScore	DeltaCn	Rank	Search Engine Rank	First Scan	Spectrum File	Precursor Abundance	Apex RT [min]
High	Sequest HT (A8)	S20(Phospho)	1	T08A9.1	T08A9.1	1	3	0.0196	0	1	1	27869	105_Sato_EPG7_GFPtrap_Tryp_2.raw	434460	77.27
High	Sequest HT (A8)	T19(Phospho)	1	T08A9.1	T08A9.1	1	4	0.0758	0	1	1	27887	105_Sato_EPG7_GFPtrap_Tryp_2.raw	224831	77.2
High	Sequest HT (A8)	S20(Phospho)	1	T08A9.1	T08A9.1	1	3	0.0038	0	1	1	29896	103_Sato_EPG7_GFPtrap_Tryp_1.raw	998283	77.06
High	Sequest HT (A8)	T17(Phospho)	1	T08A9.1	T08A9.1	1	3	0.4496	0	1	1	27755	105_Sato_EPG7_GFPtrap_Tryp_2.raw	434460	77.27
[K].LQQLVNER.[E]		1	1	6	T08A9.1	T08A9.1 [1013-1020]		0	999.558	0	1.516	2.06	25.63
Confidence	Identifying Node	Modifications	# Proteins	Master Protein Accessions	Protein Accessions	# Missed Cleavages	Charge	DeltaScore	DeltaCn	Rank	Search Engine Rank	First Scan	Spectrum File	Precursor Abundance	Apex RT [min]
High	Sequest HT (A8)		1	T08A9.1	T08A9.1	0	2	0.4142	0	1	1	6947	105_Sato_EPG7_GFPtrap_Tryp_2.raw	24858300	25.64
High	Sequest HT (A8)		1	T08A9.1	T08A9.1	0	2	0.434	0	1	1	7042	105_Sato_EPG7_GFPtrap_Tryp_2.raw	24858300	25.64
High	Sequest HT (A8)		1	T08A9.1	T08A9.1	0	2	0.3687	0	1	1	7153	105_Sato_EPG7_GFPtrap_Tryp_2.raw	24858300	25.64
High	Sequest HT (A8)		1	T08A9.1	T08A9.1	0	2	0.3583	0	1	1	7517	103_Sato_EPG7_GFPtrap_Tryp_1.raw	53792328	25.62
High	Sequest HT (A8)		1	T08A9.1	T08A9.1	0	2	0.3738	0	1	1	7270	103_Sato_EPG7_GFPtrap_Tryp_1.raw	53792328	25.62
High	Sequest HT (A8)		1	T08A9.1	T08A9.1	0	2	0.4185	0	1	1	7396	103_Sato_EPG7_GFPtrap_Tryp_1.raw	53792328	25.62
[R].RIEVPSEIFVKPASLMTSTSTPINPDEK.[C]	1xOxidation [M16]; 1xPhospho [S/T]	1	1	2	T08A9.1	T08A9.1 [204-231]		1	3182.57	0	1.489	1.66	70.14
Confidence	Identifying Node	Modifications	# Proteins	Master Protein Accessions	Protein Accessions	# Missed Cleavages	Charge	DeltaScore	DeltaCn	Rank	Search Engine Rank	First Scan	Spectrum File	Precursor Abundance	Apex RT [min]
High	Sequest HT (A8)	S14(Phospho); M16(Oxidation)	1	T08A9.1	T08A9.1	1	3	0.0663	0	1	1	24707	105_Sato_EPG7_GFPtrap_Tryp_2.raw	71353.7	70.19
High	Sequest HT (A8)	M16(Oxidation); T17(Phospho)	1	T08A9.1	T08A9.1	1	3	0.336	0	1	1	26478	103_Sato_EPG7_GFPtrap_Tryp_1.raw	151655	70.08
[R].QQSSQDLHHVGSAVSSDTSLLGHETPVK.[M]	1xPhospho [S/T]	1	1	2	T08A9.1	T08A9.1 [642-669]		0	3024.41	0	1.398	3.02	54.32
Confidence	Identifying Node	Modifications	# Proteins	Master Protein Accessions	Protein Accessions	# Missed Cleavages	Charge	DeltaScore	DeltaCn	Rank	Search Engine Rank	First Scan	Spectrum File	Precursor Abundance	Apex RT [min]
High	Sequest HT (A8)	S3(Phospho)	1	T08A9.1	T08A9.1	0	3	0.1291	0	1	1	19321	103_Sato_EPG7_GFPtrap_Tryp_1.raw	533064	54.3
High	Sequest HT (A8)	S3(Phospho)	1	T08A9.1	T08A9.1	0	4	0.0128	0	1	1	19026	105_Sato_EPG7_GFPtrap_Tryp_2.raw	193765	57.23
[R].NDPYSEEYK.[R]		1	1	4	T08A9.1	T08A9.1 [870-878]		0	1144.48	0	1.351	1.55	24.6
Confidence	Identifying Node	Modifications	# Proteins	Master Protein Accessions	Protein Accessions	# Missed Cleavages	Charge	DeltaScore	DeltaCn	Rank	Search Engine Rank	First Scan	Spectrum File	Precursor Abundance	Apex RT [min]
High	Sequest HT (A8)		1	T08A9.1	T08A9.1	0	2	0.6065	0	1	1	6529	105_Sato_EPG7_GFPtrap_Tryp_2.raw	786410	24.56
High	Sequest HT (A8)		1	T08A9.1	T08A9.1	0	2	0.5357	0	1	1	6639	105_Sato_EPG7_GFPtrap_Tryp_2.raw	786410	24.56
High	Sequest HT (A8)		1	T08A9.1	T08A9.1	0	2	0.582	0	1	1	6865	103_Sato_EPG7_GFPtrap_Tryp_1.raw	1.51625e+06	24.65
High	Sequest HT (A8)		1	T08A9.1	T08A9.1	0	2	0.3957	0	1	1	6840	103_Sato_EPG7_GFPtrap_Tryp_1.raw	1.51625e+06	24.65
[K].EIENTQAECIK.[R]	1xCarbamidomethyl [C9]	1	1	1	T08A9.1	T08A9.1 [812-822]		0	1334.63	0	1.327	1.53	24.81
Confidence	Identifying Node	Modifications	# Proteins	Master Protein Accessions	Protein Accessions	# Missed Cleavages	Charge	DeltaScore	DeltaCn	Rank	Search Engine Rank	First Scan	Spectrum File	Precursor Abundance	Apex RT [min]
High	Sequest HT (A8)	C9(Carbamidomethyl)	1	T08A9.1	T08A9.1	0	2	0.4379	0	1	1	6594	105_Sato_EPG7_GFPtrap_Tryp_2.raw	1.32703e+06	24.74
[R].DISADIHK.[E]		1	1	2	T08A9.1	T08A9.1 [1100-1107]		0	898.463	0	1.297	1.81	21.55
Confidence	Identifying Node	Modifications	# Proteins	Master Protein Accessions	Protein Accessions	# Missed Cleavages	Charge	DeltaScore	DeltaCn	Rank	Search Engine Rank	First Scan	Spectrum File	Precursor Abundance	Apex RT [min]
High	Sequest HT (A8)		1	T08A9.1	T08A9.1	0	2	0.3149	0	1	1	5651	103_Sato_EPG7_GFPtrap_Tryp_1.raw	10080433	21.49
High	Sequest HT (A8)		1	T08A9.1	T08A9.1	0	2	0.3474	0	1	1	5497	105_Sato_EPG7_GFPtrap_Tryp_2.raw	5445477	21.62
[K].MQNIVANMTPR.[N]		1	1	8	T08A9.1	T08A9.1 [734-744]		0	1274.63	0	1.272	2.85	49.71
Confidence	Identifying Node	Modifications	# Proteins	Master Protein Accessions	Protein Accessions	# Missed Cleavages	Charge	DeltaScore	DeltaCn	Rank	Search Engine Rank	First Scan	Spectrum File	Precursor Abundance	Apex RT [min]
High	Sequest HT (A8)		1	T08A9.1	T08A9.1	0	2	0.7289	0	1	1	16411	105_Sato_EPG7_GFPtrap_Tryp_2.raw	8634711	49.8
High	Sequest HT (A8)		1	T08A9.1	T08A9.1	0	3	0.6012	0	1	1	16284	105_Sato_EPG7_GFPtrap_Tryp_2.raw	193452	49.81
High	Sequest HT (A8)		1	T08A9.1	T08A9.1	0	2	0.7188	0	1	1	16181	105_Sato_EPG7_GFPtrap_Tryp_2.raw	8634711	49.8
High	Sequest HT (A8)		1	T08A9.1	T08A9.1	0	2	0.7588	0	1	1	16282	105_Sato_EPG7_GFPtrap_Tryp_2.raw	8634711	49.8
High	Sequest HT (A8)		1	T08A9.1	T08A9.1	0	2	0.6921	0	1	1	17554	103_Sato_EPG7_GFPtrap_Tryp_1.raw	15646001	49.62
High	Sequest HT (A8)		1	T08A9.1	T08A9.1	0	2	0.7368	0	1	1	17678	103_Sato_EPG7_GFPtrap_Tryp_1.raw	15646001	49.62
High	Sequest HT (A8)		1	T08A9.1	T08A9.1	0	2	0.6103	0	1	1	17417	103_Sato_EPG7_GFPtrap_Tryp_1.raw	15646001	49.62
High	Sequest HT (A8)		1	T08A9.1	T08A9.1	0	2	0.2727	0	1	1	16081	105_Sato_EPG7_GFPtrap_Tryp_2.raw	8634711	49.8
[R].QMPEGEVILDEFNALK.[E]		1	1	22	T08A9.1	T08A9.1 [953-968]		0	1832.91	0	1.253	3.64	107.82
Confidence	Identifying Node	Modifications	# Proteins	Master Protein Accessions	Protein Accessions	# Missed Cleavages	Charge	DeltaScore	DeltaCn	Rank	Search Engine Rank	First Scan	Spectrum File	Precursor Abundance	Apex RT [min]
High	Sequest HT (A8)		1	T08A9.1	T08A9.1	0	2	0.625	0	1	1	36699	103_Sato_EPG7_GFPtrap_Tryp_1.raw	1.67528e+06	93.22
High	Sequest HT (A8)		1	T08A9.1	T08A9.1	0	2	0.6996	0	1	1	36803	103_Sato_EPG7_GFPtrap_Tryp_1.raw	1.67528e+06	93.22
High	Sequest HT (A8)		1	T08A9.1	T08A9.1	0	3	0.6863	0	1	1	36811	103_Sato_EPG7_GFPtrap_Tryp_1.raw	807711	93.27
High	Sequest HT (A8)		1	T08A9.1	T08A9.1	0	2	0.6879	0	1	1	36910	103_Sato_EPG7_GFPtrap_Tryp_1.raw	1.67528e+06	93.22
High	Sequest HT (A8)		1	T08A9.1	T08A9.1	0	3	0.6617	0	1	1	36915	103_Sato_EPG7_GFPtrap_Tryp_1.raw	807711	93.27
High	Sequest HT (A8)		1	T08A9.1	T08A9.1	0	2	0.706	0	1	1	37015	103_Sato_EPG7_GFPtrap_Tryp_1.raw	1.67528e+06	93.22
High	Sequest HT (A8)		1	T08A9.1	T08A9.1	0	3	0.6757	0	1	1	37021	103_Sato_EPG7_GFPtrap_Tryp_1.raw	807711	93.27
High	Sequest HT (A8)		1	T08A9.1	T08A9.1	0	2	0.6309	0	1	1	37121	103_Sato_EPG7_GFPtrap_Tryp_1.raw	1.67528e+06	93.22
High	Sequest HT (A8)		1	T08A9.1	T08A9.1	0	3	0.677	0	1	1	37124	103_Sato_EPG7_GFPtrap_Tryp_1.raw	807711	93.27
High	Sequest HT (A8)		1	T08A9.1	T08A9.1	0	2	0.7127	0	1	1	37223	103_Sato_EPG7_GFPtrap_Tryp_1.raw	1.67528e+06	93.22
High	Sequest HT (A8)		1	T08A9.1	T08A9.1	0	2	0.6712	0	1	1	42200	103_Sato_EPG7_GFPtrap_Tryp_1.raw	2.69592e+06	107.81
High	Sequest HT (A8)		1	T08A9.1	T08A9.1	0	2	0.6581	0	1	1	39420	105_Sato_EPG7_GFPtrap_Tryp_2.raw	1.22614e+06	107.83
High	Sequest HT (A8)		1	T08A9.1	T08A9.1	0	2	0.7481	0	1	1	34721	105_Sato_EPG7_GFPtrap_Tryp_2.raw	1.16622e+06	93.24
High	Sequest HT (A8)		1	T08A9.1	T08A9.1	0	3	0.6431	0	1	1	34664	105_Sato_EPG7_GFPtrap_Tryp_2.raw	504336	93.23
High	Sequest HT (A8)		1	T08A9.1	T08A9.1	0	2	0.695	0	1	1	34624	105_Sato_EPG7_GFPtrap_Tryp_2.raw	1.16622e+06	93.24
High	Sequest HT (A8)		1	T08A9.1	T08A9.1	0	2	0.5076	0	1	1	34243	105_Sato_EPG7_GFPtrap_Tryp_2.raw	1.16622e+06	93.24
High	Sequest HT (A8)		1	T08A9.1	T08A9.1	0	2	0.6614	0	1	1	34329	105_Sato_EPG7_GFPtrap_Tryp_2.raw	1.16622e+06	93.24
High	Sequest HT (A8)		1	T08A9.1	T08A9.1	0	2	0.6801	0	1	1	34420	105_Sato_EPG7_GFPtrap_Tryp_2.raw	1.16622e+06	93.24
High	Sequest HT (A8)		1	T08A9.1	T08A9.1	0	3	0.6397	0	1	1	34460	105_Sato_EPG7_GFPtrap_Tryp_2.raw	504336	93.23
High	Sequest HT (A8)		1	T08A9.1	T08A9.1	0	2	0.6367	0	1	1	34519	105_Sato_EPG7_GFPtrap_Tryp_2.raw	1.16622e+06	93.24
High	Sequest HT (A8)		1	T08A9.1	T08A9.1	0	3	0.6976	0	1	1	34563	105_Sato_EPG7_GFPtrap_Tryp_2.raw	504336	93.23
High	Sequest HT (A8)		1	T08A9.1	T08A9.1	0	3	0.5351	0	1	1	34364	105_Sato_EPG7_GFPtrap_Tryp_2.raw	504336	93.23
[K].STESNLEAK.[L]		1	1	1	T08A9.1	T08A9.1 [793-801]		0	978.474	0	1.21	1.23	12.28
Confidence	Identifying Node	Modifications	# Proteins	Master Protein Accessions	Protein Accessions	# Missed Cleavages	Charge	DeltaScore	DeltaCn	Rank	Search Engine Rank	First Scan	Spectrum File	Precursor Abundance	Apex RT [min]
High	Sequest HT (A8)		1	T08A9.1	T08A9.1	0	2	0.4878	0	1	1	2779	103_Sato_EPG7_GFPtrap_Tryp_1.raw	130844	12.32
[R].SSQNTICTQTR.[L]	1xCarbamidomethyl [C7]	1	1	1	T08A9.1	T08A9.1 [1213-1223]		0	1295.6	0	1.192	1.93	14.68
Confidence	Identifying Node	Modifications	# Proteins	Master Protein Accessions	Protein Accessions	# Missed Cleavages	Charge	DeltaScore	DeltaCn	Rank	Search Engine Rank	First Scan	Spectrum File	Precursor Abundance	Apex RT [min]
High	Sequest HT (A8)	C7(Carbamidomethyl)	1	T08A9.1	T08A9.1	0	2	0.5233	0	1	1	3384	103_Sato_EPG7_GFPtrap_Tryp_1.raw	124474	14.68
[K].EQNAISVYTR.[L]		1	1	3	T08A9.1	T08A9.1 [263-272]		0	1180.6	0	1.171	2.04	35.73
Confidence	Identifying Node	Modifications	# Proteins	Master Protein Accessions	Protein Accessions	# Missed Cleavages	Charge	DeltaScore	DeltaCn	Rank	Search Engine Rank	First Scan	Spectrum File	Precursor Abundance	Apex RT [min]
High	Sequest HT (A8)		1	T08A9.1	T08A9.1	0	2	0.5882	0	1	1	10691	105_Sato_EPG7_GFPtrap_Tryp_2.raw	9548054	35.74
High	Sequest HT (A8)		1	T08A9.1	T08A9.1	0	2	0.6379	0	1	1	10799	105_Sato_EPG7_GFPtrap_Tryp_2.raw	9548054	35.74
High	Sequest HT (A8)		1	T08A9.1	T08A9.1	0	2	0.6186	0	1	1	11560	103_Sato_EPG7_GFPtrap_Tryp_1.raw	15961660	35.72
[R].DFEIIIHDGDK.[L]		1	1	19	T08A9.1	T08A9.1 [759-769]		0	1301.64	0	1.171	2.9	54.91
Confidence	Identifying Node	Modifications	# Proteins	Master Protein Accessions	Protein Accessions	# Missed Cleavages	Charge	DeltaScore	DeltaCn	Rank	Search Engine Rank	First Scan	Spectrum File	Precursor Abundance	Apex RT [min]
High	Sequest HT (A8)		1	T08A9.1	T08A9.1	0	2	0.7168	0	1	1	18362	105_Sato_EPG7_GFPtrap_Tryp_2.raw	854106	54.94
High	Sequest HT (A8)		1	T08A9.1	T08A9.1	0	2	0.5473	0	1	1	18455	105_Sato_EPG7_GFPtrap_Tryp_2.raw	854106	54.94
High	Sequest HT (A8)		1	T08A9.1	T08A9.1	0	2	0.6359	0	1	1	18545	105_Sato_EPG7_GFPtrap_Tryp_2.raw	854106	54.94
High	Sequest HT (A8)		1	T08A9.1	T08A9.1	0	2	0.7416	0	1	1	18035	105_Sato_EPG7_GFPtrap_Tryp_2.raw	854106	54.94
High	Sequest HT (A8)		1	T08A9.1	T08A9.1	0	3	0.626	0	1	1	18067	105_Sato_EPG7_GFPtrap_Tryp_2.raw	248984	54.84
High	Sequest HT (A8)		1	T08A9.1	T08A9.1	0	2	0.7448	0	1	1	18137	105_Sato_EPG7_GFPtrap_Tryp_2.raw	854106	54.94
High	Sequest HT (A8)		1	T08A9.1	T08A9.1	0	3	0.663	0	1	1	18162	105_Sato_EPG7_GFPtrap_Tryp_2.raw	248984	54.84
High	Sequest HT (A8)		1	T08A9.1	T08A9.1	0	2	0.6759	0	1	1	18730	105_Sato_EPG7_GFPtrap_Tryp_2.raw	100959	56.14
High	Sequest HT (A8)		1	T08A9.1	T08A9.1	0	2	0.6119	0	1	1	20102	103_Sato_EPG7_GFPtrap_Tryp_1.raw	186541	56.02
High	Sequest HT (A8)		1	T08A9.1	T08A9.1	0	2	0.5876	0	1	1	20208	103_Sato_EPG7_GFPtrap_Tryp_1.raw	186541	56.02
High	Sequest HT (A8)		1	T08A9.1	T08A9.1	0	2	0.702	0	1	1	19904	103_Sato_EPG7_GFPtrap_Tryp_1.raw	1416328	54.87
High	Sequest HT (A8)		1	T08A9.1	T08A9.1	0	2	0.5909	0	1	1	20004	103_Sato_EPG7_GFPtrap_Tryp_1.raw	186541	56.02
High	Sequest HT (A8)		1	T08A9.1	T08A9.1	0	2	0.3286	0	1	1	20328	103_Sato_EPG7_GFPtrap_Tryp_1.raw	186541	56.02
High	Sequest HT (A8)		1	T08A9.1	T08A9.1	0	2	0.5654	0	1	1	19445	103_Sato_EPG7_GFPtrap_Tryp_1.raw	1416328	54.87
High	Sequest HT (A8)		1	T08A9.1	T08A9.1	0	2	0.5565	0	1	1	19798	103_Sato_EPG7_GFPtrap_Tryp_1.raw	1416328	54.87
High	Sequest HT (A8)		1	T08A9.1	T08A9.1	0	3	0.5523	0	1	1	19475	103_Sato_EPG7_GFPtrap_Tryp_1.raw	409541	54.8
High	Sequest HT (A8)		1	T08A9.1	T08A9.1	0	3	0.6276	0	1	1	19579	103_Sato_EPG7_GFPtrap_Tryp_1.raw	409541	54.8
High	Sequest HT (A8)		1	T08A9.1	T08A9.1	0	2	0.6892	0	1	1	19553	103_Sato_EPG7_GFPtrap_Tryp_1.raw	1416328	54.87
High	Sequest HT (A8)		1	T08A9.1	T08A9.1	0	2	0.7236	0	1	1	18636	105_Sato_EPG7_GFPtrap_Tryp_2.raw	100959	56.14
[K].EQLESLIR.[Q]		1	1	3	T08A9.1	T08A9.1 [945-952]		0	987.547	0	1.162	2.12	49.39
Confidence	Identifying Node	Modifications	# Proteins	Master Protein Accessions	Protein Accessions	# Missed Cleavages	Charge	DeltaScore	DeltaCn	Rank	Search Engine Rank	First Scan	Spectrum File	Precursor Abundance	Apex RT [min]
High	Sequest HT (A8)		1	T08A9.1	T08A9.1	0	2	0.4717	0	1	1	16132	105_Sato_EPG7_GFPtrap_Tryp_2.raw	3.74888e+06	49.41
High	Sequest HT (A8)		1	T08A9.1	T08A9.1	0	2	0.4384	0	1	1	17454	103_Sato_EPG7_GFPtrap_Tryp_1.raw	6215117	49.37
High	Sequest HT (A8)		1	T08A9.1	T08A9.1	0	2	0.3086	0	1	1	16032	105_Sato_EPG7_GFPtrap_Tryp_2.raw	3.74888e+06	49.41
[K].DREIEELK.[A]		1	1	4	T08A9.1	T08A9.1 [847-854]		1	1031.54	0	1.157	2.66	22.18
Confidence	Identifying Node	Modifications	# Proteins	Master Protein Accessions	Protein Accessions	# Missed Cleavages	Charge	DeltaScore	DeltaCn	Rank	Search Engine Rank	First Scan	Spectrum File	Precursor Abundance	Apex RT [min]
High	Sequest HT (A8)		1	T08A9.1	T08A9.1	1	2	0.3158	0	1	1	5670	105_Sato_EPG7_GFPtrap_Tryp_2.raw	17918704	22.37
High	Sequest HT (A8)		1	T08A9.1	T08A9.1	1	2	0.2705	0	1	1	5884	103_Sato_EPG7_GFPtrap_Tryp_1.raw	29585466	21.98
High	Sequest HT (A8)		1	T08A9.1	T08A9.1	1	2	0.2521	0	1	1	5772	103_Sato_EPG7_GFPtrap_Tryp_1.raw	29585466	21.98
High	Sequest HT (A8)		1	T08A9.1	T08A9.1	1	2	0.2511	0	1	1	5762	105_Sato_EPG7_GFPtrap_Tryp_2.raw	17918704	22.37
[K].MEDTVLMTENK.[S]		1	1	4	T08A9.1	T08A9.1 [670-680]		0	1310.6	0	1.156	2.74	38.79
Confidence	Identifying Node	Modifications	# Proteins	Master Protein Accessions	Protein Accessions	# Missed Cleavages	Charge	DeltaScore	DeltaCn	Rank	Search Engine Rank	First Scan	Spectrum File	Precursor Abundance	Apex RT [min]
High	Sequest HT (A8)		1	T08A9.1	T08A9.1	0	2	0.7029	0	1	1	12162	105_Sato_EPG7_GFPtrap_Tryp_2.raw	1688739	39.38
High	Sequest HT (A8)		1	T08A9.1	T08A9.1	0	2	0.7482	0	1	1	12263	105_Sato_EPG7_GFPtrap_Tryp_2.raw	1688739	39.38
High	Sequest HT (A8)		1	T08A9.1	T08A9.1	0	2	0.6376	0	1	1	12822	103_Sato_EPG7_GFPtrap_Tryp_1.raw	2786769	38.79
High	Sequest HT (A8)		1	T08A9.1	T08A9.1	0	2	0.7083	0	1	1	12418	105_Sato_EPG7_GFPtrap_Tryp_2.raw	1688739	39.38
[R].SHFNYSPAAWLSEDGGDSSPVPQPLMCR.[S]	1xCarbamidomethyl [C27]; 1xOxidation [M26]	1	1	1	T08A9.1	T08A9.1 [560-587]		0	3121.38	0	1.151	1.86	76.53
Confidence	Identifying Node	Modifications	# Proteins	Master Protein Accessions	Protein Accessions	# Missed Cleavages	Charge	DeltaScore	DeltaCn	Rank	Search Engine Rank	First Scan	Spectrum File	Precursor Abundance	Apex RT [min]
High	Sequest HT (A8)	M26(Oxidation); C27(Carbamidomethyl)	1	T08A9.1	T08A9.1	0	3	0.5753	0	1	1	29538	103_Sato_EPG7_GFPtrap_Tryp_1.raw	159024	76.58
[K].KSTESNLEAK.[L]		1	1	1	T08A9.1	T08A9.1 [792-801]		1	1106.57	0	1.141	1.63	8.68
Confidence	Identifying Node	Modifications	# Proteins	Master Protein Accessions	Protein Accessions	# Missed Cleavages	Charge	DeltaScore	DeltaCn	Rank	Search Engine Rank	First Scan	Spectrum File	Precursor Abundance	Apex RT [min]
High	Sequest HT (A8)		1	T08A9.1	T08A9.1	1	2	0.5215	0	1	1	1876	103_Sato_EPG7_GFPtrap_Tryp_1.raw	124809	8.64
[R].IEVITK.[A]		1	1	1	T08A9.1	T08A9.1 [897-902]		0	702.44	0	1.141	1.98	21.44
Confidence	Identifying Node	Modifications	# Proteins	Master Protein Accessions	Protein Accessions	# Missed Cleavages	Charge	DeltaScore	DeltaCn	Rank	Search Engine Rank	First Scan	Spectrum File	Precursor Abundance	Apex RT [min]
High	Sequest HT (A8)		1	T08A9.1	T08A9.1	0	2	0.1313	0	1	1	5395	105_Sato_EPG7_GFPtrap_Tryp_2.raw	7.82174e+06	21.38
[R].EIEELKAK.[L]		1	1	2	T08A9.1	T08A9.1 [849-856]		1	959.541	0	1.141	1.71	16.47
Confidence	Identifying Node	Modifications	# Proteins	Master Protein Accessions	Protein Accessions	# Missed Cleavages	Charge	DeltaScore	DeltaCn	Rank	Search Engine Rank	First Scan	Spectrum File	Precursor Abundance	Apex RT [min]
High	Sequest HT (A8)		1	T08A9.1	T08A9.1	1	2	0.3275	0	1	1	3916	105_Sato_EPG7_GFPtrap_Tryp_2.raw	149728	16.33
High	Sequest HT (A8)		1	T08A9.1	T08A9.1	1	2	0.3647	0	1	1	4012	103_Sato_EPG7_GFPtrap_Tryp_1.raw	243820	16.61
[K].GWLALINNLDISVSK.[M]		1	1	13	T08A9.1	T08A9.1 [152-166]		0	1642.92	0	1.122	3.05	101.33
Confidence	Identifying Node	Modifications	# Proteins	Master Protein Accessions	Protein Accessions	# Missed Cleavages	Charge	DeltaScore	DeltaCn	Rank	Search Engine Rank	First Scan	Spectrum File	Precursor Abundance	Apex RT [min]
High	Sequest HT (A8)		1	T08A9.1	T08A9.1	0	2	0.6885	0	1	1	39869	103_Sato_EPG7_GFPtrap_Tryp_1.raw	655005	101.31
High	Sequest HT (A8)		1	T08A9.1	T08A9.1	0	2	0.7351	0	1	1	39956	103_Sato_EPG7_GFPtrap_Tryp_1.raw	655005	101.31
High	Sequest HT (A8)		1	T08A9.1	T08A9.1	0	2	0.6733	0	1	1	40042	103_Sato_EPG7_GFPtrap_Tryp_1.raw	655005	101.31
High	Sequest HT (A8)		1	T08A9.1	T08A9.1	0	2	0.6383	0	1	1	40134	103_Sato_EPG7_GFPtrap_Tryp_1.raw	92306	102.43
High	Sequest HT (A8)		1	T08A9.1	T08A9.1	0	2	0.7717	0	1	1	40223	103_Sato_EPG7_GFPtrap_Tryp_1.raw	92306	102.43
High	Sequest HT (A8)		1	T08A9.1	T08A9.1	0	2	0.7562	0	1	1	39786	103_Sato_EPG7_GFPtrap_Tryp_1.raw	655005	101.31
High	Sequest HT (A8)		1	T08A9.1	T08A9.1	0	2	0.8137	0	1	1	39699	103_Sato_EPG7_GFPtrap_Tryp_1.raw	655005	101.31
High	Sequest HT (A8)		1	T08A9.1	T08A9.1	0	2	0.5458	0	1	1	41953	103_Sato_EPG7_GFPtrap_Tryp_1.raw	171373	107.37
High	Sequest HT (A8)		1	T08A9.1	T08A9.1	0	2	0.8295	0	1	1	37080	105_Sato_EPG7_GFPtrap_Tryp_2.raw	435703	101.34
High	Sequest HT (A8)		1	T08A9.1	T08A9.1	0	2	0.7224	0	1	1	37160	105_Sato_EPG7_GFPtrap_Tryp_2.raw	435703	101.34
High	Sequest HT (A8)		1	T08A9.1	T08A9.1	0	2	0.7023	0	1	1	37239	105_Sato_EPG7_GFPtrap_Tryp_2.raw	435703	101.34
High	Sequest HT (A8)		1	T08A9.1	T08A9.1	0	2	0.6423	0	1	1	37313	105_Sato_EPG7_GFPtrap_Tryp_2.raw	435703	101.34
High	Sequest HT (A8)		1	T08A9.1	T08A9.1	0	2	0.7068	0	1	1	39177	105_Sato_EPG7_GFPtrap_Tryp_2.raw	87906.1	107.31
[K].SLAEISTLGTETSPVYFFLK.[S]		1	1	12	T08A9.1	T08A9.1 [59-78]		0	2203.15	0	1.121	5.71	102.52
Confidence	Identifying Node	Modifications	# Proteins	Master Protein Accessions	Protein Accessions	# Missed Cleavages	Charge	DeltaScore	DeltaCn	Rank	Search Engine Rank	First Scan	Spectrum File	Precursor Abundance	Apex RT [min]
High	Sequest HT (A8)		1	T08A9.1	T08A9.1	0	2	0.7297	0	1	1	40028	103_Sato_EPG7_GFPtrap_Tryp_1.raw	5487249	102.52
High	Sequest HT (A8)		1	T08A9.1	T08A9.1	0	3	0.7219	0	1	1	40043	103_Sato_EPG7_GFPtrap_Tryp_1.raw	2.33662e+06	102.53
High	Sequest HT (A8)		1	T08A9.1	T08A9.1	0	2	0.6969	0	1	1	40113	103_Sato_EPG7_GFPtrap_Tryp_1.raw	5487249	102.52
High	Sequest HT (A8)		1	T08A9.1	T08A9.1	0	3	0.6785	0	1	1	40126	103_Sato_EPG7_GFPtrap_Tryp_1.raw	2.33662e+06	102.53
High	Sequest HT (A8)		1	T08A9.1	T08A9.1	0	2	0.7234	0	1	1	40202	103_Sato_EPG7_GFPtrap_Tryp_1.raw	5487249	102.52
High	Sequest HT (A8)		1	T08A9.1	T08A9.1	0	3	0.7286	0	1	1	40218	103_Sato_EPG7_GFPtrap_Tryp_1.raw	2.33662e+06	102.53
High	Sequest HT (A8)		1	T08A9.1	T08A9.1	0	3	0.6053	0	1	1	37426	105_Sato_EPG7_GFPtrap_Tryp_2.raw	1.62804e+06	102.52
High	Sequest HT (A8)		1	T08A9.1	T08A9.1	0	2	0.7554	0	1	1	37428	105_Sato_EPG7_GFPtrap_Tryp_2.raw	3.26362e+06	102.51
High	Sequest HT (A8)		1	T08A9.1	T08A9.1	0	2	0.7513	0	1	1	37507	105_Sato_EPG7_GFPtrap_Tryp_2.raw	3.26362e+06	102.51
High	Sequest HT (A8)		1	T08A9.1	T08A9.1	0	3	0.6991	0	1	1	37508	105_Sato_EPG7_GFPtrap_Tryp_2.raw	1.62804e+06	102.52
High	Sequest HT (A8)		1	T08A9.1	T08A9.1	0	2	0.7726	0	1	1	37593	105_Sato_EPG7_GFPtrap_Tryp_2.raw	3.26362e+06	102.51
High	Sequest HT (A8)		1	T08A9.1	T08A9.1	0	3	0.6952	0	1	1	37594	105_Sato_EPG7_GFPtrap_Tryp_2.raw	1.62804e+06	102.52
[R].VKELGESVESLETELENK.[K]		1	1	10	T08A9.1	T08A9.1 [774-791]		1	2033.03	0	1.116	5.84	69.27
Confidence	Identifying Node	Modifications	# Proteins	Master Protein Accessions	Protein Accessions	# Missed Cleavages	Charge	DeltaScore	DeltaCn	Rank	Search Engine Rank	First Scan	Spectrum File	Precursor Abundance	Apex RT [min]
High	Sequest HT (A8)		1	T08A9.1	T08A9.1	1	3	0.6333	0	1	1	24241	105_Sato_EPG7_GFPtrap_Tryp_2.raw	4479966	69.23
High	Sequest HT (A8)		1	T08A9.1	T08A9.1	1	2	0.7104	0	1	1	24251	105_Sato_EPG7_GFPtrap_Tryp_2.raw	1.2794e+06	69.23
High	Sequest HT (A8)		1	T08A9.1	T08A9.1	1	3	0.7627	0	1	1	24336	105_Sato_EPG7_GFPtrap_Tryp_2.raw	4479966	69.23
High	Sequest HT (A8)		1	T08A9.1	T08A9.1	1	2	0.8099	0	1	1	24351	105_Sato_EPG7_GFPtrap_Tryp_2.raw	1.2794e+06	69.23
High	Sequest HT (A8)		1	T08A9.1	T08A9.1	1	3	0.7634	0	1	1	24435	105_Sato_EPG7_GFPtrap_Tryp_2.raw	4479966	69.23
High	Sequest HT (A8)		1	T08A9.1	T08A9.1	1	3	0.6225	0	1	1	26309	103_Sato_EPG7_GFPtrap_Tryp_1.raw	7.21687e+06	69.32
High	Sequest HT (A8)		1	T08A9.1	T08A9.1	1	3	0.7104	0	1	1	26083	103_Sato_EPG7_GFPtrap_Tryp_1.raw	7.21687e+06	69.32
High	Sequest HT (A8)		1	T08A9.1	T08A9.1	1	2	0.785	0	1	1	26097	103_Sato_EPG7_GFPtrap_Tryp_1.raw	1.95468e+06	69.32
High	Sequest HT (A8)		1	T08A9.1	T08A9.1	1	3	0.7348	0	1	1	26193	103_Sato_EPG7_GFPtrap_Tryp_1.raw	7.21687e+06	69.32
High	Sequest HT (A8)		1	T08A9.1	T08A9.1	1	2	0.7705	0	1	1	26211	103_Sato_EPG7_GFPtrap_Tryp_1.raw	1.95468e+06	69.32
[K].EIENTQAECIKR.[M]	1xCarbamidomethyl [C9]	1	1	8	T08A9.1	T08A9.1 [812-823]		1	1490.73	0	1.095	2.94	20.72
Confidence	Identifying Node	Modifications	# Proteins	Master Protein Accessions	Protein Accessions	# Missed Cleavages	Charge	DeltaScore	DeltaCn	Rank	Search Engine Rank	First Scan	Spectrum File	Precursor Abundance	Apex RT [min]
High	Sequest HT (A8)	C9(Carbamidomethyl)	1	T08A9.1	T08A9.1	1	3	0.7322	0	1	1	5174	105_Sato_EPG7_GFPtrap_Tryp_2.raw	1.95367e+06	20.78
High	Sequest HT (A8)	C9(Carbamidomethyl)	1	T08A9.1	T08A9.1	1	2	0.6588	0	1	1	5197	105_Sato_EPG7_GFPtrap_Tryp_2.raw	778076	20.8
High	Sequest HT (A8)	C9(Carbamidomethyl)	1	T08A9.1	T08A9.1	1	2	0.5135	0	1	1	5098	105_Sato_EPG7_GFPtrap_Tryp_2.raw	778076	20.8
High	Sequest HT (A8)	C9(Carbamidomethyl)	1	T08A9.1	T08A9.1	1	2	0.7015	0	1	1	5340	103_Sato_EPG7_GFPtrap_Tryp_1.raw	1.35229e+06	20.65
High	Sequest HT (A8)	C9(Carbamidomethyl)	1	T08A9.1	T08A9.1	1	3	0.6939	0	1	1	5326	103_Sato_EPG7_GFPtrap_Tryp_1.raw	2.91563e+06	20.66
High	Sequest HT (A8)	C9(Carbamidomethyl)	1	T08A9.1	T08A9.1	1	2	0.6173	0	1	1	5230	103_Sato_EPG7_GFPtrap_Tryp_1.raw	1.35229e+06	20.65
High	Sequest HT (A8)	C9(Carbamidomethyl)	1	T08A9.1	T08A9.1	1	3	0.4052	0	1	1	5084	105_Sato_EPG7_GFPtrap_Tryp_2.raw	1.95367e+06	20.78
High	Sequest HT (A8)	C9(Carbamidomethyl)	1	T08A9.1	T08A9.1	1	3	0.2316	0	1	1	5212	103_Sato_EPG7_GFPtrap_Tryp_1.raw	2.91563e+06	20.66
[R].LGINTQNAATR.[R]		1	1	8	T08A9.1	T08A9.1 [1275-1285]		0	1158.62	0	1.094	2.85	26.15
Confidence	Identifying Node	Modifications	# Proteins	Master Protein Accessions	Protein Accessions	# Missed Cleavages	Charge	DeltaScore	DeltaCn	Rank	Search Engine Rank	First Scan	Spectrum File	Precursor Abundance	Apex RT [min]
High	Sequest HT (A8)		1	T08A9.1	T08A9.1	0	2	0.6623	0	1	1	7183	105_Sato_EPG7_GFPtrap_Tryp_2.raw	16141645	26.21
High	Sequest HT (A8)		1	T08A9.1	T08A9.1	0	2	0.6211	0	1	1	7290	105_Sato_EPG7_GFPtrap_Tryp_2.raw	16141645	26.21
High	Sequest HT (A8)		1	T08A9.1	T08A9.1	0	2	0.6299	0	1	1	7392	105_Sato_EPG7_GFPtrap_Tryp_2.raw	16141645	26.21
High	Sequest HT (A8)		1	T08A9.1	T08A9.1	0	2	0.4754	0	1	1	7497	105_Sato_EPG7_GFPtrap_Tryp_2.raw	16141645	26.21
High	Sequest HT (A8)		1	T08A9.1	T08A9.1	0	2	0.6177	0	1	1	7713	103_Sato_EPG7_GFPtrap_Tryp_1.raw	25182098	26.09
High	Sequest HT (A8)		1	T08A9.1	T08A9.1	0	2	0.6351	0	1	1	7600	103_Sato_EPG7_GFPtrap_Tryp_1.raw	25182098	26.09
High	Sequest HT (A8)		1	T08A9.1	T08A9.1	0	2	0.646	0	1	1	7825	103_Sato_EPG7_GFPtrap_Tryp_1.raw	25182098	26.09
High	Sequest HT (A8)		1	T08A9.1	T08A9.1	0	2	0.4678	0	1	1	8244	103_Sato_EPG7_GFPtrap_Tryp_1.raw	118794	27.72
[K].TELEEWHTDHSTK.[C]		1	1	16	T08A9.1	T08A9.1 [434-446]		0	1612.72	0	1.081	3.37	26.26
Confidence	Identifying Node	Modifications	# Proteins	Master Protein Accessions	Protein Accessions	# Missed Cleavages	Charge	DeltaScore	DeltaCn	Rank	Search Engine Rank	First Scan	Spectrum File	Precursor Abundance	Apex RT [min]
High	Sequest HT (A8)		1	T08A9.1	T08A9.1	0	3	0.6328	0	1	1	7268	105_Sato_EPG7_GFPtrap_Tryp_2.raw	10355843	26.41
High	Sequest HT (A8)		1	T08A9.1	T08A9.1	0	2	0.7032	0	1	1	7356	105_Sato_EPG7_GFPtrap_Tryp_2.raw	3.07113e+06	26.4
High	Sequest HT (A8)		1	T08A9.1	T08A9.1	0	3	0.6969	0	1	1	7372	105_Sato_EPG7_GFPtrap_Tryp_2.raw	10355843	26.41
High	Sequest HT (A8)		1	T08A9.1	T08A9.1	0	4	0.5768	0	1	1	7373	105_Sato_EPG7_GFPtrap_Tryp_2.raw	2.3969e+06	26.39
High	Sequest HT (A8)		1	T08A9.1	T08A9.1	0	2	0.6618	0	1	1	7460	105_Sato_EPG7_GFPtrap_Tryp_2.raw	3.07113e+06	26.4
High	Sequest HT (A8)		1	T08A9.1	T08A9.1	0	3	0.6657	0	1	1	7476	105_Sato_EPG7_GFPtrap_Tryp_2.raw	10355843	26.41
High	Sequest HT (A8)		1	T08A9.1	T08A9.1	0	3	0.7086	0	1	1	7740	103_Sato_EPG7_GFPtrap_Tryp_1.raw	13718393	26.12
High	Sequest HT (A8)		1	T08A9.1	T08A9.1	0	2	0.7248	0	1	1	7738	103_Sato_EPG7_GFPtrap_Tryp_1.raw	5681682	26.13
High	Sequest HT (A8)		1	T08A9.1	T08A9.1	0	4	0.4753	0	1	1	7753	103_Sato_EPG7_GFPtrap_Tryp_1.raw	5015507	26.12
High	Sequest HT (A8)		1	T08A9.1	T08A9.1	0	4	0.5643	0	1	1	7520	103_Sato_EPG7_GFPtrap_Tryp_1.raw	5015507	26.12
High	Sequest HT (A8)		1	T08A9.1	T08A9.1	0	3	0.6321	0	1	1	7509	103_Sato_EPG7_GFPtrap_Tryp_1.raw	13718393	26.12
High	Sequest HT (A8)		1	T08A9.1	T08A9.1	0	2	0.6322	0	1	1	7506	103_Sato_EPG7_GFPtrap_Tryp_1.raw	5681682	26.13
High	Sequest HT (A8)		1	T08A9.1	T08A9.1	0	4	0.5653	0	1	1	7649	103_Sato_EPG7_GFPtrap_Tryp_1.raw	5015507	26.12
High	Sequest HT (A8)		1	T08A9.1	T08A9.1	0	3	0.7131	0	1	1	7632	103_Sato_EPG7_GFPtrap_Tryp_1.raw	13718393	26.12
High	Sequest HT (A8)		1	T08A9.1	T08A9.1	0	2	0.7448	0	1	1	7629	103_Sato_EPG7_GFPtrap_Tryp_1.raw	5681682	26.13
High	Sequest HT (A8)		1	T08A9.1	T08A9.1	0	3	0.6804	0	1	1	7830	103_Sato_EPG7_GFPtrap_Tryp_1.raw	13718393	26.12
[R].VESFLTDEPMR.[M]		1	1	9	T08A9.1	T08A9.1 [546-556]		0	1323.62	0	1.078	2.11	56.59
Confidence	Identifying Node	Modifications	# Proteins	Master Protein Accessions	Protein Accessions	# Missed Cleavages	Charge	DeltaScore	DeltaCn	Rank	Search Engine Rank	First Scan	Spectrum File	Precursor Abundance	Apex RT [min]
High	Sequest HT (A8)		1	T08A9.1	T08A9.1	0	2	0.6635	0	1	1	18659	105_Sato_EPG7_GFPtrap_Tryp_2.raw	15776031	56.58
High	Sequest HT (A8)		1	T08A9.1	T08A9.1	0	2	0.6603	0	1	1	18756	105_Sato_EPG7_GFPtrap_Tryp_2.raw	15776031	56.58
High	Sequest HT (A8)		1	T08A9.1	T08A9.1	0	2	0.6787	0	1	1	18844	105_Sato_EPG7_GFPtrap_Tryp_2.raw	15776031	56.58
High	Sequest HT (A8)		1	T08A9.1	T08A9.1	0	2	0.6114	0	1	1	18925	105_Sato_EPG7_GFPtrap_Tryp_2.raw	15776031	56.58
High	Sequest HT (A8)		1	T08A9.1	T08A9.1	0	2	0.6778	0	1	1	20145	103_Sato_EPG7_GFPtrap_Tryp_1.raw	24269580	56.61
High	Sequest HT (A8)		1	T08A9.1	T08A9.1	0	2	0.669	0	1	1	20250	103_Sato_EPG7_GFPtrap_Tryp_1.raw	24269580	56.61
High	Sequest HT (A8)		1	T08A9.1	T08A9.1	0	2	0.5092	0	1	1	20568	103_Sato_EPG7_GFPtrap_Tryp_1.raw	24269580	56.61
High	Sequest HT (A8)		1	T08A9.1	T08A9.1	0	2	0.5856	0	1	1	20455	103_Sato_EPG7_GFPtrap_Tryp_1.raw	24269580	56.61
High	Sequest HT (A8)		1	T08A9.1	T08A9.1	0	2	0.684	0	1	1	20351	103_Sato_EPG7_GFPtrap_Tryp_1.raw	24269580	56.61
[R].NDPYSEEYKR.[T]		1	1	7	T08A9.1	T08A9.1 [870-879]		1	1300.58	0	1.075	3.05	20.63
Confidence	Identifying Node	Modifications	# Proteins	Master Protein Accessions	Protein Accessions	# Missed Cleavages	Charge	DeltaScore	DeltaCn	Rank	Search Engine Rank	First Scan	Spectrum File	Precursor Abundance	Apex RT [min]
High	Sequest HT (A8)		1	T08A9.1	T08A9.1	1	2	0.6944	0	1	1	5136	105_Sato_EPG7_GFPtrap_Tryp_2.raw	4.1287e+06	20.82
High	Sequest HT (A8)		1	T08A9.1	T08A9.1	1	3	0.6557	0	1	1	5141	105_Sato_EPG7_GFPtrap_Tryp_2.raw	4837765	20.8
High	Sequest HT (A8)		1	T08A9.1	T08A9.1	1	3	0.655	0	1	1	5061	105_Sato_EPG7_GFPtrap_Tryp_2.raw	4837765	20.8
High	Sequest HT (A8)		1	T08A9.1	T08A9.1	1	2	0.6	0	1	1	5150	103_Sato_EPG7_GFPtrap_Tryp_1.raw	5.89686e+06	20.47
High	Sequest HT (A8)		1	T08A9.1	T08A9.1	1	3	0.652	0	1	1	5244	103_Sato_EPG7_GFPtrap_Tryp_1.raw	7864916	20.47
High	Sequest HT (A8)		1	T08A9.1	T08A9.1	1	2	0.6119	0	1	1	5240	103_Sato_EPG7_GFPtrap_Tryp_1.raw	5.89686e+06	20.47
High	Sequest HT (A8)		1	T08A9.1	T08A9.1	1	3	0.6767	0	1	1	5153	103_Sato_EPG7_GFPtrap_Tryp_1.raw	7864916	20.47
[R].VESFLTDEPMR.[M]	1xOxidation [M10]	1	1	9	T08A9.1	T08A9.1 [546-556]		0	1339.62	0	1.067	2.3	46.62
Confidence	Identifying Node	Modifications	# Proteins	Master Protein Accessions	Protein Accessions	# Missed Cleavages	Charge	DeltaScore	DeltaCn	Rank	Search Engine Rank	First Scan	Spectrum File	Precursor Abundance	Apex RT [min]
High	Sequest HT (A8)	M10(Oxidation)	1	T08A9.1	T08A9.1	0	2	0.6355	0	1	1	14954	105_Sato_EPG7_GFPtrap_Tryp_2.raw	1.48222e+06	46.71
High	Sequest HT (A8)	M10(Oxidation)	1	T08A9.1	T08A9.1	0	2	0.6992	0	1	1	15152	105_Sato_EPG7_GFPtrap_Tryp_2.raw	1.48222e+06	46.71
High	Sequest HT (A8)	M10(Oxidation)	1	T08A9.1	T08A9.1	0	2	0.6268	0	1	1	14776	105_Sato_EPG7_GFPtrap_Tryp_2.raw	1.48222e+06	46.71
High	Sequest HT (A8)	M10(Oxidation)	1	T08A9.1	T08A9.1	0	2	0.6391	0	1	1	14857	105_Sato_EPG7_GFPtrap_Tryp_2.raw	1.48222e+06	46.71
High	Sequest HT (A8)	M10(Oxidation)	1	T08A9.1	T08A9.1	0	2	0.6444	0	1	1	15711	105_Sato_EPG7_GFPtrap_Tryp_2.raw	139995	48.18
High	Sequest HT (A8)	M10(Oxidation)	1	T08A9.1	T08A9.1	0	2	0.6557	0	1	1	16383	103_Sato_EPG7_GFPtrap_Tryp_1.raw	2.11853e+06	46.54
High	Sequest HT (A8)	M10(Oxidation)	1	T08A9.1	T08A9.1	0	2	0.6138	0	1	1	16939	103_Sato_EPG7_GFPtrap_Tryp_1.raw	185574	48.29
High	Sequest HT (A8)	M10(Oxidation)	1	T08A9.1	T08A9.1	0	2	0.6031	0	1	1	16119	103_Sato_EPG7_GFPtrap_Tryp_1.raw	2.11853e+06	46.54
High	Sequest HT (A8)	M10(Oxidation)	1	T08A9.1	T08A9.1	0	2	0.6729	0	1	1	16220	103_Sato_EPG7_GFPtrap_Tryp_1.raw	2.11853e+06	46.54
[R].IHMDLIGQIR.[D]		1	1	19	T08A9.1	T08A9.1 [404-413]		0	1195.66	0	1.053	2.15	56.82
Confidence	Identifying Node	Modifications	# Proteins	Master Protein Accessions	Protein Accessions	# Missed Cleavages	Charge	DeltaScore	DeltaCn	Rank	Search Engine Rank	First Scan	Spectrum File	Precursor Abundance	Apex RT [min]
High	Sequest HT (A8)		1	T08A9.1	T08A9.1	0	3	0.5855	0	1	1	19089	105_Sato_EPG7_GFPtrap_Tryp_2.raw	2.49364e+06	56.78
High	Sequest HT (A8)		1	T08A9.1	T08A9.1	0	3	0.6701	0	1	1	19176	105_Sato_EPG7_GFPtrap_Tryp_2.raw	2.49364e+06	56.78
High	Sequest HT (A8)		1	T08A9.1	T08A9.1	0	2	0.7424	0	1	1	18820	105_Sato_EPG7_GFPtrap_Tryp_2.raw	3.07101e+06	56.85
High	Sequest HT (A8)		1	T08A9.1	T08A9.1	0	3	0.6815	0	1	1	18843	105_Sato_EPG7_GFPtrap_Tryp_2.raw	2.49364e+06	56.78
High	Sequest HT (A8)		1	T08A9.1	T08A9.1	0	2	0.7928	0	1	1	18900	105_Sato_EPG7_GFPtrap_Tryp_2.raw	3.07101e+06	56.85
High	Sequest HT (A8)		1	T08A9.1	T08A9.1	0	3	0.5891	0	1	1	18924	105_Sato_EPG7_GFPtrap_Tryp_2.raw	2.49364e+06	56.78
High	Sequest HT (A8)		1	T08A9.1	T08A9.1	0	2	0.699	0	1	1	18980	105_Sato_EPG7_GFPtrap_Tryp_2.raw	3.07101e+06	56.85
High	Sequest HT (A8)		1	T08A9.1	T08A9.1	0	2	0.6476	0	1	1	20233	103_Sato_EPG7_GFPtrap_Tryp_1.raw	4.84358e+06	56.79
High	Sequest HT (A8)		1	T08A9.1	T08A9.1	0	2	0.7268	0	1	1	20335	103_Sato_EPG7_GFPtrap_Tryp_1.raw	4.84358e+06	56.79
High	Sequest HT (A8)		1	T08A9.1	T08A9.1	0	2	0.7349	0	1	1	20441	103_Sato_EPG7_GFPtrap_Tryp_1.raw	4.84358e+06	56.79
High	Sequest HT (A8)		1	T08A9.1	T08A9.1	0	3	0.6452	0	1	1	20449	103_Sato_EPG7_GFPtrap_Tryp_1.raw	3.51855e+06	56.8
High	Sequest HT (A8)		1	T08A9.1	T08A9.1	0	2	0.6626	0	1	1	20664	103_Sato_EPG7_GFPtrap_Tryp_1.raw	4.84358e+06	56.79
High	Sequest HT (A8)		1	T08A9.1	T08A9.1	0	2	0.6212	0	1	1	20801	103_Sato_EPG7_GFPtrap_Tryp_1.raw	4.84358e+06	56.79
High	Sequest HT (A8)		1	T08A9.1	T08A9.1	0	3	0.6368	0	1	1	20678	103_Sato_EPG7_GFPtrap_Tryp_1.raw	3.51855e+06	56.8
High	Sequest HT (A8)		1	T08A9.1	T08A9.1	0	3	0.5912	0	1	1	19003	105_Sato_EPG7_GFPtrap_Tryp_2.raw	2.49364e+06	56.78
High	Sequest HT (A8)		1	T08A9.1	T08A9.1	0	3	0.6031	0	1	1	20346	103_Sato_EPG7_GFPtrap_Tryp_1.raw	3.51855e+06	56.8
High	Sequest HT (A8)		1	T08A9.1	T08A9.1	0	3	0.6055	0	1	1	20561	103_Sato_EPG7_GFPtrap_Tryp_1.raw	3.51855e+06	56.8
High	Sequest HT (A8)		1	T08A9.1	T08A9.1	0	3	0.6158	0	1	1	20247	103_Sato_EPG7_GFPtrap_Tryp_1.raw	3.51855e+06	56.8
High	Sequest HT (A8)		1	T08A9.1	T08A9.1	0	3	0.5689	0	1	1	18758	105_Sato_EPG7_GFPtrap_Tryp_2.raw	2.49364e+06	56.78
[R].RLGINTQNAATR.[R]		1	1	7	T08A9.1	T08A9.1 [1274-1285]		1	1314.72	1	1.05	3.29	21.28
Confidence	Identifying Node	Modifications	# Proteins	Master Protein Accessions	Protein Accessions	# Missed Cleavages	Charge	DeltaScore	DeltaCn	Rank	Search Engine Rank	First Scan	Spectrum File	Precursor Abundance	Apex RT [min]
High	Sequest HT (A8)		1	T08A9.1	T08A9.1	1	2	0.3114	0	1	1	5308	105_Sato_EPG7_GFPtrap_Tryp_2.raw	949678	21.31
High	Sequest HT (A8)		1	T08A9.1	T08A9.1	1	3	0.7477	0	1	1	5323	105_Sato_EPG7_GFPtrap_Tryp_2.raw	1433803	21.31
High	Sequest HT (A8)		1	T08A9.1	T08A9.1	1	3	0.6978	0	1	1	5417	105_Sato_EPG7_GFPtrap_Tryp_2.raw	1433803	21.31
High	Sequest HT (A8)		1	T08A9.1	T08A9.1	1	3	0.6339	0	1	1	5505	105_Sato_EPG7_GFPtrap_Tryp_2.raw	629848	21.58
High	Sequest HT (A8)		1	T08A9.1	T08A9.1	1	3	0.7556	0	1	1	5581	103_Sato_EPG7_GFPtrap_Tryp_1.raw	2.18681e+06	21.24
High	Sequest HT (A8)		1	T08A9.1	T08A9.1	1	3	0.734	0	1	1	5489	103_Sato_EPG7_GFPtrap_Tryp_1.raw	2.18681e+06	21.24
High	Sequest HT (A8)		1	T08A9.1	T08A9.1	1	2	0.3986	0	1	1	5577	103_Sato_EPG7_GFPtrap_Tryp_1.raw	1.42694e+06	21.24
[R].MSGFVVQNYDR.[L]		1	1	6	T08A9.1	T08A9.1 [374-384]		0	1315.61	0	1.041	3.19	49.13
Confidence	Identifying Node	Modifications	# Proteins	Master Protein Accessions	Protein Accessions	# Missed Cleavages	Charge	DeltaScore	DeltaCn	Rank	Search Engine Rank	First Scan	Spectrum File	Precursor Abundance	Apex RT [min]
High	Sequest HT (A8)		1	T08A9.1	T08A9.1	0	2	0.705	0	1	1	15891	105_Sato_EPG7_GFPtrap_Tryp_2.raw	12426051	49.11
High	Sequest HT (A8)		1	T08A9.1	T08A9.1	0	2	0.7743	0	1	1	15935	105_Sato_EPG7_GFPtrap_Tryp_2.raw	12426051	49.11
High	Sequest HT (A8)		1	T08A9.1	T08A9.1	0	2	0.7702	0	1	1	16053	105_Sato_EPG7_GFPtrap_Tryp_2.raw	12426051	49.11
High	Sequest HT (A8)		1	T08A9.1	T08A9.1	0	2	0.6769	0	1	1	17227	103_Sato_EPG7_GFPtrap_Tryp_1.raw	18460902	49.15
High	Sequest HT (A8)		1	T08A9.1	T08A9.1	0	2	0.7476	0	1	1	17391	103_Sato_EPG7_GFPtrap_Tryp_1.raw	18460902	49.15
High	Sequest HT (A8)		1	T08A9.1	T08A9.1	0	2	0.7191	0	1	1	17260	103_Sato_EPG7_GFPtrap_Tryp_1.raw	18460902	49.15
[K].INDQNKLPPIIEEHRQCMLTIFENFSEFR.[N]	1xCarbamidomethyl [C17]; 1xOxidation [M18]	1	1	1	T08A9.1	T08A9.1 [325-353]		2	3634.78	0	1.034	2.16	81.95
Confidence	Identifying Node	Modifications	# Proteins	Master Protein Accessions	Protein Accessions	# Missed Cleavages	Charge	DeltaScore	DeltaCn	Rank	Search Engine Rank	First Scan	Spectrum File	Precursor Abundance	Apex RT [min]
High	Sequest HT (A8)	C17(Carbamidomethyl); M18(Oxidation)	1	T08A9.1	T08A9.1	2	4	0.7315	0	1	1	29875	105_Sato_EPG7_GFPtrap_Tryp_2.raw	216063	81.87
[-].MIMYHIFYMDR.[G]		1	1	11	T08A9.1	T08A9.1 [1-11]		0	1519.69	0	1.025	3.34	70.74
Confidence	Identifying Node	Modifications	# Proteins	Master Protein Accessions	Protein Accessions	# Missed Cleavages	Charge	DeltaScore	DeltaCn	Rank	Search Engine Rank	First Scan	Spectrum File	Precursor Abundance	Apex RT [min]
High	Sequest HT (A8)		1	T08A9.1	T08A9.1	0	3	0.3437	0	1	1	24852	105_Sato_EPG7_GFPtrap_Tryp_2.raw	1095042	70.82
High	Sequest HT (A8)		1	T08A9.1	T08A9.1	0	3	0.7063	0	1	1	24966	105_Sato_EPG7_GFPtrap_Tryp_2.raw	1095042	70.82
High	Sequest HT (A8)		1	T08A9.1	T08A9.1	0	2	0.7515	0	1	1	24985	105_Sato_EPG7_GFPtrap_Tryp_2.raw	935350	70.82
High	Sequest HT (A8)		1	T08A9.1	T08A9.1	0	3	0.711	0	1	1	25091	105_Sato_EPG7_GFPtrap_Tryp_2.raw	1095042	70.82
High	Sequest HT (A8)		1	T08A9.1	T08A9.1	0	2	0.6316	0	1	1	25173	105_Sato_EPG7_GFPtrap_Tryp_2.raw	935350	70.82
High	Sequest HT (A8)		1	T08A9.1	T08A9.1	0	2	0.7071	0	1	1	26681	103_Sato_EPG7_GFPtrap_Tryp_1.raw	1285764	70.64
High	Sequest HT (A8)		1	T08A9.1	T08A9.1	0	3	0.6289	0	1	1	26803	103_Sato_EPG7_GFPtrap_Tryp_1.raw	1.68323e+06	70.66
High	Sequest HT (A8)		1	T08A9.1	T08A9.1	0	2	0.7293	0	1	1	26869	103_Sato_EPG7_GFPtrap_Tryp_1.raw	1285764	70.64
High	Sequest HT (A8)		1	T08A9.1	T08A9.1	0	3	0.7103	0	1	1	26937	103_Sato_EPG7_GFPtrap_Tryp_1.raw	1.68323e+06	70.66
High	Sequest HT (A8)		1	T08A9.1	T08A9.1	0	3	0.551	0	1	1	26668	103_Sato_EPG7_GFPtrap_Tryp_1.raw	1.68323e+06	70.66
High	Sequest HT (A8)		1	T08A9.1	T08A9.1	0	3	0.4953	0	1	1	25211	105_Sato_EPG7_GFPtrap_Tryp_2.raw	1095042	70.82
[K].VLLIDNILK.[V]		1	1	6	T08A9.1	T08A9.1 [1001-1009]		0	1040.67	0	1.013	2.17	76.65
Confidence	Identifying Node	Modifications	# Proteins	Master Protein Accessions	Protein Accessions	# Missed Cleavages	Charge	DeltaScore	DeltaCn	Rank	Search Engine Rank	First Scan	Spectrum File	Precursor Abundance	Apex RT [min]
High	Sequest HT (A8)		1	T08A9.1	T08A9.1	0	2	0.3883	0	1	1	27487	105_Sato_EPG7_GFPtrap_Tryp_2.raw	25411990	76.64
High	Sequest HT (A8)		1	T08A9.1	T08A9.1	0	2	0.3982	0	1	1	27588	105_Sato_EPG7_GFPtrap_Tryp_2.raw	25411990	76.64
High	Sequest HT (A8)		1	T08A9.1	T08A9.1	0	2	0.3803	0	1	1	27693	105_Sato_EPG7_GFPtrap_Tryp_2.raw	25411990	76.64
High	Sequest HT (A8)		1	T08A9.1	T08A9.1	0	2	0.4061	0	1	1	29533	103_Sato_EPG7_GFPtrap_Tryp_1.raw	36744820	76.66
High	Sequest HT (A8)		1	T08A9.1	T08A9.1	0	2	0.3871	0	1	1	29665	103_Sato_EPG7_GFPtrap_Tryp_1.raw	36744820	76.66
High	Sequest HT (A8)		1	T08A9.1	T08A9.1	0	2	0.3953	0	1	1	29788	103_Sato_EPG7_GFPtrap_Tryp_1.raw	36744820	76.66
[K].INDQNKLPPIIEEHR.[Q]		1	1	16	T08A9.1	T08A9.1 [325-339]		1	1815.97	0	1.005	4.1	42.97
Confidence	Identifying Node	Modifications	# Proteins	Master Protein Accessions	Protein Accessions	# Missed Cleavages	Charge	DeltaScore	DeltaCn	Rank	Search Engine Rank	First Scan	Spectrum File	Precursor Abundance	Apex RT [min]
High	Sequest HT (A8)		1	T08A9.1	T08A9.1	1	2	0.8526	0	1	1	13688	105_Sato_EPG7_GFPtrap_Tryp_2.raw	560248	43.08
High	Sequest HT (A8)		1	T08A9.1	T08A9.1	1	4	0.7261	0	1	1	13693	105_Sato_EPG7_GFPtrap_Tryp_2.raw	2.44773e+06	43.08
High	Sequest HT (A8)		1	T08A9.1	T08A9.1	1	3	0.8073	0	1	1	13683	105_Sato_EPG7_GFPtrap_Tryp_2.raw	3.37843e+06	43.07
High	Sequest HT (A8)		1	T08A9.1	T08A9.1	1	3	0.7965	0	1	1	13440	105_Sato_EPG7_GFPtrap_Tryp_2.raw	3.37843e+06	43.07
High	Sequest HT (A8)		1	T08A9.1	T08A9.1	1	4	0.6597	0	1	1	13458	105_Sato_EPG7_GFPtrap_Tryp_2.raw	2.44773e+06	43.08
High	Sequest HT (A8)		1	T08A9.1	T08A9.1	1	2	0.8583	0	1	1	13522	105_Sato_EPG7_GFPtrap_Tryp_2.raw	560248	43.08
High	Sequest HT (A8)		1	T08A9.1	T08A9.1	1	3	0.7747	0	1	1	13563	105_Sato_EPG7_GFPtrap_Tryp_2.raw	3.37843e+06	43.07
High	Sequest HT (A8)		1	T08A9.1	T08A9.1	1	4	0.7309	0	1	1	13573	105_Sato_EPG7_GFPtrap_Tryp_2.raw	2.44773e+06	43.08
High	Sequest HT (A8)		1	T08A9.1	T08A9.1	1	3	0.7808	0	1	1	14607	103_Sato_EPG7_GFPtrap_Tryp_1.raw	4.68894e+06	42.87
High	Sequest HT (A8)		1	T08A9.1	T08A9.1	1	4	0.6925	0	1	1	14667	103_Sato_EPG7_GFPtrap_Tryp_1.raw	3.72057e+06	42.87
High	Sequest HT (A8)		1	T08A9.1	T08A9.1	1	2	0.8529	0	1	1	14573	103_Sato_EPG7_GFPtrap_Tryp_1.raw	748214	42.91
High	Sequest HT (A8)		1	T08A9.1	T08A9.1	1	3	0.7625	0	1	1	14341	103_Sato_EPG7_GFPtrap_Tryp_1.raw	4.68894e+06	42.87
High	Sequest HT (A8)		1	T08A9.1	T08A9.1	1	4	0.7375	0	1	1	14547	103_Sato_EPG7_GFPtrap_Tryp_1.raw	3.72057e+06	42.87
High	Sequest HT (A8)		1	T08A9.1	T08A9.1	1	4	0.7057	0	1	1	14423	103_Sato_EPG7_GFPtrap_Tryp_1.raw	3.72057e+06	42.87
High	Sequest HT (A8)		1	T08A9.1	T08A9.1	1	2	0.7321	0	1	1	14449	103_Sato_EPG7_GFPtrap_Tryp_1.raw	748214	42.91
High	Sequest HT (A8)		1	T08A9.1	T08A9.1	1	3	0.7852	0	1	1	14480	103_Sato_EPG7_GFPtrap_Tryp_1.raw	4.68894e+06	42.87
[K].SDTLLLNYSDVVEQLR.[R]		1	1	11	T08A9.1	T08A9.1 [188-203]		0	1864.97	0	0.988	4.22	88.78
Confidence	Identifying Node	Modifications	# Proteins	Master Protein Accessions	Protein Accessions	# Missed Cleavages	Charge	DeltaScore	DeltaCn	Rank	Search Engine Rank	First Scan	Spectrum File	Precursor Abundance	Apex RT [min]
High	Sequest HT (A8)		1	T08A9.1	T08A9.1	0	2	0.8145	0	1	1	35353	103_Sato_EPG7_GFPtrap_Tryp_1.raw	11838159	88.81
High	Sequest HT (A8)		1	T08A9.1	T08A9.1	0	3	0.7614	0	1	1	35240	103_Sato_EPG7_GFPtrap_Tryp_1.raw	2314951	88.8
High	Sequest HT (A8)		1	T08A9.1	T08A9.1	0	2	0.8368	0	1	1	35221	103_Sato_EPG7_GFPtrap_Tryp_1.raw	11838159	88.81
High	Sequest HT (A8)		1	T08A9.1	T08A9.1	0	2	0.8146	0	1	1	35093	103_Sato_EPG7_GFPtrap_Tryp_1.raw	11838159	88.81
High	Sequest HT (A8)		1	T08A9.1	T08A9.1	0	3	0.8246	0	1	1	35109	103_Sato_EPG7_GFPtrap_Tryp_1.raw	2314951	88.8
High	Sequest HT (A8)		1	T08A9.1	T08A9.1	0	2	0.8239	0	1	1	32778	105_Sato_EPG7_GFPtrap_Tryp_2.raw	8429563	88.76
High	Sequest HT (A8)		1	T08A9.1	T08A9.1	0	3	0.7956	0	1	1	32779	105_Sato_EPG7_GFPtrap_Tryp_2.raw	1.61268e+06	88.75
High	Sequest HT (A8)		1	T08A9.1	T08A9.1	0	2	0.8199	0	1	1	32909	105_Sato_EPG7_GFPtrap_Tryp_2.raw	8429563	88.76
High	Sequest HT (A8)		1	T08A9.1	T08A9.1	0	3	0.7552	0	1	1	32910	105_Sato_EPG7_GFPtrap_Tryp_2.raw	1.61268e+06	88.75
High	Sequest HT (A8)		1	T08A9.1	T08A9.1	0	2	0.8201	0	1	1	33032	105_Sato_EPG7_GFPtrap_Tryp_2.raw	8429563	88.76
High	Sequest HT (A8)		1	T08A9.1	T08A9.1	0	2	0.7449	0	1	1	33183	105_Sato_EPG7_GFPtrap_Tryp_2.raw	8429563	88.76
[K].LAEMTVSHK.[K]	1xOxidation [M4]	1	1	3	T08A9.1	T08A9.1 [802-810]		0	1031.52	0	0.981	2.05	9.5
Confidence	Identifying Node	Modifications	# Proteins	Master Protein Accessions	Protein Accessions	# Missed Cleavages	Charge	DeltaScore	DeltaCn	Rank	Search Engine Rank	First Scan	Spectrum File	Precursor Abundance	Apex RT [min]
High	Sequest HT (A8)	M4(Oxidation)	1	T08A9.1	T08A9.1	0	2	0.6634	0	1	1	2102	105_Sato_EPG7_GFPtrap_Tryp_2.raw	380295	9.51
High	Sequest HT (A8)	M4(Oxidation)	1	T08A9.1	T08A9.1	0	2	0.6386	0	1	1	2040	103_Sato_EPG7_GFPtrap_Tryp_1.raw	532327	9.48
High	Sequest HT (A8)	M4(Oxidation)	1	T08A9.1	T08A9.1	0	2	0.6135	0	1	1	2099	103_Sato_EPG7_GFPtrap_Tryp_1.raw	532327	9.48
[K].LPPIIEEHRQCMLTIFENFSEFR.[N]	1xCarbamidomethyl [C11]	1	1	2	T08A9.1	T08A9.1 [331-353]		1	2906.43	0	0.976	1.18	101.37
Confidence	Identifying Node	Modifications	# Proteins	Master Protein Accessions	Protein Accessions	# Missed Cleavages	Charge	DeltaScore	DeltaCn	Rank	Search Engine Rank	First Scan	Spectrum File	Precursor Abundance	Apex RT [min]
High	Sequest HT (A8)	C11(Carbamidomethyl)	1	T08A9.1	T08A9.1	1	4	0.3458	0	1	1	39814	103_Sato_EPG7_GFPtrap_Tryp_1.raw	100698	101.37
High	Sequest HT (A8)	C11(Carbamidomethyl)	1	T08A9.1	T08A9.1	1	4	0.4915	0	1	1	37177	105_Sato_EPG7_GFPtrap_Tryp_2.raw	72259.2	101.36
[R].IEVPSEIFVKPASLMTSTSTPINPDEK.[C]	1xPhospho [S/T]	1	1	3	T08A9.1	T08A9.1 [205-231]		0	3010.47	0	0.974	1.61	83.46
Confidence	Identifying Node	Modifications	# Proteins	Master Protein Accessions	Protein Accessions	# Missed Cleavages	Charge	DeltaScore	DeltaCn	Rank	Search Engine Rank	First Scan	Spectrum File	Precursor Abundance	Apex RT [min]
High	Sequest HT (A8)	S5(Phospho)	1	T08A9.1	T08A9.1	0	3	0.0062	0	1	1	32830	103_Sato_EPG7_GFPtrap_Tryp_1.raw	431120	83.37
High	Sequest HT (A8)	T16(Phospho)	1	T08A9.1	T08A9.1	0	3	0.4902	0	1	1	30596	105_Sato_EPG7_GFPtrap_Tryp_2.raw	310065	83.56
High	Sequest HT (A8)	S19(Phospho)	1	T08A9.1	T08A9.1	0	3	0.1429	0	1	1	32712	103_Sato_EPG7_GFPtrap_Tryp_1.raw	431120	83.37
[R].RIEVPSEIFVKPASLMTSTSTPINPDEK.[C]		1	1	10	T08A9.1	T08A9.1 [204-231]		1	3086.61	0	0.962	6.71	74.52
Confidence	Identifying Node	Modifications	# Proteins	Master Protein Accessions	Protein Accessions	# Missed Cleavages	Charge	DeltaScore	DeltaCn	Rank	Search Engine Rank	First Scan	Spectrum File	Precursor Abundance	Apex RT [min]
High	Sequest HT (A8)		1	T08A9.1	T08A9.1	1	3	0.7722	0	1	1	26527	105_Sato_EPG7_GFPtrap_Tryp_2.raw	1.93368e+06	74.49
High	Sequest HT (A8)		1	T08A9.1	T08A9.1	1	4	0.7397	0	1	1	26654	105_Sato_EPG7_GFPtrap_Tryp_2.raw	2.19908e+06	74.5
High	Sequest HT (A8)		1	T08A9.1	T08A9.1	1	3	0.8201	0	1	1	26655	105_Sato_EPG7_GFPtrap_Tryp_2.raw	1.93368e+06	74.49
High	Sequest HT (A8)		1	T08A9.1	T08A9.1	1	4	0.7296	0	1	1	26769	105_Sato_EPG7_GFPtrap_Tryp_2.raw	2.19908e+06	74.5
High	Sequest HT (A8)		1	T08A9.1	T08A9.1	1	3	0.7572	0	1	1	26774	105_Sato_EPG7_GFPtrap_Tryp_2.raw	1.93368e+06	74.49
High	Sequest HT (A8)		1	T08A9.1	T08A9.1	1	3	0.6595	0	1	1	28492	103_Sato_EPG7_GFPtrap_Tryp_1.raw	2450698	74.53
High	Sequest HT (A8)		1	T08A9.1	T08A9.1	1	4	0.6471	0	1	1	28531	103_Sato_EPG7_GFPtrap_Tryp_1.raw	3.22099e+06	74.53
High	Sequest HT (A8)		1	T08A9.1	T08A9.1	1	4	0.7743	0	1	1	28671	103_Sato_EPG7_GFPtrap_Tryp_1.raw	3.22099e+06	74.53
High	Sequest HT (A8)		1	T08A9.1	T08A9.1	1	3	0.7593	0	1	1	28756	103_Sato_EPG7_GFPtrap_Tryp_1.raw	2450698	74.53
High	Sequest HT (A8)		1	T08A9.1	T08A9.1	1	3	0.8316	0	1	1	28624	103_Sato_EPG7_GFPtrap_Tryp_1.raw	2450698	74.53
[K].ELGESVESLETELENK.[K]		1	1	4	T08A9.1	T08A9.1 [776-791]		0	1805.87	0	0.955	4.63	74.53
Confidence	Identifying Node	Modifications	# Proteins	Master Protein Accessions	Protein Accessions	# Missed Cleavages	Charge	DeltaScore	DeltaCn	Rank	Search Engine Rank	First Scan	Spectrum File	Precursor Abundance	Apex RT [min]
High	Sequest HT (A8)		1	T08A9.1	T08A9.1	0	3	0.497	0	1	1	26624	105_Sato_EPG7_GFPtrap_Tryp_2.raw	266024	74.53
High	Sequest HT (A8)		1	T08A9.1	T08A9.1	0	2	0.7775	0	1	1	26644	105_Sato_EPG7_GFPtrap_Tryp_2.raw	2.13806e+06	74.52
High	Sequest HT (A8)		1	T08A9.1	T08A9.1	0	2	0.7712	0	1	1	28603	103_Sato_EPG7_GFPtrap_Tryp_1.raw	2932499	74.54
High	Sequest HT (A8)		1	T08A9.1	T08A9.1	0	3	0.4609	0	1	1	28586	103_Sato_EPG7_GFPtrap_Tryp_1.raw	344903	74.51
[R].LQSVHETSK.[N]		1	1	2	T08A9.1	T08A9.1 [273-281]		0	1028.54	0	0.953	1.72	8.69
Confidence	Identifying Node	Modifications	# Proteins	Master Protein Accessions	Protein Accessions	# Missed Cleavages	Charge	DeltaScore	DeltaCn	Rank	Search Engine Rank	First Scan	Spectrum File	Precursor Abundance	Apex RT [min]
High	Sequest HT (A8)		1	T08A9.1	T08A9.1	0	2	0.6242	0	1	1	1938	105_Sato_EPG7_GFPtrap_Tryp_2.raw	160600	8.74
High	Sequest HT (A8)		1	T08A9.1	T08A9.1	0	2	0.6919	0	1	1	1874	103_Sato_EPG7_GFPtrap_Tryp_1.raw	218402	8.64
[R].QCMLTIFENFSEFR.[N]	1xCarbamidomethyl [C2]	1	1	8	T08A9.1	T08A9.1 [340-353]		0	1821.83	0	0.943	3.86	100.9
Confidence	Identifying Node	Modifications	# Proteins	Master Protein Accessions	Protein Accessions	# Missed Cleavages	Charge	DeltaScore	DeltaCn	Rank	Search Engine Rank	First Scan	Spectrum File	Precursor Abundance	Apex RT [min]
High	Sequest HT (A8)	C2(Carbamidomethyl)	1	T08A9.1	T08A9.1	0	2	0.6275	0	1	1	42636	103_Sato_EPG7_GFPtrap_Tryp_1.raw	504087	108.59
High	Sequest HT (A8)	C2(Carbamidomethyl)	1	T08A9.1	T08A9.1	0	2	0.7273	0	1	1	39577	103_Sato_EPG7_GFPtrap_Tryp_1.raw	1.59421e+06	100.9
High	Sequest HT (A8)	C2(Carbamidomethyl)	1	T08A9.1	T08A9.1	0	2	0.8115	0	1	1	39664	103_Sato_EPG7_GFPtrap_Tryp_1.raw	1.59421e+06	100.9
High	Sequest HT (A8)	C2(Carbamidomethyl)	1	T08A9.1	T08A9.1	0	2	0.7876	0	1	1	37050	105_Sato_EPG7_GFPtrap_Tryp_2.raw	1.20495e+06	100.89
High	Sequest HT (A8)	C2(Carbamidomethyl)	1	T08A9.1	T08A9.1	0	3	0.6257	0	1	1	37010	105_Sato_EPG7_GFPtrap_Tryp_2.raw	234629	100.9
High	Sequest HT (A8)	C2(Carbamidomethyl)	1	T08A9.1	T08A9.1	0	2	0.7846	0	1	1	36970	105_Sato_EPG7_GFPtrap_Tryp_2.raw	1.20495e+06	100.89
High	Sequest HT (A8)	C2(Carbamidomethyl)	1	T08A9.1	T08A9.1	0	2	0.6798	0	1	1	39812	105_Sato_EPG7_GFPtrap_Tryp_2.raw	354681	108.59
High	Sequest HT (A8)	C2(Carbamidomethyl)	1	T08A9.1	T08A9.1	0	3	0.5528	0	1	1	39616	103_Sato_EPG7_GFPtrap_Tryp_1.raw	317149	100.9
[R].IEVPSEIFVKPASLMTSTSTPINPDEK.[C]		1	1	5	T08A9.1	T08A9.1 [205-231]		0	2930.51	0	0.94	4.66	80.29
Confidence	Identifying Node	Modifications	# Proteins	Master Protein Accessions	Protein Accessions	# Missed Cleavages	Charge	DeltaScore	DeltaCn	Rank	Search Engine Rank	First Scan	Spectrum File	Precursor Abundance	Apex RT [min]
High	Sequest HT (A8)		1	T08A9.1	T08A9.1	0	3	0.7436	0	1	1	31327	103_Sato_EPG7_GFPtrap_Tryp_1.raw	2019914	80.32
High	Sequest HT (A8)		1	T08A9.1	T08A9.1	0	3	0.6991	0	1	1	31434	103_Sato_EPG7_GFPtrap_Tryp_1.raw	2019914	80.32
High	Sequest HT (A8)		1	T08A9.1	T08A9.1	0	3	0.5912	0	1	1	29067	105_Sato_EPG7_GFPtrap_Tryp_2.raw	1.50566e+06	80.27
High	Sequest HT (A8)		1	T08A9.1	T08A9.1	0	3	0.7403	0	1	1	29166	105_Sato_EPG7_GFPtrap_Tryp_2.raw	1.50566e+06	80.27
High	Sequest HT (A8)		1	T08A9.1	T08A9.1	0	3	0.5867	0	1	1	29270	105_Sato_EPG7_GFPtrap_Tryp_2.raw	1.50566e+06	80.27
[R].DAPILYSQSVSEIVR.[R]		1	1	11	T08A9.1	T08A9.1 [414-428]		0	1676.89	0	0.927	3.39	71.06
Confidence	Identifying Node	Modifications	# Proteins	Master Protein Accessions	Protein Accessions	# Missed Cleavages	Charge	DeltaScore	DeltaCn	Rank	Search Engine Rank	First Scan	Spectrum File	Precursor Abundance	Apex RT [min]
High	Sequest HT (A8)		1	T08A9.1	T08A9.1	0	2	0.7976	0	1	1	25060	105_Sato_EPG7_GFPtrap_Tryp_2.raw	11001731	71.24
High	Sequest HT (A8)		1	T08A9.1	T08A9.1	0	3	0.4667	0	1	1	25086	105_Sato_EPG7_GFPtrap_Tryp_2.raw	1.67049e+06	71.25
High	Sequest HT (A8)		1	T08A9.1	T08A9.1	0	2	0.8359	0	1	1	25176	105_Sato_EPG7_GFPtrap_Tryp_2.raw	11001731	71.24
High	Sequest HT (A8)		1	T08A9.1	T08A9.1	0	3	0.7877	0	1	1	25208	105_Sato_EPG7_GFPtrap_Tryp_2.raw	1.67049e+06	71.25
High	Sequest HT (A8)		1	T08A9.1	T08A9.1	0	2	0.8525	0	1	1	25294	105_Sato_EPG7_GFPtrap_Tryp_2.raw	11001731	71.24
High	Sequest HT (A8)		1	T08A9.1	T08A9.1	0	2	0.8261	0	1	1	27103	103_Sato_EPG7_GFPtrap_Tryp_1.raw	14752286	70.88
High	Sequest HT (A8)		1	T08A9.1	T08A9.1	0	2	0.6207	0	1	1	27384	103_Sato_EPG7_GFPtrap_Tryp_1.raw	72626	72.08
High	Sequest HT (A8)		1	T08A9.1	T08A9.1	0	2	0.8487	0	1	1	26836	103_Sato_EPG7_GFPtrap_Tryp_1.raw	14752286	70.88
High	Sequest HT (A8)		1	T08A9.1	T08A9.1	0	3	0.6603	0	1	1	26850	103_Sato_EPG7_GFPtrap_Tryp_1.raw	2.01883e+06	70.88
High	Sequest HT (A8)		1	T08A9.1	T08A9.1	0	2	0.8455	0	1	1	26967	103_Sato_EPG7_GFPtrap_Tryp_1.raw	14752286	70.88
High	Sequest HT (A8)		1	T08A9.1	T08A9.1	0	3	0.7893	0	1	1	26980	103_Sato_EPG7_GFPtrap_Tryp_1.raw	2.01883e+06	70.88
[R].KVCAETLQMCAR.[L]	2xCarbamidomethyl [C3; C10]	1	1	10	T08A9.1	T08A9.1 [130-141]		1	1466.69	0	0.927	3.55	30.81
Confidence	Identifying Node	Modifications	# Proteins	Master Protein Accessions	Protein Accessions	# Missed Cleavages	Charge	DeltaScore	DeltaCn	Rank	Search Engine Rank	First Scan	Spectrum File	Precursor Abundance	Apex RT [min]
High	Sequest HT (A8)	C3(Carbamidomethyl); C10(Carbamidomethyl)	1	T08A9.1	T08A9.1	1	2	0.253	0	1	1	8920	105_Sato_EPG7_GFPtrap_Tryp_2.raw	1.79012e+06	30.73
High	Sequest HT (A8)	C3(Carbamidomethyl); C10(Carbamidomethyl)	1	T08A9.1	T08A9.1	1	3	0.6698	0	1	1	8927	105_Sato_EPG7_GFPtrap_Tryp_2.raw	2508608	30.74
High	Sequest HT (A8)	C3(Carbamidomethyl); C10(Carbamidomethyl)	1	T08A9.1	T08A9.1	1	2	0.8028	0	1	1	9002	105_Sato_EPG7_GFPtrap_Tryp_2.raw	1.79012e+06	30.73
High	Sequest HT (A8)	C3(Carbamidomethyl); C10(Carbamidomethyl)	1	T08A9.1	T08A9.1	1	3	0.6549	0	1	1	9011	105_Sato_EPG7_GFPtrap_Tryp_2.raw	2508608	30.74
High	Sequest HT (A8)	C3(Carbamidomethyl); C10(Carbamidomethyl)	1	T08A9.1	T08A9.1	1	2	0.6684	0	1	1	9646	103_Sato_EPG7_GFPtrap_Tryp_1.raw	2.5146e+06	30.89
High	Sequest HT (A8)	C3(Carbamidomethyl); C10(Carbamidomethyl)	1	T08A9.1	T08A9.1	1	3	0.7039	0	1	1	9527	103_Sato_EPG7_GFPtrap_Tryp_1.raw	3172194	30.89
High	Sequest HT (A8)	C3(Carbamidomethyl); C10(Carbamidomethyl)	1	T08A9.1	T08A9.1	1	3	0.7165	0	1	1	9542	103_Sato_EPG7_GFPtrap_Tryp_1.raw	3172194	30.89
High	Sequest HT (A8)	C3(Carbamidomethyl); C10(Carbamidomethyl)	1	T08A9.1	T08A9.1	1	2	0.8104	0	1	1	9535	103_Sato_EPG7_GFPtrap_Tryp_1.raw	2.5146e+06	30.89
High	Sequest HT (A8)	C3(Carbamidomethyl); C10(Carbamidomethyl)	1	T08A9.1	T08A9.1	1	2	0.5503	0	1	1	9441	103_Sato_EPG7_GFPtrap_Tryp_1.raw	2.5146e+06	30.89
High	Sequest HT (A8)	C3(Carbamidomethyl); C10(Carbamidomethyl)	1	T08A9.1	T08A9.1	1	3	0.7021	0	1	1	9445	103_Sato_EPG7_GFPtrap_Tryp_1.raw	3172194	30.89
[K].SEELIEK.[S]		1	1	6	T08A9.1	T08A9.1 [181-187]		0	847.441	0	0.915	1.67	19.9
Confidence	Identifying Node	Modifications	# Proteins	Master Protein Accessions	Protein Accessions	# Missed Cleavages	Charge	DeltaScore	DeltaCn	Rank	Search Engine Rank	First Scan	Spectrum File	Precursor Abundance	Apex RT [min]
High	Sequest HT (A8)		1	T08A9.1	T08A9.1	0	2	0.5145	0	1	1	4822	105_Sato_EPG7_GFPtrap_Tryp_2.raw	6545482	19.85
High	Sequest HT (A8)		1	T08A9.1	T08A9.1	0	2	0.5318	0	1	1	4966	105_Sato_EPG7_GFPtrap_Tryp_2.raw	6545482	19.85
High	Sequest HT (A8)		1	T08A9.1	T08A9.1	0	2	0.4671	0	1	1	4987	103_Sato_EPG7_GFPtrap_Tryp_1.raw	8547625	19.95
High	Sequest HT (A8)		1	T08A9.1	T08A9.1	0	2	0.5305	0	1	1	5149	103_Sato_EPG7_GFPtrap_Tryp_1.raw	8547625	19.95
High	Sequest HT (A8)		1	T08A9.1	T08A9.1	0	2	0.4687	0	1	1	5068	103_Sato_EPG7_GFPtrap_Tryp_1.raw	8547625	19.95
High	Sequest HT (A8)		1	T08A9.1	T08A9.1	0	2	0.4526	0	1	1	4890	105_Sato_EPG7_GFPtrap_Tryp_2.raw	6545482	19.85
[R].SPENALR.[E]		1	1	1	T08A9.1	T08A9.1 [588-594]		0	786.41	0	0.914	0.99	14.49
Confidence	Identifying Node	Modifications	# Proteins	Master Protein Accessions	Protein Accessions	# Missed Cleavages	Charge	DeltaScore	DeltaCn	Rank	Search Engine Rank	First Scan	Spectrum File	Precursor Abundance	Apex RT [min]
High	Sequest HT (A8)		1	T08A9.1	T08A9.1	0	2	0.6263	0	1	1	3354	103_Sato_EPG7_GFPtrap_Tryp_1.raw	87710.9	14.49
[K].VSTYQGMEESFYQPMAASTIQVATSPSELEVER.[S]	1xPhospho [S25(98.5)]	1	1	4	T08A9.1	T08A9.1 [1180-1212]	T08A9.1 1xPhospho [S1204(98.5)]	0	3745.66	0	0.909	2.43	92.59
Confidence	Identifying Node	Modifications	# Proteins	Master Protein Accessions	Protein Accessions	# Missed Cleavages	Charge	DeltaScore	DeltaCn	Rank	Search Engine Rank	First Scan	Spectrum File	Precursor Abundance	Apex RT [min]
High	Sequest HT (A8)	T24(Phospho)	1	T08A9.1	T08A9.1	0	3	0.0041	0	1	1	36815	103_Sato_EPG7_GFPtrap_Tryp_1.raw	418235	92.58
High	Sequest HT (A8)	S25(Phospho)	1	T08A9.1	T08A9.1	0	3	0.024	0	1	1	34341	105_Sato_EPG7_GFPtrap_Tryp_2.raw	322528	92.6
High	Sequest HT (A8)	Y4(Phospho)	1	T08A9.1	T08A9.1	0	3	0.2119	0	1	1	34434	105_Sato_EPG7_GFPtrap_Tryp_2.raw	322528	92.6
High	Sequest HT (A8)	T24(Phospho)	1	T08A9.1	T08A9.1	0	3	0.4898	0	1	1	36714	103_Sato_EPG7_GFPtrap_Tryp_1.raw	418235	92.58
[K].VCAETLQMCAR.[L]	2xCarbamidomethyl [C2; C9]	1	1	4	T08A9.1	T08A9.1 [131-141]		0	1338.6	0	0.905	2.85	37.36
Confidence	Identifying Node	Modifications	# Proteins	Master Protein Accessions	Protein Accessions	# Missed Cleavages	Charge	DeltaScore	DeltaCn	Rank	Search Engine Rank	First Scan	Spectrum File	Precursor Abundance	Apex RT [min]
High	Sequest HT (A8)	C2(Carbamidomethyl); C9(Carbamidomethyl)	1	T08A9.1	T08A9.1	0	2	0.7045	0	1	1	11398	105_Sato_EPG7_GFPtrap_Tryp_2.raw	6.45778e+06	37.47
High	Sequest HT (A8)	C2(Carbamidomethyl); C9(Carbamidomethyl)	1	T08A9.1	T08A9.1	0	2	0.6958	0	1	1	11485	105_Sato_EPG7_GFPtrap_Tryp_2.raw	6.45778e+06	37.47
High	Sequest HT (A8)	C2(Carbamidomethyl); C9(Carbamidomethyl)	1	T08A9.1	T08A9.1	0	2	0.7328	0	1	1	12079	103_Sato_EPG7_GFPtrap_Tryp_1.raw	8.34092e+06	37.25
High	Sequest HT (A8)	C2(Carbamidomethyl); C9(Carbamidomethyl)	1	T08A9.1	T08A9.1	0	2	0.7439	0	1	1	12181	103_Sato_EPG7_GFPtrap_Tryp_1.raw	8.34092e+06	37.25
[R].AELEKEFK.[Q]		1	1	6	T08A9.1	T08A9.1 [887-894]		1	993.525	0	0.905	1.98	22.24
Confidence	Identifying Node	Modifications	# Proteins	Master Protein Accessions	Protein Accessions	# Missed Cleavages	Charge	DeltaScore	DeltaCn	Rank	Search Engine Rank	First Scan	Spectrum File	Precursor Abundance	Apex RT [min]
High	Sequest HT (A8)		1	T08A9.1	T08A9.1	1	2	0.5945	0	1	1	5726	105_Sato_EPG7_GFPtrap_Tryp_2.raw	7599239	22.44
High	Sequest HT (A8)		1	T08A9.1	T08A9.1	1	2	0.6851	0	1	1	5817	105_Sato_EPG7_GFPtrap_Tryp_2.raw	7599239	22.44
High	Sequest HT (A8)		1	T08A9.1	T08A9.1	1	2	0.5339	0	1	1	5896	103_Sato_EPG7_GFPtrap_Tryp_1.raw	9811634	22.04
High	Sequest HT (A8)		1	T08A9.1	T08A9.1	1	2	0.697	0	1	1	5993	103_Sato_EPG7_GFPtrap_Tryp_1.raw	9811634	22.04
High	Sequest HT (A8)		1	T08A9.1	T08A9.1	1	2	0.677	0	1	1	5636	105_Sato_EPG7_GFPtrap_Tryp_2.raw	7599239	22.44
High	Sequest HT (A8)		1	T08A9.1	T08A9.1	1	2	0.5682	0	1	1	5786	103_Sato_EPG7_GFPtrap_Tryp_1.raw	9811634	22.04
[K].CTLFDFIAMADPEASLDGLPDLVNEK.[I]	1xCarbamidomethyl [C1]; 1xOxidation [M9]	1	1	6	T08A9.1	T08A9.1 [232-257]		0	2897.36	0	0.903	4.2	107.98
Confidence	Identifying Node	Modifications	# Proteins	Master Protein Accessions	Protein Accessions	# Missed Cleavages	Charge	DeltaScore	DeltaCn	Rank	Search Engine Rank	First Scan	Spectrum File	Precursor Abundance	Apex RT [min]
High	Sequest HT (A8)	C1(Carbamidomethyl); M9(Oxidation)	1	T08A9.1	T08A9.1	0	3	0.5272	0	1	1	42910	103_Sato_EPG7_GFPtrap_Tryp_1.raw	167943	109.13
High	Sequest HT (A8)	C1(Carbamidomethyl); M9(Oxidation)	1	T08A9.1	T08A9.1	0	2	0.7762	0	1	1	42317	103_Sato_EPG7_GFPtrap_Tryp_1.raw
High	Sequest HT (A8)	C1(Carbamidomethyl); M9(Oxidation)	1	T08A9.1	T08A9.1	0	3	0.5996	0	1	1	42306	103_Sato_EPG7_GFPtrap_Tryp_1.raw	1.89471e+06	107.99
High	Sequest HT (A8)	C1(Carbamidomethyl); M9(Oxidation)	1	T08A9.1	T08A9.1	0	3	0.7004	0	1	1	39498	105_Sato_EPG7_GFPtrap_Tryp_2.raw	1.4827e+06	107.96
High	Sequest HT (A8)	C1(Carbamidomethyl); M9(Oxidation)	1	T08A9.1	T08A9.1	0	2	0.7528	0	1	1	39510	105_Sato_EPG7_GFPtrap_Tryp_2.raw
High	Sequest HT (A8)	C1(Carbamidomethyl); M9(Oxidation)	1	T08A9.1	T08A9.1	0	3	0.5522	0	1	1	40056	105_Sato_EPG7_GFPtrap_Tryp_2.raw	117142	109.14
[R].DALPELEPFLK.[V]		1	1	8	T08A9.1	T08A9.1 [510-520]		0	1271.69	0	0.9	2.05	81.99
Confidence	Identifying Node	Modifications	# Proteins	Master Protein Accessions	Protein Accessions	# Missed Cleavages	Charge	DeltaScore	DeltaCn	Rank	Search Engine Rank	First Scan	Spectrum File	Precursor Abundance	Apex RT [min]
High	Sequest HT (A8)		1	T08A9.1	T08A9.1	0	2	0.657	0	1	1	31912	103_Sato_EPG7_GFPtrap_Tryp_1.raw	16407744	82.01
High	Sequest HT (A8)		1	T08A9.1	T08A9.1	0	2	0.64	0	1	1	32034	103_Sato_EPG7_GFPtrap_Tryp_1.raw	16407744	82.01
High	Sequest HT (A8)		1	T08A9.1	T08A9.1	0	2	0.636	0	1	1	32166	103_Sato_EPG7_GFPtrap_Tryp_1.raw	16407744	82.01
High	Sequest HT (A8)		1	T08A9.1	T08A9.1	0	2	0.5798	0	1	1	32297	103_Sato_EPG7_GFPtrap_Tryp_1.raw	16407744	82.01
High	Sequest HT (A8)		1	T08A9.1	T08A9.1	0	2	0.6435	0	1	1	29961	105_Sato_EPG7_GFPtrap_Tryp_2.raw	12768685	81.98
High	Sequest HT (A8)		1	T08A9.1	T08A9.1	0	2	0.5268	0	1	1	30085	105_Sato_EPG7_GFPtrap_Tryp_2.raw	12768685	81.98
High	Sequest HT (A8)		1	T08A9.1	T08A9.1	0	2	0.6272	0	1	1	29843	105_Sato_EPG7_GFPtrap_Tryp_2.raw	12768685	81.98
High	Sequest HT (A8)		1	T08A9.1	T08A9.1	0	2	0.6449	0	1	1	29715	105_Sato_EPG7_GFPtrap_Tryp_2.raw	12768685	81.98
[K].TLEIENR.[V]		1	1	3	T08A9.1	T08A9.1 [918-924]		0	874.463	0	0.89	1.88	23.27
Confidence	Identifying Node	Modifications	# Proteins	Master Protein Accessions	Protein Accessions	# Missed Cleavages	Charge	DeltaScore	DeltaCn	Rank	Search Engine Rank	First Scan	Spectrum File	Precursor Abundance	Apex RT [min]
High	Sequest HT (A8)		1	T08A9.1	T08A9.1	0	2	0.4682	0	1	1	6030	105_Sato_EPG7_GFPtrap_Tryp_2.raw	21143538	23.4
High	Sequest HT (A8)		1	T08A9.1	T08A9.1	0	2	0.5213	0	1	1	6132	105_Sato_EPG7_GFPtrap_Tryp_2.raw	21143538	23.4
High	Sequest HT (A8)		1	T08A9.1	T08A9.1	0	2	0.3673	0	1	1	6211	103_Sato_EPG7_GFPtrap_Tryp_1.raw	26840368	23.14
[R].LCLPAMNLLVSVQDIK.[I]	1xCarbamidomethyl [C2]	1	1	12	T08A9.1	T08A9.1 [1224-1239]		0	1813.99	0	0.87	2.78	101.13
Confidence	Identifying Node	Modifications	# Proteins	Master Protein Accessions	Protein Accessions	# Missed Cleavages	Charge	DeltaScore	DeltaCn	Rank	Search Engine Rank	First Scan	Spectrum File	Precursor Abundance	Apex RT [min]
High	Sequest HT (A8)	C2(Carbamidomethyl)	1	T08A9.1	T08A9.1	0	2	0.753	0	1	1	39780	103_Sato_EPG7_GFPtrap_Tryp_1.raw	181494	101.15
High	Sequest HT (A8)	C2(Carbamidomethyl)	1	T08A9.1	T08A9.1	0	3	0.5833	0	1	1	39583	103_Sato_EPG7_GFPtrap_Tryp_1.raw	167189	101.12
High	Sequest HT (A8)	C2(Carbamidomethyl)	1	T08A9.1	T08A9.1	0	2	0.5778	0	1	1	39604	103_Sato_EPG7_GFPtrap_Tryp_1.raw	181494	101.15
High	Sequest HT (A8)	C2(Carbamidomethyl)	1	T08A9.1	T08A9.1	0	3	0.7007	0	1	1	39673	103_Sato_EPG7_GFPtrap_Tryp_1.raw	167189	101.12
High	Sequest HT (A8)	C2(Carbamidomethyl)	1	T08A9.1	T08A9.1	0	2	0.7446	0	1	1	39692	103_Sato_EPG7_GFPtrap_Tryp_1.raw	181494	101.15
High	Sequest HT (A8)	C2(Carbamidomethyl)	1	T08A9.1	T08A9.1	0	3	0.6755	0	1	1	39759	103_Sato_EPG7_GFPtrap_Tryp_1.raw	167189	101.12
High	Sequest HT (A8)	C2(Carbamidomethyl)	1	T08A9.1	T08A9.1	0	2	0.718	0	1	1	37104	105_Sato_EPG7_GFPtrap_Tryp_2.raw	126201	101.17
High	Sequest HT (A8)	C2(Carbamidomethyl)	1	T08A9.1	T08A9.1	0	3	0.7905	0	1	1	37105	105_Sato_EPG7_GFPtrap_Tryp_2.raw	154510	101.14
High	Sequest HT (A8)	C2(Carbamidomethyl)	1	T08A9.1	T08A9.1	0	2	0.7012	0	1	1	37183	105_Sato_EPG7_GFPtrap_Tryp_2.raw	126201	101.17
High	Sequest HT (A8)	C2(Carbamidomethyl)	1	T08A9.1	T08A9.1	0	3	0.7017	0	1	1	37192	105_Sato_EPG7_GFPtrap_Tryp_2.raw	154510	101.14
High	Sequest HT (A8)	C2(Carbamidomethyl)	1	T08A9.1	T08A9.1	0	3	0.5197	0	1	1	37024	105_Sato_EPG7_GFPtrap_Tryp_2.raw	154510	101.14
High	Sequest HT (A8)	C2(Carbamidomethyl)	1	T08A9.1	T08A9.1	0	2	0.6879	0	1	1	37023	105_Sato_EPG7_GFPtrap_Tryp_2.raw	126201	101.17
[K].YDTDLPNIAK.[E]		1	1	9	T08A9.1	T08A9.1 [493-502]		0	1149.58	0	0.868	2.5	47.22
Confidence	Identifying Node	Modifications	# Proteins	Master Protein Accessions	Protein Accessions	# Missed Cleavages	Charge	DeltaScore	DeltaCn	Rank	Search Engine Rank	First Scan	Spectrum File	Precursor Abundance	Apex RT [min]
High	Sequest HT (A8)		1	T08A9.1	T08A9.1	0	2	0.604	0	1	1	15048	105_Sato_EPG7_GFPtrap_Tryp_2.raw	19973198	47.21
High	Sequest HT (A8)		1	T08A9.1	T08A9.1	0	2	0.6524	0	1	1	15098	105_Sato_EPG7_GFPtrap_Tryp_2.raw	19973198	47.21
High	Sequest HT (A8)		1	T08A9.1	T08A9.1	0	2	0.68	0	1	1	15203	105_Sato_EPG7_GFPtrap_Tryp_2.raw	19973198	47.21
High	Sequest HT (A8)		1	T08A9.1	T08A9.1	0	2	0.8028	0	1	1	15323	105_Sato_EPG7_GFPtrap_Tryp_2.raw	19973198	47.21
High	Sequest HT (A8)		1	T08A9.1	T08A9.1	0	2	0.4822	0	1	1	16473	103_Sato_EPG7_GFPtrap_Tryp_1.raw	24664758	47.23
High	Sequest HT (A8)		1	T08A9.1	T08A9.1	0	2	0.7186	0	1	1	16606	103_Sato_EPG7_GFPtrap_Tryp_1.raw	24664758	47.23
High	Sequest HT (A8)		1	T08A9.1	T08A9.1	0	2	0.6897	0	1	1	16356	103_Sato_EPG7_GFPtrap_Tryp_1.raw	24664758	47.23
High	Sequest HT (A8)		1	T08A9.1	T08A9.1	0	2	0.5196	0	1	1	15466	105_Sato_EPG7_GFPtrap_Tryp_2.raw	100197	47.75
High	Sequest HT (A8)		1	T08A9.1	T08A9.1	0	2	0.6091	0	1	1	16258	103_Sato_EPG7_GFPtrap_Tryp_1.raw	24664758	47.23
[R].EKEQLESLIR.[Q]		1	1	9	T08A9.1	T08A9.1 [943-952]		1	1244.68	0	0.863	2.37	42.69
Confidence	Identifying Node	Modifications	# Proteins	Master Protein Accessions	Protein Accessions	# Missed Cleavages	Charge	DeltaScore	DeltaCn	Rank	Search Engine Rank	First Scan	Spectrum File	Precursor Abundance	Apex RT [min]
High	Sequest HT (A8)		1	T08A9.1	T08A9.1	1	2	0.749	0	1	1	13381	105_Sato_EPG7_GFPtrap_Tryp_2.raw	14624598	42.78
High	Sequest HT (A8)		1	T08A9.1	T08A9.1	1	2	0.7811	0	1	1	13495	105_Sato_EPG7_GFPtrap_Tryp_2.raw	14624598	42.78
High	Sequest HT (A8)		1	T08A9.1	T08A9.1	1	2	0.7389	0	1	1	14340	103_Sato_EPG7_GFPtrap_Tryp_1.raw	17009286	42.6
High	Sequest HT (A8)		1	T08A9.1	T08A9.1	1	2	0.7848	0	1	1	14471	103_Sato_EPG7_GFPtrap_Tryp_1.raw	17009286	42.6
High	Sequest HT (A8)		1	T08A9.1	T08A9.1	1	3	0.4015	0	1	1	13598	105_Sato_EPG7_GFPtrap_Tryp_2.raw	12334244	42.77
High	Sequest HT (A8)		1	T08A9.1	T08A9.1	1	3	0.4211	0	1	1	14284	103_Sato_EPG7_GFPtrap_Tryp_1.raw	16189194	42.6
High	Sequest HT (A8)		1	T08A9.1	T08A9.1	1	3	0.4126	0	1	1	14416	103_Sato_EPG7_GFPtrap_Tryp_1.raw	16189194	42.6
High	Sequest HT (A8)		1	T08A9.1	T08A9.1	1	3	0.3204	0	1	1	13484	105_Sato_EPG7_GFPtrap_Tryp_2.raw	12334244	42.77
High	Sequest HT (A8)		1	T08A9.1	T08A9.1	1	3	0.5476	0	1	1	14543	103_Sato_EPG7_GFPtrap_Tryp_1.raw	16189194	42.6
[K].CAQFSTDEEK.[S]	1xCarbamidomethyl [C1]	1	1	3	T08A9.1	T08A9.1 [447-456]		0	1214.5	0	0.863	2.75	19.44
Confidence	Identifying Node	Modifications	# Proteins	Master Protein Accessions	Protein Accessions	# Missed Cleavages	Charge	DeltaScore	DeltaCn	Rank	Search Engine Rank	First Scan	Spectrum File	Precursor Abundance	Apex RT [min]
High	Sequest HT (A8)	C1(Carbamidomethyl)	1	T08A9.1	T08A9.1	0	2	0.7055	0	1	1	4737	105_Sato_EPG7_GFPtrap_Tryp_2.raw	3.48392e+06	19.47
High	Sequest HT (A8)	C1(Carbamidomethyl)	1	T08A9.1	T08A9.1	0	2	0.6853	0	1	1	4808	105_Sato_EPG7_GFPtrap_Tryp_2.raw	3.48392e+06	19.47
High	Sequest HT (A8)	C1(Carbamidomethyl)	1	T08A9.1	T08A9.1	0	2	0.6527	0	1	1	4853	103_Sato_EPG7_GFPtrap_Tryp_1.raw	4288392	19.41
[K].CAQFSTDEEKSR.[E]	1xCarbamidomethyl [C1]	1	1	5	T08A9.1	T08A9.1 [447-458]		1	1457.63	0	0.858	3.47	16.97
Confidence	Identifying Node	Modifications	# Proteins	Master Protein Accessions	Protein Accessions	# Missed Cleavages	Charge	DeltaScore	DeltaCn	Rank	Search Engine Rank	First Scan	Spectrum File	Precursor Abundance	Apex RT [min]
High	Sequest HT (A8)	C1(Carbamidomethyl)	1	T08A9.1	T08A9.1	1	3	0.7851	0	1	1	4081	105_Sato_EPG7_GFPtrap_Tryp_2.raw	401042	17.1
High	Sequest HT (A8)	C1(Carbamidomethyl)	1	T08A9.1	T08A9.1	1	2	0.5887	0	1	1	4105	105_Sato_EPG7_GFPtrap_Tryp_2.raw	153481	17.07
High	Sequest HT (A8)	C1(Carbamidomethyl)	1	T08A9.1	T08A9.1	1	3	0.7925	0	1	1	4154	105_Sato_EPG7_GFPtrap_Tryp_2.raw	401042	17.1
High	Sequest HT (A8)	C1(Carbamidomethyl)	1	T08A9.1	T08A9.1	1	2	0.6855	0	1	1	4112	103_Sato_EPG7_GFPtrap_Tryp_1.raw	199073	16.85
High	Sequest HT (A8)	C1(Carbamidomethyl)	1	T08A9.1	T08A9.1	1	3	1	0	1	1	4103	103_Sato_EPG7_GFPtrap_Tryp_1.raw	480194	16.84
[R].VLSSENESK.[S]		1	1	2	T08A9.1	T08A9.1 [925-933]		0	992.489	0	0.856	1.44	9.31
Confidence	Identifying Node	Modifications	# Proteins	Master Protein Accessions	Protein Accessions	# Missed Cleavages	Charge	DeltaScore	DeltaCn	Rank	Search Engine Rank	First Scan	Spectrum File	Precursor Abundance	Apex RT [min]
High	Sequest HT (A8)		1	T08A9.1	T08A9.1	0	2	0.7708	0	1	1	2059	105_Sato_EPG7_GFPtrap_Tryp_2.raw	283335	9.31
High	Sequest HT (A8)		1	T08A9.1	T08A9.1	0	2	0.6222	0	1	1	2010	103_Sato_EPG7_GFPtrap_Tryp_1.raw	346255	9.32
[R].YNLPIGTIVR.[R]		1	1	7	T08A9.1	T08A9.1 [1308-1317]		0	1145.67	0	0.852	2.2	64.49
Confidence	Identifying Node	Modifications	# Proteins	Master Protein Accessions	Protein Accessions	# Missed Cleavages	Charge	DeltaScore	DeltaCn	Rank	Search Engine Rank	First Scan	Spectrum File	Precursor Abundance	Apex RT [min]
High	Sequest HT (A8)		1	T08A9.1	T08A9.1	0	2	0.7735	0	1	1	22306	105_Sato_EPG7_GFPtrap_Tryp_2.raw	21256212	64.49
High	Sequest HT (A8)		1	T08A9.1	T08A9.1	0	2	0.7824	0	1	1	22056	105_Sato_EPG7_GFPtrap_Tryp_2.raw	21256212	64.49
High	Sequest HT (A8)		1	T08A9.1	T08A9.1	0	2	0.7773	0	1	1	22187	105_Sato_EPG7_GFPtrap_Tryp_2.raw	21256212	64.49
High	Sequest HT (A8)		1	T08A9.1	T08A9.1	0	2	0.788	0	1	1	23975	103_Sato_EPG7_GFPtrap_Tryp_1.raw	25851648	64.48
High	Sequest HT (A8)		1	T08A9.1	T08A9.1	0	2	0.8016	0	1	1	23861	103_Sato_EPG7_GFPtrap_Tryp_1.raw	25851648	64.48
High	Sequest HT (A8)		1	T08A9.1	T08A9.1	0	2	0.8189	0	1	1	23732	103_Sato_EPG7_GFPtrap_Tryp_1.raw	25851648	64.48
High	Sequest HT (A8)		1	T08A9.1	T08A9.1	0	2	0.6466	0	1	1	24151	103_Sato_EPG7_GFPtrap_Tryp_1.raw	25851648	64.48
[K].QHPSFGQTR.[V]		1	1	8	T08A9.1	T08A9.1 [537-545]		0	1057.52	0	0.848	1.65	13.81
Confidence	Identifying Node	Modifications	# Proteins	Master Protein Accessions	Protein Accessions	# Missed Cleavages	Charge	DeltaScore	DeltaCn	Rank	Search Engine Rank	First Scan	Spectrum File	Precursor Abundance	Apex RT [min]
High	Sequest HT (A8)		1	T08A9.1	T08A9.1	0	3	0.6091	0	1	1	3197	105_Sato_EPG7_GFPtrap_Tryp_2.raw	4.98053e+06	13.89
High	Sequest HT (A8)		1	T08A9.1	T08A9.1	0	3	0.5857	0	1	1	3174	103_Sato_EPG7_GFPtrap_Tryp_1.raw	6.08482e+06	13.74
High	Sequest HT (A8)		1	T08A9.1	T08A9.1	0	3	0.5515	0	1	1	3097	103_Sato_EPG7_GFPtrap_Tryp_1.raw	6.08482e+06	13.74
High	Sequest HT (A8)		1	T08A9.1	T08A9.1	0	2	0.4609	0	1	1	3243	103_Sato_EPG7_GFPtrap_Tryp_1.raw	5956376	13.74
High	Sequest HT (A8)		1	T08A9.1	T08A9.1	0	2	0.7071	0	1	1	3247	105_Sato_EPG7_GFPtrap_Tryp_2.raw	4.97359e+06	13.89
High	Sequest HT (A8)		1	T08A9.1	T08A9.1	0	2	0.5437	0	1	1	3089	103_Sato_EPG7_GFPtrap_Tryp_1.raw	5956376	13.74
High	Sequest HT (A8)		1	T08A9.1	T08A9.1	0	2	0.7059	0	1	1	3168	103_Sato_EPG7_GFPtrap_Tryp_1.raw	5956376	13.74
High	Sequest HT (A8)		1	T08A9.1	T08A9.1	0	2	0.6049	0	1	1	3177	105_Sato_EPG7_GFPtrap_Tryp_2.raw	4.97359e+06	13.89
[R].SHFNYSPAAWLSEDGGDSSPVPQPLMCRSPENALR.[E]	1xCarbamidomethyl [C27]; 1xPhospho [S29(100)]	1	1	2	T08A9.1	T08A9.1 [560-594]	T08A9.1 1xPhospho [S588(100)]	1	3952.74	0	0.841	4.35	83.17
Confidence	Identifying Node	Modifications	# Proteins	Master Protein Accessions	Protein Accessions	# Missed Cleavages	Charge	DeltaScore	DeltaCn	Rank	Search Engine Rank	First Scan	Spectrum File	Precursor Abundance	Apex RT [min]
High	Sequest HT (A8)	C27(Carbamidomethyl); S29(Phospho)	1	T08A9.1	T08A9.1	1	4	0.2322	0	1	1	32694	103_Sato_EPG7_GFPtrap_Tryp_1.raw	360448	83.12
High	Sequest HT (A8)	C27(Carbamidomethyl); S29(Phospho)	1	T08A9.1	T08A9.1	1	3	0.1551	0	1	1	32692	103_Sato_EPG7_GFPtrap_Tryp_1.raw	215522	83.12
[R].QCMLTIFENFSEFR.[N]	1xCarbamidomethyl [C2]; 1xOxidation [M3]	1	1	3	T08A9.1	T08A9.1 [340-353]		0	1837.82	0	0.832	2.73	87.51
Confidence	Identifying Node	Modifications	# Proteins	Master Protein Accessions	Protein Accessions	# Missed Cleavages	Charge	DeltaScore	DeltaCn	Rank	Search Engine Rank	First Scan	Spectrum File	Precursor Abundance	Apex RT [min]
High	Sequest HT (A8)	C2(Carbamidomethyl); M3(Oxidation)	1	T08A9.1	T08A9.1	0	2	0.7143	0	1	1	34644	103_Sato_EPG7_GFPtrap_Tryp_1.raw	215492	87.51
High	Sequest HT (A8)	C2(Carbamidomethyl); M3(Oxidation)	1	T08A9.1	T08A9.1	0	2	0.7173	0	1	1	32202	105_Sato_EPG7_GFPtrap_Tryp_2.raw	181486	87.51
High	Sequest HT (A8)	C2(Carbamidomethyl); M3(Oxidation)	1	T08A9.1	T08A9.1	0	2	0.6954	0	1	1	32310	105_Sato_EPG7_GFPtrap_Tryp_2.raw	181486	87.51
[R].DFEIIIHDGDKLK.[N]		1	1	23	T08A9.1	T08A9.1 [759-771]		1	1542.82	0	0.825	3.81	57.92
Confidence	Identifying Node	Modifications	# Proteins	Master Protein Accessions	Protein Accessions	# Missed Cleavages	Charge	DeltaScore	DeltaCn	Rank	Search Engine Rank	First Scan	Spectrum File	Precursor Abundance	Apex RT [min]
High	Sequest HT (A8)		1	T08A9.1	T08A9.1	1	2	0.6714	0	1	1	19233	105_Sato_EPG7_GFPtrap_Tryp_2.raw	997020	58.14
High	Sequest HT (A8)		1	T08A9.1	T08A9.1	1	3	0.5294	0	1	1	19239	105_Sato_EPG7_GFPtrap_Tryp_2.raw	5.73648e+06	58.13
High	Sequest HT (A8)		1	T08A9.1	T08A9.1	1	2	0.7244	0	1	1	19337	105_Sato_EPG7_GFPtrap_Tryp_2.raw	997020	58.14
High	Sequest HT (A8)		1	T08A9.1	T08A9.1	1	3	0.6	0	1	1	19340	105_Sato_EPG7_GFPtrap_Tryp_2.raw	5.73648e+06	58.13
High	Sequest HT (A8)		1	T08A9.1	T08A9.1	1	2	0.7339	0	1	1	19703	105_Sato_EPG7_GFPtrap_Tryp_2.raw	997020	58.14
High	Sequest HT (A8)		1	T08A9.1	T08A9.1	1	3	0.5248	0	1	1	19447	105_Sato_EPG7_GFPtrap_Tryp_2.raw	5.73648e+06	58.13
High	Sequest HT (A8)		1	T08A9.1	T08A9.1	1	2	0.6689	0	1	1	19449	105_Sato_EPG7_GFPtrap_Tryp_2.raw	997020	58.14
High	Sequest HT (A8)		1	T08A9.1	T08A9.1	1	3	0.6387	0	1	1	19572	105_Sato_EPG7_GFPtrap_Tryp_2.raw	5.73648e+06	58.13
High	Sequest HT (A8)		1	T08A9.1	T08A9.1	1	2	0.5	0	1	1	19579	105_Sato_EPG7_GFPtrap_Tryp_2.raw	997020	58.14
High	Sequest HT (A8)		1	T08A9.1	T08A9.1	1	3	0.5918	0	1	1	20622	103_Sato_EPG7_GFPtrap_Tryp_1.raw	6613880	57.7
High	Sequest HT (A8)		1	T08A9.1	T08A9.1	1	2	0.7569	0	1	1	20671	103_Sato_EPG7_GFPtrap_Tryp_1.raw	1.2443e+06	57.68
High	Sequest HT (A8)		1	T08A9.1	T08A9.1	1	3	0.5937	0	1	1	21107	103_Sato_EPG7_GFPtrap_Tryp_1.raw	6613880	57.7
High	Sequest HT (A8)		1	T08A9.1	T08A9.1	1	2	0.724	0	1	1	21038	103_Sato_EPG7_GFPtrap_Tryp_1.raw	1.2443e+06	57.68
High	Sequest HT (A8)		1	T08A9.1	T08A9.1	1	2	0.6667	0	1	1	21299	103_Sato_EPG7_GFPtrap_Tryp_1.raw	82363.2	58.82
High	Sequest HT (A8)		1	T08A9.1	T08A9.1	1	2	0.776	0	1	1	21193	103_Sato_EPG7_GFPtrap_Tryp_1.raw	82363.2	58.82
High	Sequest HT (A8)		1	T08A9.1	T08A9.1	1	3	0.6604	0	1	1	21231	103_Sato_EPG7_GFPtrap_Tryp_1.raw	6613880	57.7
High	Sequest HT (A8)		1	T08A9.1	T08A9.1	1	3	0.6262	0	1	1	20851	103_Sato_EPG7_GFPtrap_Tryp_1.raw	6613880	57.7
High	Sequest HT (A8)		1	T08A9.1	T08A9.1	1	2	0.6677	0	1	1	20791	103_Sato_EPG7_GFPtrap_Tryp_1.raw	1.2443e+06	57.68
High	Sequest HT (A8)		1	T08A9.1	T08A9.1	1	3	0.5941	0	1	1	20735	103_Sato_EPG7_GFPtrap_Tryp_1.raw	6613880	57.7
High	Sequest HT (A8)		1	T08A9.1	T08A9.1	1	2	0.6194	0	1	1	20916	103_Sato_EPG7_GFPtrap_Tryp_1.raw	1.2443e+06	57.68
High	Sequest HT (A8)		1	T08A9.1	T08A9.1	1	3	0.7031	0	1	1	20974	103_Sato_EPG7_GFPtrap_Tryp_1.raw	6613880	57.7
High	Sequest HT (A8)		1	T08A9.1	T08A9.1	1	3	0.5455	0	1	1	22034	103_Sato_EPG7_GFPtrap_Tryp_1.raw
High	Sequest HT (A8)		1	T08A9.1	T08A9.1	1	4	0.6497	0	1	1	19338	105_Sato_EPG7_GFPtrap_Tryp_2.raw	306066	58.14
[K].IHEIAMETIWLQALVR.[A]	1xOxidation [M6]	1	1	8	T08A9.1	T08A9.1 [1075-1090]		0	1939.05	0	0.819	1.95	85.8
Confidence	Identifying Node	Modifications	# Proteins	Master Protein Accessions	Protein Accessions	# Missed Cleavages	Charge	DeltaScore	DeltaCn	Rank	Search Engine Rank	First Scan	Spectrum File	Precursor Abundance	Apex RT [min]
High	Sequest HT (A8)	M6(Oxidation)	1	T08A9.1	T08A9.1	0	3	0.0649	0	1	1	33464	103_Sato_EPG7_GFPtrap_Tryp_1.raw	77797.1	85.06
High	Sequest HT (A8)	M6(Oxidation)	1	T08A9.1	T08A9.1	0	3	0.4597	0	1	1	33607	103_Sato_EPG7_GFPtrap_Tryp_1.raw	77797.1	85.06
High	Sequest HT (A8)	M6(Oxidation)	1	T08A9.1	T08A9.1	0	3	0.575	0	1	1	33777	103_Sato_EPG7_GFPtrap_Tryp_1.raw	123408	85.69
High	Sequest HT (A8)	M6(Oxidation)	1	T08A9.1	T08A9.1	0	3	0.5747	0	1	1	33946	103_Sato_EPG7_GFPtrap_Tryp_1.raw	123408	85.69
High	Sequest HT (A8)	M6(Oxidation)	1	T08A9.1	T08A9.1	0	3	0.5959	0	1	1	31116	105_Sato_EPG7_GFPtrap_Tryp_2.raw	73652.1	84.77
High	Sequest HT (A8)	M6(Oxidation)	1	T08A9.1	T08A9.1	0	3	0.3474	0	1	1	31227	105_Sato_EPG7_GFPtrap_Tryp_2.raw	73652.1	84.77
High	Sequest HT (A8)	M6(Oxidation)	1	T08A9.1	T08A9.1	0	3	0.6016	0	1	1	31336	105_Sato_EPG7_GFPtrap_Tryp_2.raw	64510.2	85.26
High	Sequest HT (A8)	M6(Oxidation)	1	T08A9.1	T08A9.1	0	3	0.6564	0	1	1	31656	105_Sato_EPG7_GFPtrap_Tryp_2.raw	73673	85.9
[R].SIPYVPSLQQLEGLDGPAPGSSAPISIPNSTSSR.[I]		1	1	7	T08A9.1	T08A9.1 [600-633]		0	3422.74	0	0.81	4.61	92.78
Confidence	Identifying Node	Modifications	# Proteins	Master Protein Accessions	Protein Accessions	# Missed Cleavages	Charge	DeltaScore	DeltaCn	Rank	Search Engine Rank	First Scan	Spectrum File	Precursor Abundance	Apex RT [min]
High	Sequest HT (A8)		1	T08A9.1	T08A9.1	0	3	0.7421	0	1	1	36827	103_Sato_EPG7_GFPtrap_Tryp_1.raw	1.51361e+06	92.76
High	Sequest HT (A8)		1	T08A9.1	T08A9.1	0	4	0.5667	0	1	1	36879	103_Sato_EPG7_GFPtrap_Tryp_1.raw	171293	92.8
High	Sequest HT (A8)		1	T08A9.1	T08A9.1	0	3	0.744	0	1	1	36932	103_Sato_EPG7_GFPtrap_Tryp_1.raw	1.51361e+06	92.76
High	Sequest HT (A8)		1	T08A9.1	T08A9.1	0	3	0.629	0	1	1	34306	105_Sato_EPG7_GFPtrap_Tryp_2.raw	1.26005e+06	92.8
High	Sequest HT (A8)		1	T08A9.1	T08A9.1	0	3	0.7067	0	1	1	34398	105_Sato_EPG7_GFPtrap_Tryp_2.raw	1.26005e+06	92.8
High	Sequest HT (A8)		1	T08A9.1	T08A9.1	0	3	0.6146	0	1	1	34501	105_Sato_EPG7_GFPtrap_Tryp_2.raw	1.26005e+06	92.8
High	Sequest HT (A8)		1	T08A9.1	T08A9.1	0	4	0.5031	0	1	1	34454	105_Sato_EPG7_GFPtrap_Tryp_2.raw	197081	92.78
[R].MSGFVVQNYDR.[L]	1xOxidation [M1]	1	1	8	T08A9.1	T08A9.1 [374-384]		0	1331.6	0	0.798	3.73	41.72
Confidence	Identifying Node	Modifications	# Proteins	Master Protein Accessions	Protein Accessions	# Missed Cleavages	Charge	DeltaScore	DeltaCn	Rank	Search Engine Rank	First Scan	Spectrum File	Precursor Abundance	Apex RT [min]
High	Sequest HT (A8)	M1(Oxidation)	1	T08A9.1	T08A9.1	0	2	0.6188	0	1	1	13503	105_Sato_EPG7_GFPtrap_Tryp_2.raw	169597	42.68
High	Sequest HT (A8)	M1(Oxidation)	1	T08A9.1	T08A9.1	0	2	0.7989	0	1	1	13030	105_Sato_EPG7_GFPtrap_Tryp_2.raw	2.89576e+06	41.65
High	Sequest HT (A8)	M1(Oxidation)	1	T08A9.1	T08A9.1	0	2	0.7571	0	1	1	13122	105_Sato_EPG7_GFPtrap_Tryp_2.raw	2.89576e+06	41.65
High	Sequest HT (A8)	M1(Oxidation)	1	T08A9.1	T08A9.1	0	2	0.7688	0	1	1	14045	103_Sato_EPG7_GFPtrap_Tryp_1.raw	2.77787e+06	41.78
High	Sequest HT (A8)	M1(Oxidation)	1	T08A9.1	T08A9.1	0	2	0.7628	0	1	1	13930	103_Sato_EPG7_GFPtrap_Tryp_1.raw	2.77787e+06	41.78
High	Sequest HT (A8)	M1(Oxidation)	1	T08A9.1	T08A9.1	0	2	0.761	0	1	1	14589	103_Sato_EPG7_GFPtrap_Tryp_1.raw	302724	42.59
High	Sequest HT (A8)	M1(Oxidation)	1	T08A9.1	T08A9.1	0	2	0.6456	0	1	1	14429	103_Sato_EPG7_GFPtrap_Tryp_1.raw	302724	42.59
High	Sequest HT (A8)	M1(Oxidation)	1	T08A9.1	T08A9.1	0	2	0.5116	0	1	1	14844	103_Sato_EPG7_GFPtrap_Tryp_1.raw	412129	43.21
[R].VVLNDIVQYEYK.[S]		1	1	9	T08A9.1	T08A9.1 [387-398]		0	1482.78	0	0.795	2.99	66.26
Confidence	Identifying Node	Modifications	# Proteins	Master Protein Accessions	Protein Accessions	# Missed Cleavages	Charge	DeltaScore	DeltaCn	Rank	Search Engine Rank	First Scan	Spectrum File	Precursor Abundance	Apex RT [min]
High	Sequest HT (A8)		1	T08A9.1	T08A9.1	0	2	0.837	0	1	1	22883	105_Sato_EPG7_GFPtrap_Tryp_2.raw	14952786	66.26
High	Sequest HT (A8)		1	T08A9.1	T08A9.1	0	3	0.6174	0	1	1	22971	105_Sato_EPG7_GFPtrap_Tryp_2.raw	684247	66.26
High	Sequest HT (A8)		1	T08A9.1	T08A9.1	0	2	0.741	0	1	1	23014	105_Sato_EPG7_GFPtrap_Tryp_2.raw	14952786	66.26
High	Sequest HT (A8)		1	T08A9.1	T08A9.1	0	2	0.7273	0	1	1	23132	105_Sato_EPG7_GFPtrap_Tryp_2.raw	14952786	66.26
High	Sequest HT (A8)		1	T08A9.1	T08A9.1	0	3	0.5886	0	1	1	24673	103_Sato_EPG7_GFPtrap_Tryp_1.raw	743876	66.28
High	Sequest HT (A8)		1	T08A9.1	T08A9.1	0	2	0.6745	0	1	1	24738	103_Sato_EPG7_GFPtrap_Tryp_1.raw	17002056	66.27
High	Sequest HT (A8)		1	T08A9.1	T08A9.1	0	3	0.5152	0	1	1	24811	103_Sato_EPG7_GFPtrap_Tryp_1.raw	743876	66.28
High	Sequest HT (A8)		1	T08A9.1	T08A9.1	0	2	0.7826	0	1	1	24868	103_Sato_EPG7_GFPtrap_Tryp_1.raw	17002056	66.27
High	Sequest HT (A8)		1	T08A9.1	T08A9.1	0	2	0.7811	0	1	1	24606	103_Sato_EPG7_GFPtrap_Tryp_1.raw	17002056	66.27
[K].LEAMNR.[E]		1	1	2	T08A9.1	T08A9.1 [937-942]		0	733.366	0	0.79	1.42	13.53
Confidence	Identifying Node	Modifications	# Proteins	Master Protein Accessions	Protein Accessions	# Missed Cleavages	Charge	DeltaScore	DeltaCn	Rank	Search Engine Rank	First Scan	Spectrum File	Precursor Abundance	Apex RT [min]
High	Sequest HT (A8)		1	T08A9.1	T08A9.1	0	2	0.1761	0	1	1	3052	103_Sato_EPG7_GFPtrap_Tryp_1.raw	272492	13.51
High	Sequest HT (A8)		1	T08A9.1	T08A9.1	0	2	0.2475	0	1	1	3103	105_Sato_EPG7_GFPtrap_Tryp_2.raw	241586	13.55
[R].SHFNYSPAAWLSEDGGDSSPVPQPLMCR.[S]	1xCarbamidomethyl [C27]	1	1	5	T08A9.1	T08A9.1 [560-587]		0	3105.38	0	0.789	3.62	80.73
Confidence	Identifying Node	Modifications	# Proteins	Master Protein Accessions	Protein Accessions	# Missed Cleavages	Charge	DeltaScore	DeltaCn	Rank	Search Engine Rank	First Scan	Spectrum File	Precursor Abundance	Apex RT [min]
High	Sequest HT (A8)	C27(Carbamidomethyl)	1	T08A9.1	T08A9.1	0	3	0.4898	0	1	1	31430	103_Sato_EPG7_GFPtrap_Tryp_1.raw	742368	80.84
High	Sequest HT (A8)	C27(Carbamidomethyl)	1	T08A9.1	T08A9.1	0	3	0.7719	0	1	1	31544	103_Sato_EPG7_GFPtrap_Tryp_1.raw	742368	80.84
High	Sequest HT (A8)	C27(Carbamidomethyl)	1	T08A9.1	T08A9.1	0	3	0.625	0	1	1	31659	103_Sato_EPG7_GFPtrap_Tryp_1.raw	742368	80.84
High	Sequest HT (A8)	C27(Carbamidomethyl)	1	T08A9.1	T08A9.1	0	3	0.5246	0	1	1	29204	105_Sato_EPG7_GFPtrap_Tryp_2.raw	659129	80.62
High	Sequest HT (A8)	C27(Carbamidomethyl)	1	T08A9.1	T08A9.1	0	3	0.7652	0	1	1	29308	105_Sato_EPG7_GFPtrap_Tryp_2.raw	659129	80.62
[R].SIPYVPSLQQLEGLDGPAPGSSAPISIPNSTSSR.[I]	1xPhospho [S1(100)]	1	1	9	T08A9.1	T08A9.1 [600-633]	T08A9.1 1xPhospho [S600(100)]	0	3502.71	0	0.788	2.75	98.52
Confidence	Identifying Node	Modifications	# Proteins	Master Protein Accessions	Protein Accessions	# Missed Cleavages	Charge	DeltaScore	DeltaCn	Rank	Search Engine Rank	First Scan	Spectrum File	Precursor Abundance	Apex RT [min]
High	Sequest HT (A8)	S21(Phospho)	1	T08A9.1	T08A9.1	0	3	0.0427	0	1	1	38770	103_Sato_EPG7_GFPtrap_Tryp_1.raw	632403	98.46
High	Sequest HT (A8)	S7(Phospho)	1	T08A9.1	T08A9.1	0	3	0.0218	0	1	1	38853	103_Sato_EPG7_GFPtrap_Tryp_1.raw	632403	98.46
High	Sequest HT (A8)	S22(Phospho)	1	T08A9.1	T08A9.1	0	3	0.0263	0	1	1	36355	105_Sato_EPG7_GFPtrap_Tryp_2.raw	638153	98.57
High	Sequest HT (A8)	Y4(Phospho)	1	T08A9.1	T08A9.1	0	4	0.0864	0	1	1	38831	103_Sato_EPG7_GFPtrap_Tryp_1.raw	102590	98.46
High	Sequest HT (A8)	Y4(Phospho)	1	T08A9.1	T08A9.1	0	3	0.1731	0	1	1	36427	105_Sato_EPG7_GFPtrap_Tryp_2.raw	638153	98.57
High	Sequest HT (A8)	S1(Phospho)	1	T08A9.1	T08A9.1	0	4	0.0455	0	1	1	36335	105_Sato_EPG7_GFPtrap_Tryp_2.raw	107974	98.65
High	Sequest HT (A8)	Y4(Phospho)	1	T08A9.1	T08A9.1	0	3	0.2603	0	1	1	38933	103_Sato_EPG7_GFPtrap_Tryp_1.raw	632403	98.46
High	Sequest HT (A8)	S22(Phospho)	1	T08A9.1	T08A9.1	0	3	0.0508	0	1	1	36274	105_Sato_EPG7_GFPtrap_Tryp_2.raw	638153	98.57
High	Sequest HT (A8)	S21(Phospho)	1	T08A9.1	T08A9.1	0	3	0.0182	0	1	1	39416	103_Sato_EPG7_GFPtrap_Tryp_1.raw	132827	100.16
[K].VSTYQGMEESFYQPMAASTIQVATSPSELEVER.[S]	1xOxidation [M]	1	1	4	T08A9.1	T08A9.1 [1180-1212]		0	3681.69	0	0.781	1.88	82.31
Confidence	Identifying Node	Modifications	# Proteins	Master Protein Accessions	Protein Accessions	# Missed Cleavages	Charge	DeltaScore	DeltaCn	Rank	Search Engine Rank	First Scan	Spectrum File	Precursor Abundance	Apex RT [min]
High	Sequest HT (A8)	M15(Oxidation)	1	T08A9.1	T08A9.1	0	3	0.5232	0	1	1	31315	103_Sato_EPG7_GFPtrap_Tryp_1.raw	386539	80.45
High	Sequest HT (A8)	M15(Oxidation)	1	T08A9.1	T08A9.1	0	3	0.0414	0	1	1	31422	103_Sato_EPG7_GFPtrap_Tryp_1.raw	386539	80.45
High	Sequest HT (A8)	M7(Oxidation)	1	T08A9.1	T08A9.1	0	3	0.133	0	1	1	30143	105_Sato_EPG7_GFPtrap_Tryp_2.raw	459408	82.32
High	Sequest HT (A8)	M7(Oxidation)	1	T08A9.1	T08A9.1	0	3	0.6239	0	1	1	30017	105_Sato_EPG7_GFPtrap_Tryp_2.raw	459408	82.32
[R].SHFNYSPAAWLSEDGGDSSPVPQPLMCR.[S]	1xCarbamidomethyl [C27]; 1xPhospho [S/Y]	1	1	1	T08A9.1	T08A9.1 [560-587]		0	3185.35	0	0.778	0.71	84.56
Confidence	Identifying Node	Modifications	# Proteins	Master Protein Accessions	Protein Accessions	# Missed Cleavages	Charge	DeltaScore	DeltaCn	Rank	Search Engine Rank	First Scan	Spectrum File	Precursor Abundance	Apex RT [min]
High	Sequest HT (A8)	S12(Phospho); C27(Carbamidomethyl)	1	T08A9.1	T08A9.1	0	3	0.0141	0	1	1	31042	105_Sato_EPG7_GFPtrap_Tryp_2.raw	115936	84.55
[K].KDEAFAR.[Q]		1	1	2	T08A9.1	T08A9.1 [908-914]		1	836.426	0	0.778	1.87	9.98
Confidence	Identifying Node	Modifications	# Proteins	Master Protein Accessions	Protein Accessions	# Missed Cleavages	Charge	DeltaScore	DeltaCn	Rank	Search Engine Rank	First Scan	Spectrum File	Precursor Abundance	Apex RT [min]
High	Sequest HT (A8)		1	T08A9.1	T08A9.1	1	2	0.6096	0	1	1	2206	105_Sato_EPG7_GFPtrap_Tryp_2.raw	1.39912e+06	10.01
High	Sequest HT (A8)		1	T08A9.1	T08A9.1	1	2	0.6376	0	1	1	2153	103_Sato_EPG7_GFPtrap_Tryp_1.raw	1554109	9.94
[K].VTLPNVASK.[L]		1	1	9	T08A9.1	T08A9.1 [521-529]		0	928.546	0	0.776	1.85	36.4
Confidence	Identifying Node	Modifications	# Proteins	Master Protein Accessions	Protein Accessions	# Missed Cleavages	Charge	DeltaScore	DeltaCn	Rank	Search Engine Rank	First Scan	Spectrum File	Precursor Abundance	Apex RT [min]
High	Sequest HT (A8)		1	T08A9.1	T08A9.1	0	2	0.6788	0	1	1	11048	105_Sato_EPG7_GFPtrap_Tryp_2.raw	13493470	36.42
High	Sequest HT (A8)		1	T08A9.1	T08A9.1	0	2	0.6667	0	1	1	11156	105_Sato_EPG7_GFPtrap_Tryp_2.raw	13493470	36.42
High	Sequest HT (A8)		1	T08A9.1	T08A9.1	0	2	0.6961	0	1	1	10939	105_Sato_EPG7_GFPtrap_Tryp_2.raw	13493470	36.42
High	Sequest HT (A8)		1	T08A9.1	T08A9.1	0	2	0.5771	0	1	1	11981	103_Sato_EPG7_GFPtrap_Tryp_1.raw	14940711	36.37
High	Sequest HT (A8)		1	T08A9.1	T08A9.1	0	2	0.6378	0	1	1	11688	103_Sato_EPG7_GFPtrap_Tryp_1.raw	14940711	36.37
High	Sequest HT (A8)		1	T08A9.1	T08A9.1	0	2	0.6965	0	1	1	11795	103_Sato_EPG7_GFPtrap_Tryp_1.raw	14940711	36.37
High	Sequest HT (A8)		1	T08A9.1	T08A9.1	0	2	0.6215	0	1	1	11891	103_Sato_EPG7_GFPtrap_Tryp_1.raw	14940711	36.37
High	Sequest HT (A8)		1	T08A9.1	T08A9.1	0	2	0.6408	0	1	1	11573	103_Sato_EPG7_GFPtrap_Tryp_1.raw	14940711	36.37
High	Sequest HT (A8)		1	T08A9.1	T08A9.1	0	2	0.6688	0	1	1	10828	105_Sato_EPG7_GFPtrap_Tryp_2.raw	13493470	36.42
[R].ISDLTFLDESGTTPDGNK.[S]		1	1	9	T08A9.1	T08A9.1 [41-58]		0	1909.9	0	0.757	4.14	64.91
Confidence	Identifying Node	Modifications	# Proteins	Master Protein Accessions	Protein Accessions	# Missed Cleavages	Charge	DeltaScore	DeltaCn	Rank	Search Engine Rank	First Scan	Spectrum File	Precursor Abundance	Apex RT [min]
High	Sequest HT (A8)		1	T08A9.1	T08A9.1	0	2	0.8014	0	1	1	22401	105_Sato_EPG7_GFPtrap_Tryp_2.raw	15304063	64.93
High	Sequest HT (A8)		1	T08A9.1	T08A9.1	0	3	0.678	0	1	1	22404	105_Sato_EPG7_GFPtrap_Tryp_2.raw	1.61667e+06	64.94
High	Sequest HT (A8)		1	T08A9.1	T08A9.1	0	3	0.6769	0	1	1	22279	105_Sato_EPG7_GFPtrap_Tryp_2.raw	1.61667e+06	64.94
High	Sequest HT (A8)		1	T08A9.1	T08A9.1	0	2	0.7752	0	1	1	22277	105_Sato_EPG7_GFPtrap_Tryp_2.raw	15304063	64.93
High	Sequest HT (A8)		1	T08A9.1	T08A9.1	0	2	0.7169	0	1	1	24512	103_Sato_EPG7_GFPtrap_Tryp_1.raw	285205	65.77
High	Sequest HT (A8)		1	T08A9.1	T08A9.1	0	3	0.4902	0	1	1	23946	103_Sato_EPG7_GFPtrap_Tryp_1.raw	1.68025e+06	64.87
High	Sequest HT (A8)		1	T08A9.1	T08A9.1	0	2	0.7303	0	1	1	23959	103_Sato_EPG7_GFPtrap_Tryp_1.raw	16537738	64.89
High	Sequest HT (A8)		1	T08A9.1	T08A9.1	0	3	0.7059	0	1	1	24072	103_Sato_EPG7_GFPtrap_Tryp_1.raw	1.68025e+06	64.87
High	Sequest HT (A8)		1	T08A9.1	T08A9.1	0	2	0.7681	0	1	1	24088	103_Sato_EPG7_GFPtrap_Tryp_1.raw	16537738	64.89
[K].IYMELPER.[A]		1	1	7	T08A9.1	T08A9.1 [117-124]		0	1050.53	0	0.754	1.92	50.42
Confidence	Identifying Node	Modifications	# Proteins	Master Protein Accessions	Protein Accessions	# Missed Cleavages	Charge	DeltaScore	DeltaCn	Rank	Search Engine Rank	First Scan	Spectrum File	Precursor Abundance	Apex RT [min]
High	Sequest HT (A8)		1	T08A9.1	T08A9.1	0	2	0.5907	0	1	1	16552	105_Sato_EPG7_GFPtrap_Tryp_2.raw	12645790	50.54
High	Sequest HT (A8)		1	T08A9.1	T08A9.1	0	2	0.5838	0	1	1	16648	105_Sato_EPG7_GFPtrap_Tryp_2.raw	12645790	50.54
High	Sequest HT (A8)		1	T08A9.1	T08A9.1	0	2	0.5677	0	1	1	17810	103_Sato_EPG7_GFPtrap_Tryp_1.raw	13603987	50.3
High	Sequest HT (A8)		1	T08A9.1	T08A9.1	0	2	0.5621	0	1	1	17708	103_Sato_EPG7_GFPtrap_Tryp_1.raw	13603987	50.3
High	Sequest HT (A8)		1	T08A9.1	T08A9.1	0	2	0.5838	0	1	1	16443	105_Sato_EPG7_GFPtrap_Tryp_2.raw	12645790	50.54
High	Sequest HT (A8)		1	T08A9.1	T08A9.1	0	2	0.5824	0	1	1	17977	103_Sato_EPG7_GFPtrap_Tryp_1.raw	13603987	50.3
High	Sequest HT (A8)		1	T08A9.1	T08A9.1	0	2	0.5789	0	1	1	17895	103_Sato_EPG7_GFPtrap_Tryp_1.raw	13603987	50.3
[K].EYIKDLR.[D]		1	1	4	T08A9.1	T08A9.1 [503-509]		1	936.515	0	0.751	1.94	25.75
Confidence	Identifying Node	Modifications	# Proteins	Master Protein Accessions	Protein Accessions	# Missed Cleavages	Charge	DeltaScore	DeltaCn	Rank	Search Engine Rank	First Scan	Spectrum File	Precursor Abundance	Apex RT [min]
High	Sequest HT (A8)		1	T08A9.1	T08A9.1	1	2	0.2541	0	1	1	6992	105_Sato_EPG7_GFPtrap_Tryp_2.raw	2279824	25.76
High	Sequest HT (A8)		1	T08A9.1	T08A9.1	1	2	0.2113	0	1	1	7099	105_Sato_EPG7_GFPtrap_Tryp_2.raw	2279824	25.76
High	Sequest HT (A8)		1	T08A9.1	T08A9.1	1	2	0.2083	0	1	1	7426	103_Sato_EPG7_GFPtrap_Tryp_1.raw	2444990	25.75
High	Sequest HT (A8)		1	T08A9.1	T08A9.1	1	2	0.25	0	1	1	7297	103_Sato_EPG7_GFPtrap_Tryp_1.raw	2444990	25.75
[K].KEIENTQAECIK.[R]	1xCarbamidomethyl [C10]	1	1	8	T08A9.1	T08A9.1 [811-822]		1	1462.72	0	0.741	3.83	18.45
Confidence	Identifying Node	Modifications	# Proteins	Master Protein Accessions	Protein Accessions	# Missed Cleavages	Charge	DeltaScore	DeltaCn	Rank	Search Engine Rank	First Scan	Spectrum File	Precursor Abundance	Apex RT [min]
High	Sequest HT (A8)	C10(Carbamidomethyl)	1	T08A9.1	T08A9.1	1	2	0.5876	0	1	1	4453	105_Sato_EPG7_GFPtrap_Tryp_2.raw	1.39921e+06	18.45
High	Sequest HT (A8)	C10(Carbamidomethyl)	1	T08A9.1	T08A9.1	1	3	0.6258	0	1	1	4522	105_Sato_EPG7_GFPtrap_Tryp_2.raw	2.07526e+06	18.44
High	Sequest HT (A8)	C10(Carbamidomethyl)	1	T08A9.1	T08A9.1	1	2	0.6971	0	1	1	4525	105_Sato_EPG7_GFPtrap_Tryp_2.raw	1.39921e+06	18.45
High	Sequest HT (A8)	C10(Carbamidomethyl)	1	T08A9.1	T08A9.1	1	3	0.6486	0	1	1	4618	103_Sato_EPG7_GFPtrap_Tryp_1.raw	2.30149e+06	18.46
High	Sequest HT (A8)	C10(Carbamidomethyl)	1	T08A9.1	T08A9.1	1	2	0.6567	0	1	1	4542	103_Sato_EPG7_GFPtrap_Tryp_1.raw	1.37155e+06	18.48
High	Sequest HT (A8)	C10(Carbamidomethyl)	1	T08A9.1	T08A9.1	1	3	0.6269	0	1	1	4538	103_Sato_EPG7_GFPtrap_Tryp_1.raw	2.30149e+06	18.46
High	Sequest HT (A8)	C10(Carbamidomethyl)	1	T08A9.1	T08A9.1	1	2	0.6727	0	1	1	4626	103_Sato_EPG7_GFPtrap_Tryp_1.raw	1.37155e+06	18.48
High	Sequest HT (A8)	C10(Carbamidomethyl)	1	T08A9.1	T08A9.1	1	3	0.6115	0	1	1	4451	105_Sato_EPG7_GFPtrap_Tryp_2.raw	2.07526e+06	18.44
[K].RFSQLEFSLK.[S]		1	1	6	T08A9.1	T08A9.1 [294-303]		1	1254.68	0	0.74	2.93	56.86
Confidence	Identifying Node	Modifications	# Proteins	Master Protein Accessions	Protein Accessions	# Missed Cleavages	Charge	DeltaScore	DeltaCn	Rank	Search Engine Rank	First Scan	Spectrum File	Precursor Abundance	Apex RT [min]
High	Sequest HT (A8)		1	T08A9.1	T08A9.1	1	2	0.3029	0	1	1	19028	105_Sato_EPG7_GFPtrap_Tryp_2.raw	892174	56.88
High	Sequest HT (A8)		1	T08A9.1	T08A9.1	1	2	0.4642	0	1	1	18869	105_Sato_EPG7_GFPtrap_Tryp_2.raw	892174	56.88
High	Sequest HT (A8)		1	T08A9.1	T08A9.1	1	2	0.4406	0	1	1	18948	105_Sato_EPG7_GFPtrap_Tryp_2.raw	892174	56.88
High	Sequest HT (A8)		1	T08A9.1	T08A9.1	1	2	0.4815	0	1	1	20275	103_Sato_EPG7_GFPtrap_Tryp_1.raw	942184	56.84
High	Sequest HT (A8)		1	T08A9.1	T08A9.1	1	2	0.2126	0	1	1	20477	103_Sato_EPG7_GFPtrap_Tryp_1.raw	942184	56.84
High	Sequest HT (A8)		1	T08A9.1	T08A9.1	1	2	0.4453	0	1	1	20374	103_Sato_EPG7_GFPtrap_Tryp_1.raw	942184	56.84
[R].VKELGESVESLETELENKK.[S]		1	1	6	T08A9.1	T08A9.1 [774-792]		2	2161.12	0	0.738	5.18	64.32
Confidence	Identifying Node	Modifications	# Proteins	Master Protein Accessions	Protein Accessions	# Missed Cleavages	Charge	DeltaScore	DeltaCn	Rank	Search Engine Rank	First Scan	Spectrum File	Precursor Abundance	Apex RT [min]
High	Sequest HT (A8)		1	T08A9.1	T08A9.1	2	3	0.7548	0	1	1	22008	105_Sato_EPG7_GFPtrap_Tryp_2.raw	9329939	64.4
High	Sequest HT (A8)		1	T08A9.1	T08A9.1	2	4	0.6772	0	1	1	22064	105_Sato_EPG7_GFPtrap_Tryp_2.raw	5.16221e+06	64.4
High	Sequest HT (A8)		1	T08A9.1	T08A9.1	2	2	0.7405	0	1	1	22092	105_Sato_EPG7_GFPtrap_Tryp_2.raw	929139	64.4
High	Sequest HT (A8)		1	T08A9.1	T08A9.1	2	3	0.804	0	1	1	22137	105_Sato_EPG7_GFPtrap_Tryp_2.raw	9329939	64.4
High	Sequest HT (A8)		1	T08A9.1	T08A9.1	2	3	0.8069	0	1	1	23746	103_Sato_EPG7_GFPtrap_Tryp_1.raw	10697513	64.25
High	Sequest HT (A8)		1	T08A9.1	T08A9.1	2	4	0.6818	0	1	1	23683	103_Sato_EPG7_GFPtrap_Tryp_1.raw	4.90946e+06	64.25
[K].IYMELPER.[A]	1xOxidation [M3]	1	1	8	T08A9.1	T08A9.1 [117-124]		0	1066.52	0	0.736	1.95	33.5
Confidence	Identifying Node	Modifications	# Proteins	Master Protein Accessions	Protein Accessions	# Missed Cleavages	Charge	DeltaScore	DeltaCn	Rank	Search Engine Rank	First Scan	Spectrum File	Precursor Abundance	Apex RT [min]
High	Sequest HT (A8)	M3(Oxidation)	1	T08A9.1	T08A9.1	0	2	0.6667	0	1	1	9902	105_Sato_EPG7_GFPtrap_Tryp_2.raw	1.97906e+06	33.56
High	Sequest HT (A8)	M3(Oxidation)	1	T08A9.1	T08A9.1	0	2	0.6973	0	1	1	9989	105_Sato_EPG7_GFPtrap_Tryp_2.raw	1.97906e+06	33.56
High	Sequest HT (A8)	M3(Oxidation)	1	T08A9.1	T08A9.1	0	2	0.701	0	1	1	10076	105_Sato_EPG7_GFPtrap_Tryp_2.raw	1.65615e+06	33.88
High	Sequest HT (A8)	M3(Oxidation)	1	T08A9.1	T08A9.1	0	2	0.6607	0	1	1	10529	103_Sato_EPG7_GFPtrap_Tryp_1.raw	2198442	33.44
High	Sequest HT (A8)	M3(Oxidation)	1	T08A9.1	T08A9.1	0	2	0.6923	0	1	1	10638	103_Sato_EPG7_GFPtrap_Tryp_1.raw	2198442	33.44
High	Sequest HT (A8)	M3(Oxidation)	1	T08A9.1	T08A9.1	0	2	0.6905	0	1	1	10729	103_Sato_EPG7_GFPtrap_Tryp_1.raw	1.6281e+06	33.85
High	Sequest HT (A8)	M3(Oxidation)	1	T08A9.1	T08A9.1	0	2	0.6927	0	1	1	10822	103_Sato_EPG7_GFPtrap_Tryp_1.raw	1.6281e+06	33.85
High	Sequest HT (A8)	M3(Oxidation)	1	T08A9.1	T08A9.1	0	2	0.5673	0	1	1	11796	103_Sato_EPG7_GFPtrap_Tryp_1.raw	70877.1	36.45
[K].ALRNDPYSEEYKR.[T]		1	1	10	T08A9.1	T08A9.1 [867-879]		2	1640.8	0	0.732	3.59	24.57
Confidence	Identifying Node	Modifications	# Proteins	Master Protein Accessions	Protein Accessions	# Missed Cleavages	Charge	DeltaScore	DeltaCn	Rank	Search Engine Rank	First Scan	Spectrum File	Precursor Abundance	Apex RT [min]
High	Sequest HT (A8)		1	T08A9.1	T08A9.1	2	3	0.7214	0	1	1	6533	105_Sato_EPG7_GFPtrap_Tryp_2.raw	2440316	24.56
High	Sequest HT (A8)		1	T08A9.1	T08A9.1	2	4	0.6806	0	1	1	6550	105_Sato_EPG7_GFPtrap_Tryp_2.raw	1.52771e+06	24.47
High	Sequest HT (A8)		1	T08A9.1	T08A9.1	2	2	0.555	0	1	1	6564	105_Sato_EPG7_GFPtrap_Tryp_2.raw	940284	24.47
High	Sequest HT (A8)		1	T08A9.1	T08A9.1	2	4	0.6995	0	1	1	6668	105_Sato_EPG7_GFPtrap_Tryp_2.raw	1.52771e+06	24.47
High	Sequest HT (A8)		1	T08A9.1	T08A9.1	2	2	0.1972	0	1	1	6679	105_Sato_EPG7_GFPtrap_Tryp_2.raw	940284	24.47
High	Sequest HT (A8)		1	T08A9.1	T08A9.1	2	3	0.7409	0	1	1	6419	105_Sato_EPG7_GFPtrap_Tryp_2.raw	2440316	24.56
High	Sequest HT (A8)		1	T08A9.1	T08A9.1	2	3	0.6678	0	1	1	6879	103_Sato_EPG7_GFPtrap_Tryp_1.raw	2339575	24.59
High	Sequest HT (A8)		1	T08A9.1	T08A9.1	2	4	0.622	0	1	1	6791	103_Sato_EPG7_GFPtrap_Tryp_1.raw	1.70081e+06	24.6
High	Sequest HT (A8)		1	T08A9.1	T08A9.1	2	4	0.7026	0	1	1	6914	103_Sato_EPG7_GFPtrap_Tryp_1.raw	1.70081e+06	24.6
High	Sequest HT (A8)		1	T08A9.1	T08A9.1	2	4	0.5618	0	1	1	6434	105_Sato_EPG7_GFPtrap_Tryp_2.raw	1.52771e+06	24.47
[R].GQAMVFDLNAETTTFNVLQDMVSK.[E]		1	1	4	T08A9.1	T08A9.1 [12-35]		0	2659.27	0	0.725	6.02	107.5
Confidence	Identifying Node	Modifications	# Proteins	Master Protein Accessions	Protein Accessions	# Missed Cleavages	Charge	DeltaScore	DeltaCn	Rank	Search Engine Rank	First Scan	Spectrum File	Precursor Abundance	Apex RT [min]
High	Sequest HT (A8)		1	T08A9.1	T08A9.1	0	3	0.7496	0	1	1	42028	103_Sato_EPG7_GFPtrap_Tryp_1.raw	5191765	107.49
High	Sequest HT (A8)		1	T08A9.1	T08A9.1	0	2	0.8322	0	1	1	42029	103_Sato_EPG7_GFPtrap_Tryp_1.raw	1.9861e+06	107.49
High	Sequest HT (A8)		1	T08A9.1	T08A9.1	0	3	0.7787	0	1	1	39249	105_Sato_EPG7_GFPtrap_Tryp_2.raw	5.32814e+06	107.52
High	Sequest HT (A8)		1	T08A9.1	T08A9.1	0	2	0.8588	0	1	1	39253	105_Sato_EPG7_GFPtrap_Tryp_2.raw	1608676	107.52
[K].LVAQILETPK.[I]		1	1	9	T08A9.1	T08A9.1 [315-324]		0	1111.67	0	0.72	2.43	50.87
Confidence	Identifying Node	Modifications	# Proteins	Master Protein Accessions	Protein Accessions	# Missed Cleavages	Charge	DeltaScore	DeltaCn	Rank	Search Engine Rank	First Scan	Spectrum File	Precursor Abundance	Apex RT [min]
High	Sequest HT (A8)		1	T08A9.1	T08A9.1	0	2	0.5417	0	1	1	16628	105_Sato_EPG7_GFPtrap_Tryp_2.raw	23123686	50.93
High	Sequest HT (A8)		1	T08A9.1	T08A9.1	0	2	0.5878	0	1	1	16718	105_Sato_EPG7_GFPtrap_Tryp_2.raw	23123686	50.93
High	Sequest HT (A8)		1	T08A9.1	T08A9.1	0	2	0.5891	0	1	1	16808	105_Sato_EPG7_GFPtrap_Tryp_2.raw	23123686	50.93
High	Sequest HT (A8)		1	T08A9.1	T08A9.1	0	2	0.4971	0	1	1	16898	105_Sato_EPG7_GFPtrap_Tryp_2.raw	23123686	50.93
High	Sequest HT (A8)		1	T08A9.1	T08A9.1	0	2	0.6154	0	1	1	18149	103_Sato_EPG7_GFPtrap_Tryp_1.raw	23751338	50.8
High	Sequest HT (A8)		1	T08A9.1	T08A9.1	0	2	0.5885	0	1	1	17896	103_Sato_EPG7_GFPtrap_Tryp_1.raw	23751338	50.8
High	Sequest HT (A8)		1	T08A9.1	T08A9.1	0	2	0.6093	0	1	1	17979	103_Sato_EPG7_GFPtrap_Tryp_1.raw	23751338	50.8
High	Sequest HT (A8)		1	T08A9.1	T08A9.1	0	2	0.6053	0	1	1	18064	103_Sato_EPG7_GFPtrap_Tryp_1.raw	23751338	50.8
High	Sequest HT (A8)		1	T08A9.1	T08A9.1	0	2	0.5877	0	1	1	18232	103_Sato_EPG7_GFPtrap_Tryp_1.raw	23751338	50.8
[K].DVETVTSIAMMDIFIDHDRDEIK.[K]		1	1	4	T08A9.1	T08A9.1 [1113-1135]		1	2693.28	0	0.712	4.41	95.04
Confidence	Identifying Node	Modifications	# Proteins	Master Protein Accessions	Protein Accessions	# Missed Cleavages	Charge	DeltaScore	DeltaCn	Rank	Search Engine Rank	First Scan	Spectrum File	Precursor Abundance	Apex RT [min]
High	Sequest HT (A8)		1	T08A9.1	T08A9.1	1	3	0.7254	0	1	1	37716	103_Sato_EPG7_GFPtrap_Tryp_1.raw	389165	95.04
High	Sequest HT (A8)		1	T08A9.1	T08A9.1	1	4	0.732	0	1	1	37754	103_Sato_EPG7_GFPtrap_Tryp_1.raw	381211	95.05
High	Sequest HT (A8)		1	T08A9.1	T08A9.1	1	3	0.7075	0	1	1	35200	105_Sato_EPG7_GFPtrap_Tryp_2.raw	388642	95.04
High	Sequest HT (A8)		1	T08A9.1	T08A9.1	1	4	0.7185	0	1	1	35244	105_Sato_EPG7_GFPtrap_Tryp_2.raw	369542	95.05
[K].MQNIVANMTPR.[N]	1xPhospho [T9(100)]	1	1	1	T08A9.1	T08A9.1 [734-744]	T08A9.1 1xPhospho [T742(100)]	0	1354.6	0	0.701	1.31	48.56
Confidence	Identifying Node	Modifications	# Proteins	Master Protein Accessions	Protein Accessions	# Missed Cleavages	Charge	DeltaScore	DeltaCn	Rank	Search Engine Rank	First Scan	Spectrum File	Precursor Abundance	Apex RT [min]
High	Sequest HT (A8)	T9(Phospho)	1	T08A9.1	T08A9.1	0	2	0.6183	0	1	1	15713	105_Sato_EPG7_GFPtrap_Tryp_2.raw	147944	48.57
[K].VSTYQGMEESFYQPMAASTIQVATSPSELEVER.[S]		1	1	8	T08A9.1	T08A9.1 [1180-1212]		0	3665.7	0	0.7	5.1	89.69
Confidence	Identifying Node	Modifications	# Proteins	Master Protein Accessions	Protein Accessions	# Missed Cleavages	Charge	DeltaScore	DeltaCn	Rank	Search Engine Rank	First Scan	Spectrum File	Precursor Abundance	Apex RT [min]
High	Sequest HT (A8)		1	T08A9.1	T08A9.1	0	3	0.751	0	1	1	35621	103_Sato_EPG7_GFPtrap_Tryp_1.raw	3.10216e+06	89.67
High	Sequest HT (A8)		1	T08A9.1	T08A9.1	0	4	0.5682	0	1	1	35682	103_Sato_EPG7_GFPtrap_Tryp_1.raw	392782	89.7
High	Sequest HT (A8)		1	T08A9.1	T08A9.1	0	3	0.7038	0	1	1	35742	103_Sato_EPG7_GFPtrap_Tryp_1.raw	3.10216e+06	89.67
High	Sequest HT (A8)		1	T08A9.1	T08A9.1	0	3	0.6964	0	1	1	33207	105_Sato_EPG7_GFPtrap_Tryp_2.raw	3.07843e+06	89.71
High	Sequest HT (A8)		1	T08A9.1	T08A9.1	0	3	0.71	0	1	1	33316	105_Sato_EPG7_GFPtrap_Tryp_2.raw	3.07843e+06	89.71
High	Sequest HT (A8)		1	T08A9.1	T08A9.1	0	4	0.6307	0	1	1	33321	105_Sato_EPG7_GFPtrap_Tryp_2.raw	419112	89.74
High	Sequest HT (A8)		1	T08A9.1	T08A9.1	0	3	0.3243	0	1	1	33419	105_Sato_EPG7_GFPtrap_Tryp_2.raw	3.07843e+06	89.71
High	Sequest HT (A8)		1	T08A9.1	T08A9.1	0	4	0.404	0	1	1	33211	105_Sato_EPG7_GFPtrap_Tryp_2.raw	419112	89.74
[K].ELGESVESLETELENKK.[S]		1	1	7	T08A9.1	T08A9.1 [776-792]		1	1933.96	0	0.699	3.91	67.94
Confidence	Identifying Node	Modifications	# Proteins	Master Protein Accessions	Protein Accessions	# Missed Cleavages	Charge	DeltaScore	DeltaCn	Rank	Search Engine Rank	First Scan	Spectrum File	Precursor Abundance	Apex RT [min]
High	Sequest HT (A8)		1	T08A9.1	T08A9.1	1	3	0.6301	0	1	1	23747	105_Sato_EPG7_GFPtrap_Tryp_2.raw	3.68685e+06	67.85
High	Sequest HT (A8)		1	T08A9.1	T08A9.1	1	2	0.7355	0	1	1	23748	105_Sato_EPG7_GFPtrap_Tryp_2.raw	1.20296e+06	67.85
High	Sequest HT (A8)		1	T08A9.1	T08A9.1	1	3	0.5854	0	1	1	23867	105_Sato_EPG7_GFPtrap_Tryp_2.raw	3.68685e+06	67.85
High	Sequest HT (A8)		1	T08A9.1	T08A9.1	1	3	0.7315	0	1	1	25643	103_Sato_EPG7_GFPtrap_Tryp_1.raw	3725604	68.02
High	Sequest HT (A8)		1	T08A9.1	T08A9.1	1	2	0.7018	0	1	1	25665	103_Sato_EPG7_GFPtrap_Tryp_1.raw	1.15074e+06	68.02
High	Sequest HT (A8)		1	T08A9.1	T08A9.1	1	3	0.3713	0	1	1	25523	103_Sato_EPG7_GFPtrap_Tryp_1.raw	3725604	68.02
High	Sequest HT (A8)		1	T08A9.1	T08A9.1	1	2	0.6793	0	1	1	25542	103_Sato_EPG7_GFPtrap_Tryp_1.raw	1.15074e+06	68.02
[K].DRFAAIR.[S]		1	1	4	T08A9.1	T08A9.1 [978-984]		1	848.474	0	0.696	2.01	24.53
Confidence	Identifying Node	Modifications	# Proteins	Master Protein Accessions	Protein Accessions	# Missed Cleavages	Charge	DeltaScore	DeltaCn	Rank	Search Engine Rank	First Scan	Spectrum File	Precursor Abundance	Apex RT [min]
High	Sequest HT (A8)		1	T08A9.1	T08A9.1	1	2	0.2836	0	1	1	6503	105_Sato_EPG7_GFPtrap_Tryp_2.raw	2.68571e+06	24.3
High	Sequest HT (A8)		1	T08A9.1	T08A9.1	1	2	0.335	0	1	1	6969	103_Sato_EPG7_GFPtrap_Tryp_1.raw	2631742	24.66
High	Sequest HT (A8)		1	T08A9.1	T08A9.1	1	2	0.2727	0	1	1	6607	105_Sato_EPG7_GFPtrap_Tryp_2.raw	2.97655e+06	24.56
High	Sequest HT (A8)		1	T08A9.1	T08A9.1	1	2	0.3184	0	1	1	6725	105_Sato_EPG7_GFPtrap_Tryp_2.raw	2.97655e+06	24.56
[R].TLQIWLNTNVSSLR.[S]		1	1	12	T08A9.1	T08A9.1 [1140-1153]		0	1644.91	0	0.696	3.63	77.82
Confidence	Identifying Node	Modifications	# Proteins	Master Protein Accessions	Protein Accessions	# Missed Cleavages	Charge	DeltaScore	DeltaCn	Rank	Search Engine Rank	First Scan	Spectrum File	Precursor Abundance	Apex RT [min]
High	Sequest HT (A8)		1	T08A9.1	T08A9.1	0	2	0.6757	0	1	1	30956	103_Sato_EPG7_GFPtrap_Tryp_1.raw
High	Sequest HT (A8)		1	T08A9.1	T08A9.1	0	2	0.7763	0	1	1	30064	103_Sato_EPG7_GFPtrap_Tryp_1.raw	1.28861e+06	77.7
High	Sequest HT (A8)		1	T08A9.1	T08A9.1	0	2	0.7796	0	1	1	30193	103_Sato_EPG7_GFPtrap_Tryp_1.raw	1.28861e+06	77.7
High	Sequest HT (A8)		1	T08A9.1	T08A9.1	0	2	0.765	0	1	1	30302	103_Sato_EPG7_GFPtrap_Tryp_1.raw	1.28861e+06	77.7
High	Sequest HT (A8)		1	T08A9.1	T08A9.1	0	2	0.8031	0	1	1	30427	103_Sato_EPG7_GFPtrap_Tryp_1.raw	1.28861e+06	77.7
High	Sequest HT (A8)		1	T08A9.1	T08A9.1	0	2	0.7208	0	1	1	30641	103_Sato_EPG7_GFPtrap_Tryp_1.raw	1.28861e+06	77.7
High	Sequest HT (A8)		1	T08A9.1	T08A9.1	0	2	0.8065	0	1	1	28159	105_Sato_EPG7_GFPtrap_Tryp_2.raw	1158367	77.94
High	Sequest HT (A8)		1	T08A9.1	T08A9.1	0	2	0.7841	0	1	1	28267	105_Sato_EPG7_GFPtrap_Tryp_2.raw	1158367	77.94
High	Sequest HT (A8)		1	T08A9.1	T08A9.1	0	2	0.6761	0	1	1	28388	105_Sato_EPG7_GFPtrap_Tryp_2.raw	1158367	77.94
High	Sequest HT (A8)		1	T08A9.1	T08A9.1	0	2	0.6319	0	1	1	28684	105_Sato_EPG7_GFPtrap_Tryp_2.raw	139586	78.87
High	Sequest HT (A8)		1	T08A9.1	T08A9.1	0	2	0.6718	0	1	1	28758	105_Sato_EPG7_GFPtrap_Tryp_2.raw	139586	78.87
High	Sequest HT (A8)		1	T08A9.1	T08A9.1	0	2	0.8146	0	1	1	28043	105_Sato_EPG7_GFPtrap_Tryp_2.raw	1158367	77.94
[K].MQNIVANMTPR.[N]	1xOxidation [M]	1	1	19	T08A9.1	T08A9.1 [734-744]		0	1290.63	0	0.694	3.15	41.27
Confidence	Identifying Node	Modifications	# Proteins	Master Protein Accessions	Protein Accessions	# Missed Cleavages	Charge	DeltaScore	DeltaCn	Rank	Search Engine Rank	First Scan	Spectrum File	Precursor Abundance	Apex RT [min]
High	Sequest HT (A8)	M8(Oxidation)	1	T08A9.1	T08A9.1	0	2	0.5529	0	1	1	9131	105_Sato_EPG7_GFPtrap_Tryp_2.raw	694500	31.26
High	Sequest HT (A8)	M8(Oxidation)	1	T08A9.1	T08A9.1	0	2	0.702	0	1	1	9230	105_Sato_EPG7_GFPtrap_Tryp_2.raw	694500	31.26
High	Sequest HT (A8)	M8(Oxidation)	1	T08A9.1	T08A9.1	0	2	0.7176	0	1	1	8949	105_Sato_EPG7_GFPtrap_Tryp_2.raw	629476	30.82
High	Sequest HT (A8)	M8(Oxidation)	1	T08A9.1	T08A9.1	0	2	0.6495	0	1	1	9036	105_Sato_EPG7_GFPtrap_Tryp_2.raw	629476	30.82
High	Sequest HT (A8)	M1(Oxidation)	1	T08A9.1	T08A9.1	0	2	0.439	0	1	1	13343	105_Sato_EPG7_GFPtrap_Tryp_2.raw	129283	42.4
High	Sequest HT (A8)	M1(Oxidation)	1	T08A9.1	T08A9.1	0	2	0.7112	0	1	1	12762	105_Sato_EPG7_GFPtrap_Tryp_2.raw	1.89864e+06	41.16
High	Sequest HT (A8)	M1(Oxidation)	1	T08A9.1	T08A9.1	0	2	0.727	0	1	1	12878	105_Sato_EPG7_GFPtrap_Tryp_2.raw	1.89864e+06	41.16
High	Sequest HT (A8)	M1(Oxidation)	1	T08A9.1	T08A9.1	0	2	0.7143	0	1	1	12981	105_Sato_EPG7_GFPtrap_Tryp_2.raw	1.89864e+06	41.16
High	Sequest HT (A8)	M8(Oxidation)	1	T08A9.1	T08A9.1	0	2	0.6622	0	1	1	9860	103_Sato_EPG7_GFPtrap_Tryp_1.raw	890092	31.51
High	Sequest HT (A8)	M8(Oxidation)	1	T08A9.1	T08A9.1	0	2	0.6348	0	1	1	9741	103_Sato_EPG7_GFPtrap_Tryp_1.raw	890092	31.51
High	Sequest HT (A8)	M8(Oxidation)	1	T08A9.1	T08A9.1	0	2	0.6326	0	1	1	9618	103_Sato_EPG7_GFPtrap_Tryp_1.raw	714996	31.03
High	Sequest HT (A8)	M8(Oxidation)	1	T08A9.1	T08A9.1	0	2	0.5096	0	1	1	9509	103_Sato_EPG7_GFPtrap_Tryp_1.raw	714996	31.03
High	Sequest HT (A8)	M1(Oxidation)	1	T08A9.1	T08A9.1	0	2	0.6342	0	1	1	13676	103_Sato_EPG7_GFPtrap_Tryp_1.raw	1.38261e+06	41.37
High	Sequest HT (A8)	M1(Oxidation)	1	T08A9.1	T08A9.1	0	2	0.7299	0	1	1	13786	103_Sato_EPG7_GFPtrap_Tryp_1.raw	1.38261e+06	41.37
High	Sequest HT (A8)	M1(Oxidation)	1	T08A9.1	T08A9.1	0	2	0.7	0	1	1	13852	103_Sato_EPG7_GFPtrap_Tryp_1.raw	1.38261e+06	41.37
High	Sequest HT (A8)	M1(Oxidation)	1	T08A9.1	T08A9.1	0	2	0.6963	0	1	1	13905	103_Sato_EPG7_GFPtrap_Tryp_1.raw	1.38261e+06	41.37
High	Sequest HT (A8)	M1(Oxidation)	1	T08A9.1	T08A9.1	0	2	0.6863	0	1	1	13906	103_Sato_EPG7_GFPtrap_Tryp_1.raw	1.38261e+06	41.37
High	Sequest HT (A8)	M1(Oxidation)	1	T08A9.1	T08A9.1	0	2	0.525	0	1	1	14342	103_Sato_EPG7_GFPtrap_Tryp_1.raw	389185	42.55
High	Sequest HT (A8)	M1(Oxidation)	1	T08A9.1	T08A9.1	0	2	0.5645	0	1	1	13141	105_Sato_EPG7_GFPtrap_Tryp_2.raw	1.89864e+06	41.16
[R].EQYRDVIK.[S]		1	1	6	T08A9.1	T08A9.1 [1021-1028]		1	1050.56	0	0.683	2.61	21.55
Confidence	Identifying Node	Modifications	# Proteins	Master Protein Accessions	Protein Accessions	# Missed Cleavages	Charge	DeltaScore	DeltaCn	Rank	Search Engine Rank	First Scan	Spectrum File	Precursor Abundance	Apex RT [min]
High	Sequest HT (A8)		1	T08A9.1	T08A9.1	1	2	0.4559	0	1	1	5480	105_Sato_EPG7_GFPtrap_Tryp_2.raw	8887748	21.61
High	Sequest HT (A8)		1	T08A9.1	T08A9.1	1	2	0.4664	0	1	1	5723	103_Sato_EPG7_GFPtrap_Tryp_1.raw	9123813	21.49
High	Sequest HT (A8)		1	T08A9.1	T08A9.1	1	2	0.4174	0	1	1	5615	103_Sato_EPG7_GFPtrap_Tryp_1.raw	9123813	21.49
High	Sequest HT (A8)		1	T08A9.1	T08A9.1	1	3	0.3669	0	1	1	5435	105_Sato_EPG7_GFPtrap_Tryp_2.raw	3.33398e+06	21.6
High	Sequest HT (A8)		1	T08A9.1	T08A9.1	1	2	0.339	0	1	1	5559	105_Sato_EPG7_GFPtrap_Tryp_2.raw	8887748	21.61
High	Sequest HT (A8)		1	T08A9.1	T08A9.1	1	2	0.3355	0	1	1	5388	105_Sato_EPG7_GFPtrap_Tryp_2.raw	8887748	21.61
[K].QRIEVITK.[A]		1	1	3	T08A9.1	T08A9.1 [895-902]		1	986.599	0	0.682	2.67	20.06
Confidence	Identifying Node	Modifications	# Proteins	Master Protein Accessions	Protein Accessions	# Missed Cleavages	Charge	DeltaScore	DeltaCn	Rank	Search Engine Rank	First Scan	Spectrum File	Precursor Abundance	Apex RT [min]
High	Sequest HT (A8)		1	T08A9.1	T08A9.1	1	2	0.4869	0	1	1	5122	103_Sato_EPG7_GFPtrap_Tryp_1.raw	2.08926e+06	20.08
High	Sequest HT (A8)		1	T08A9.1	T08A9.1	1	2	0.3981	0	1	1	4934	105_Sato_EPG7_GFPtrap_Tryp_2.raw	2146143	20.03
High	Sequest HT (A8)		1	T08A9.1	T08A9.1	1	2	0.4138	0	1	1	5008	105_Sato_EPG7_GFPtrap_Tryp_2.raw	2146143	20.03
[R].GQAMVFDLNAETTTFNVLQDMVSK.[E]	1xOxidation [M4]	1	1	6	T08A9.1	T08A9.1 [12-35]		0	2675.27	0	0.679	4.86	105.27
Confidence	Identifying Node	Modifications	# Proteins	Master Protein Accessions	Protein Accessions	# Missed Cleavages	Charge	DeltaScore	DeltaCn	Rank	Search Engine Rank	First Scan	Spectrum File	Precursor Abundance	Apex RT [min]
High	Sequest HT (A8)	M4(Oxidation)	1	T08A9.1	T08A9.1	0	3	0.7482	0	1	1	41072	103_Sato_EPG7_GFPtrap_Tryp_1.raw	706092	105.29
High	Sequest HT (A8)	M4(Oxidation)	1	T08A9.1	T08A9.1	0	2	0.7787	0	1	1	41126	103_Sato_EPG7_GFPtrap_Tryp_1.raw	161134	105.27
High	Sequest HT (A8)	M4(Oxidation)	1	T08A9.1	T08A9.1	0	3	0.75	0	1	1	41183	103_Sato_EPG7_GFPtrap_Tryp_1.raw	706092	105.29
High	Sequest HT (A8)	M4(Oxidation)	1	T08A9.1	T08A9.1	0	3	0.7054	0	1	1	38383	105_Sato_EPG7_GFPtrap_Tryp_2.raw	758437	105.25
High	Sequest HT (A8)	M4(Oxidation)	1	T08A9.1	T08A9.1	0	3	0.7305	0	1	1	38479	105_Sato_EPG7_GFPtrap_Tryp_2.raw	758437	105.25
High	Sequest HT (A8)	M4(Oxidation)	1	T08A9.1	T08A9.1	0	2	0.5811	0	1	1	38464	105_Sato_EPG7_GFPtrap_Tryp_2.raw	136691	105.28
[K].IHEIAMETIWLQALVR.[A]		1	1	26	T08A9.1	T08A9.1 [1075-1090]		0	1923.05	0	0.669	3.82	94.97
Confidence	Identifying Node	Modifications	# Proteins	Master Protein Accessions	Protein Accessions	# Missed Cleavages	Charge	DeltaScore	DeltaCn	Rank	Search Engine Rank	First Scan	Spectrum File	Precursor Abundance	Apex RT [min]
High	Sequest HT (A8)		1	T08A9.1	T08A9.1	0	3	0.6696	0	1	1	37686	103_Sato_EPG7_GFPtrap_Tryp_1.raw	681669	94.94
High	Sequest HT (A8)		1	T08A9.1	T08A9.1	0	3	0.6784	0	1	1	37772	103_Sato_EPG7_GFPtrap_Tryp_1.raw	681669	94.94
High	Sequest HT (A8)		1	T08A9.1	T08A9.1	0	3	0.6925	0	1	1	37853	103_Sato_EPG7_GFPtrap_Tryp_1.raw	681669	94.94
High	Sequest HT (A8)		1	T08A9.1	T08A9.1	0	3	0.6558	0	1	1	37931	103_Sato_EPG7_GFPtrap_Tryp_1.raw	267875	95.81
High	Sequest HT (A8)		1	T08A9.1	T08A9.1	0	3	0.6887	0	1	1	38020	103_Sato_EPG7_GFPtrap_Tryp_1.raw	267875	95.81
High	Sequest HT (A8)		1	T08A9.1	T08A9.1	0	3	0.6667	0	1	1	38104	103_Sato_EPG7_GFPtrap_Tryp_1.raw	267875	95.81
High	Sequest HT (A8)		1	T08A9.1	T08A9.1	0	3	0.6965	0	1	1	38185	103_Sato_EPG7_GFPtrap_Tryp_1.raw	267875	95.81
High	Sequest HT (A8)		1	T08A9.1	T08A9.1	0	3	0.7395	0	1	1	37590	103_Sato_EPG7_GFPtrap_Tryp_1.raw	681669	94.94
High	Sequest HT (A8)		1	T08A9.1	T08A9.1	0	3	0.7352	0	1	1	38268	103_Sato_EPG7_GFPtrap_Tryp_1.raw	267875	95.81
High	Sequest HT (A8)		1	T08A9.1	T08A9.1	0	3	0.6895	0	1	1	41719	103_Sato_EPG7_GFPtrap_Tryp_1.raw	120926	106.98
High	Sequest HT (A8)		1	T08A9.1	T08A9.1	0	3	0.736	0	1	1	41884	103_Sato_EPG7_GFPtrap_Tryp_1.raw	77195.6	107.19
High	Sequest HT (A8)		1	T08A9.1	T08A9.1	0	3	0.6872	0	1	1	38352	103_Sato_EPG7_GFPtrap_Tryp_1.raw
High	Sequest HT (A8)		1	T08A9.1	T08A9.1	0	3	0.6621	0	1	1	38449	103_Sato_EPG7_GFPtrap_Tryp_1.raw
High	Sequest HT (A8)		1	T08A9.1	T08A9.1	0	3	0.7021	0	1	1	38624	103_Sato_EPG7_GFPtrap_Tryp_1.raw
High	Sequest HT (A8)		1	T08A9.1	T08A9.1	0	3	0.6992	0	1	1	38720	103_Sato_EPG7_GFPtrap_Tryp_1.raw
High	Sequest HT (A8)		1	T08A9.1	T08A9.1	0	3	0.7716	0	1	1	35600	105_Sato_EPG7_GFPtrap_Tryp_2.raw	101329	96.19
High	Sequest HT (A8)		1	T08A9.1	T08A9.1	0	3	0.7616	0	1	1	35709	105_Sato_EPG7_GFPtrap_Tryp_2.raw	101329	96.19
High	Sequest HT (A8)		1	T08A9.1	T08A9.1	0	3	0.6727	0	1	1	35790	105_Sato_EPG7_GFPtrap_Tryp_2.raw
High	Sequest HT (A8)		1	T08A9.1	T08A9.1	0	3	0.5763	0	1	1	35518	105_Sato_EPG7_GFPtrap_Tryp_2.raw	257038	95.48
High	Sequest HT (A8)		1	T08A9.1	T08A9.1	0	3	0.7048	0	1	1	38993	105_Sato_EPG7_GFPtrap_Tryp_2.raw	58610.9	107.07
High	Sequest HT (A8)		1	T08A9.1	T08A9.1	0	3	0.7341	0	1	1	35432	105_Sato_EPG7_GFPtrap_Tryp_2.raw	257038	95.48
High	Sequest HT (A8)		1	T08A9.1	T08A9.1	0	3	0.645	0	1	1	35009	105_Sato_EPG7_GFPtrap_Tryp_2.raw	604002	95
High	Sequest HT (A8)		1	T08A9.1	T08A9.1	0	3	0.6169	0	1	1	35100	105_Sato_EPG7_GFPtrap_Tryp_2.raw	604002	95
High	Sequest HT (A8)		1	T08A9.1	T08A9.1	0	3	0.7199	0	1	1	35194	105_Sato_EPG7_GFPtrap_Tryp_2.raw	604002	95
High	Sequest HT (A8)		1	T08A9.1	T08A9.1	0	3	0.7275	0	1	1	35273	105_Sato_EPG7_GFPtrap_Tryp_2.raw	604002	95
High	Sequest HT (A8)		1	T08A9.1	T08A9.1	0	3	0.6783	0	1	1	35350	105_Sato_EPG7_GFPtrap_Tryp_2.raw	257038	95.48
[R].DISADIHKESYQK.[D]		1	1	11	T08A9.1	T08A9.1 [1100-1112]		1	1533.75	0	0.663	3.62	31.02
Confidence	Identifying Node	Modifications	# Proteins	Master Protein Accessions	Protein Accessions	# Missed Cleavages	Charge	DeltaScore	DeltaCn	Rank	Search Engine Rank	First Scan	Spectrum File	Precursor Abundance	Apex RT [min]
High	Sequest HT (A8)		1	T08A9.1	T08A9.1	1	2	0.6798	0	1	1	9105	105_Sato_EPG7_GFPtrap_Tryp_2.raw	2.99982e+06	31.02
High	Sequest HT (A8)		1	T08A9.1	T08A9.1	1	3	0.5896	0	1	1	9113	105_Sato_EPG7_GFPtrap_Tryp_2.raw	10593083	31
High	Sequest HT (A8)		1	T08A9.1	T08A9.1	1	4	0.6245	0	1	1	9124	105_Sato_EPG7_GFPtrap_Tryp_2.raw	1.29388e+06	31.02
High	Sequest HT (A8)		1	T08A9.1	T08A9.1	1	3	0.6078	0	1	1	9018	105_Sato_EPG7_GFPtrap_Tryp_2.raw	10593083	31
High	Sequest HT (A8)		1	T08A9.1	T08A9.1	1	4	0.3576	0	1	1	9029	105_Sato_EPG7_GFPtrap_Tryp_2.raw	1.29388e+06	31.02
High	Sequest HT (A8)		1	T08A9.1	T08A9.1	1	4	0.5926	0	1	1	9636	103_Sato_EPG7_GFPtrap_Tryp_1.raw	1.13252e+06	31.03
High	Sequest HT (A8)		1	T08A9.1	T08A9.1	1	3	0.3856	0	1	1	9500	103_Sato_EPG7_GFPtrap_Tryp_1.raw	9894641	31.04
High	Sequest HT (A8)		1	T08A9.1	T08A9.1	1	2	0.6989	0	1	1	9608	103_Sato_EPG7_GFPtrap_Tryp_1.raw	3.05671e+06	31.02
High	Sequest HT (A8)		1	T08A9.1	T08A9.1	1	3	0.6605	0	1	1	9603	103_Sato_EPG7_GFPtrap_Tryp_1.raw	9894641	31.04
High	Sequest HT (A8)		1	T08A9.1	T08A9.1	1	2	0.4608	0	1	1	9013	105_Sato_EPG7_GFPtrap_Tryp_2.raw	2.99982e+06	31.02
High	Sequest HT (A8)		1	T08A9.1	T08A9.1	1	4	0.2083	0	1	1	9528	103_Sato_EPG7_GFPtrap_Tryp_1.raw	1.13252e+06	31.03
[K].SDTLLLNYSDVVEQLRR.[I]		1	1	5	T08A9.1	T08A9.1 [188-204]		1	2021.07	0	0.662	3.95	82.34
Confidence	Identifying Node	Modifications	# Proteins	Master Protein Accessions	Protein Accessions	# Missed Cleavages	Charge	DeltaScore	DeltaCn	Rank	Search Engine Rank	First Scan	Spectrum File	Precursor Abundance	Apex RT [min]
High	Sequest HT (A8)		1	T08A9.1	T08A9.1	1	3	0.7018	0	1	1	32238	103_Sato_EPG7_GFPtrap_Tryp_1.raw	2823065	82.35
High	Sequest HT (A8)		1	T08A9.1	T08A9.1	1	3	0.6848	0	1	1	32368	103_Sato_EPG7_GFPtrap_Tryp_1.raw	2823065	82.35
High	Sequest HT (A8)		1	T08A9.1	T08A9.1	1	3	0.6937	0	1	1	30080	105_Sato_EPG7_GFPtrap_Tryp_2.raw	2.95955e+06	82.33
High	Sequest HT (A8)		1	T08A9.1	T08A9.1	1	2	0.7476	0	1	1	30136	105_Sato_EPG7_GFPtrap_Tryp_2.raw	489826	82.33
High	Sequest HT (A8)		1	T08A9.1	T08A9.1	1	2	0.7024	0	1	1	32355	103_Sato_EPG7_GFPtrap_Tryp_1.raw	433605	82.33
[R].KVCAETLQMCAR.[L]	2xCarbamidomethyl [C3; C10]; 1xOxidation [M9]	1	1	5	T08A9.1	T08A9.1 [130-141]		1	1482.69	0	0.655	1.82	22.84
Confidence	Identifying Node	Modifications	# Proteins	Master Protein Accessions	Protein Accessions	# Missed Cleavages	Charge	DeltaScore	DeltaCn	Rank	Search Engine Rank	First Scan	Spectrum File	Precursor Abundance	Apex RT [min]
High	Sequest HT (A8)	C3(Carbamidomethyl); M9(Oxidation); C10(Carbamidomethyl)	1	T08A9.1	T08A9.1	1	3	0.5955	0	1	1	5786	105_Sato_EPG7_GFPtrap_Tryp_2.raw	366570	22.83
High	Sequest HT (A8)	C3(Carbamidomethyl); M9(Oxidation); C10(Carbamidomethyl)	1	T08A9.1	T08A9.1	1	2	0.6374	0	1	1	5891	105_Sato_EPG7_GFPtrap_Tryp_2.raw	243016	22.84
High	Sequest HT (A8)	C3(Carbamidomethyl); M9(Oxidation); C10(Carbamidomethyl)	1	T08A9.1	T08A9.1	1	3	0.575	0	1	1	6199	103_Sato_EPG7_GFPtrap_Tryp_1.raw	228391	22.86
High	Sequest HT (A8)	C3(Carbamidomethyl); M9(Oxidation); C10(Carbamidomethyl)	1	T08A9.1	T08A9.1	1	3	0.5843	0	1	1	6022	103_Sato_EPG7_GFPtrap_Tryp_1.raw	224437	22.53
High	Sequest HT (A8)	C3(Carbamidomethyl); M9(Oxidation); C10(Carbamidomethyl)	1	T08A9.1	T08A9.1	1	3	0.5248	0	1	1	5887	105_Sato_EPG7_GFPtrap_Tryp_2.raw	366570	22.83
[R].ANLGGPSLR.[D]		1	1	9	T08A9.1	T08A9.1 [1091-1099]		0	884.495	0	0.645	2.2	26.84
Confidence	Identifying Node	Modifications	# Proteins	Master Protein Accessions	Protein Accessions	# Missed Cleavages	Charge	DeltaScore	DeltaCn	Rank	Search Engine Rank	First Scan	Spectrum File	Precursor Abundance	Apex RT [min]
High	Sequest HT (A8)		1	T08A9.1	T08A9.1	0	2	0.5894	0	1	1	7490	105_Sato_EPG7_GFPtrap_Tryp_2.raw	17459908	26.83
High	Sequest HT (A8)		1	T08A9.1	T08A9.1	0	2	0.6244	0	1	1	7584	105_Sato_EPG7_GFPtrap_Tryp_2.raw	17459908	26.83
High	Sequest HT (A8)		1	T08A9.1	T08A9.1	0	2	0.5297	0	1	1	7795	103_Sato_EPG7_GFPtrap_Tryp_1.raw	16083638	26.85
High	Sequest HT (A8)		1	T08A9.1	T08A9.1	0	2	0.5868	0	1	1	7703	103_Sato_EPG7_GFPtrap_Tryp_1.raw	16083638	26.85
High	Sequest HT (A8)		1	T08A9.1	T08A9.1	0	2	0.6376	0	1	1	7966	103_Sato_EPG7_GFPtrap_Tryp_1.raw	16083638	26.85
High	Sequest HT (A8)		1	T08A9.1	T08A9.1	0	2	0.5318	0	1	1	7881	103_Sato_EPG7_GFPtrap_Tryp_1.raw	16083638	26.85
High	Sequest HT (A8)		1	T08A9.1	T08A9.1	0	2	0.6302	0	1	1	8067	103_Sato_EPG7_GFPtrap_Tryp_1.raw	16083638	26.85
High	Sequest HT (A8)		1	T08A9.1	T08A9.1	0	2	0.6158	0	1	1	7383	105_Sato_EPG7_GFPtrap_Tryp_2.raw	17459908	26.83
High	Sequest HT (A8)		1	T08A9.1	T08A9.1	0	2	0.5185	0	1	1	7677	105_Sato_EPG7_GFPtrap_Tryp_2.raw	17459908	26.83
[K].DVETVTSIAMMDIFIDHDRDEIKK.[L]		1	1	7	T08A9.1	T08A9.1 [1113-1136]		2	2821.37	0	0.637	4.59	87.07
Confidence	Identifying Node	Modifications	# Proteins	Master Protein Accessions	Protein Accessions	# Missed Cleavages	Charge	DeltaScore	DeltaCn	Rank	Search Engine Rank	First Scan	Spectrum File	Precursor Abundance	Apex RT [min]
High	Sequest HT (A8)		1	T08A9.1	T08A9.1	2	3	0.487	0	1	1	34270	103_Sato_EPG7_GFPtrap_Tryp_1.raw	588175	87.01
High	Sequest HT (A8)		1	T08A9.1	T08A9.1	2	4	0.7187	0	1	1	34336	103_Sato_EPG7_GFPtrap_Tryp_1.raw	1.02178e+06	87.02
High	Sequest HT (A8)		1	T08A9.1	T08A9.1	2	3	0.732	0	1	1	34367	103_Sato_EPG7_GFPtrap_Tryp_1.raw	588175	87.01
High	Sequest HT (A8)		1	T08A9.1	T08A9.1	2	4	0.68	0	1	1	34441	103_Sato_EPG7_GFPtrap_Tryp_1.raw	1.02178e+06	87.02
High	Sequest HT (A8)		1	T08A9.1	T08A9.1	2	4	0.5693	0	1	1	32183	105_Sato_EPG7_GFPtrap_Tryp_2.raw	1.13847e+06	87.12
High	Sequest HT (A8)		1	T08A9.1	T08A9.1	2	3	0.6748	0	1	1	32094	105_Sato_EPG7_GFPtrap_Tryp_2.raw	632541	87.15
High	Sequest HT (A8)		1	T08A9.1	T08A9.1	2	4	0.6957	0	1	1	32087	105_Sato_EPG7_GFPtrap_Tryp_2.raw	1.13847e+06	87.12
[R].FSQLEFSLK.[S]		1	1	8	T08A9.1	T08A9.1 [295-303]		0	1098.58	0	0.636	2.5	63.57
Confidence	Identifying Node	Modifications	# Proteins	Master Protein Accessions	Protein Accessions	# Missed Cleavages	Charge	DeltaScore	DeltaCn	Rank	Search Engine Rank	First Scan	Spectrum File	Precursor Abundance	Apex RT [min]
High	Sequest HT (A8)		1	T08A9.1	T08A9.1	0	2	0.5161	0	1	1	21623	105_Sato_EPG7_GFPtrap_Tryp_2.raw	9440970	63.6
High	Sequest HT (A8)		1	T08A9.1	T08A9.1	0	2	0.5496	0	1	1	21739	105_Sato_EPG7_GFPtrap_Tryp_2.raw	9440970	63.6
High	Sequest HT (A8)		1	T08A9.1	T08A9.1	0	2	0.5106	0	1	1	21860	105_Sato_EPG7_GFPtrap_Tryp_2.raw	9440970	63.6
High	Sequest HT (A8)		1	T08A9.1	T08A9.1	0	2	0.552	0	1	1	23518	103_Sato_EPG7_GFPtrap_Tryp_1.raw	8563064	63.54
High	Sequest HT (A8)		1	T08A9.1	T08A9.1	0	2	0.5619	0	1	1	23570	103_Sato_EPG7_GFPtrap_Tryp_1.raw	8563064	63.54
High	Sequest HT (A8)		1	T08A9.1	T08A9.1	0	2	0.398	0	1	1	23264	103_Sato_EPG7_GFPtrap_Tryp_1.raw	8563064	63.54
High	Sequest HT (A8)		1	T08A9.1	T08A9.1	0	2	0.5249	0	1	1	23388	103_Sato_EPG7_GFPtrap_Tryp_1.raw	8563064	63.54
High	Sequest HT (A8)		1	T08A9.1	T08A9.1	0	2	0.598	0	1	1	23786	103_Sato_EPG7_GFPtrap_Tryp_1.raw	8563064	63.54
[R].RIEVPSEIFVKPASLMTSTSTPINPDEK.[C]	1xOxidation [M16]	1	1	1	T08A9.1	T08A9.1 [204-231]		1	3102.6	0	0.635	2.61	66.92
Confidence	Identifying Node	Modifications	# Proteins	Master Protein Accessions	Protein Accessions	# Missed Cleavages	Charge	DeltaScore	DeltaCn	Rank	Search Engine Rank	First Scan	Spectrum File	Precursor Abundance	Apex RT [min]
High	Sequest HT (A8)	M16(Oxidation)	1	T08A9.1	T08A9.1	1	3	0.7854	0	1	1	23221	105_Sato_EPG7_GFPtrap_Tryp_2.raw	552105	66.84
[K].RTLTAEIR.[A]		1	1	3	T08A9.1	T08A9.1 [879-886]		1	959.563	0	0.629	1.59	20.84
Confidence	Identifying Node	Modifications	# Proteins	Master Protein Accessions	Protein Accessions	# Missed Cleavages	Charge	DeltaScore	DeltaCn	Rank	Search Engine Rank	First Scan	Spectrum File	Precursor Abundance	Apex RT [min]
High	Sequest HT (A8)		1	T08A9.1	T08A9.1	1	2	0.0818	0	1	1	5464	105_Sato_EPG7_GFPtrap_Tryp_2.raw	282683	21.58
High	Sequest HT (A8)		1	T08A9.1	T08A9.1	1	2	0.0588	0	1	1	5569	103_Sato_EPG7_GFPtrap_Tryp_1.raw	206299	21.39
High	Sequest HT (A8)		1	T08A9.1	T08A9.1	1	2	0.0333	0	1	1	5145	105_Sato_EPG7_GFPtrap_Tryp_2.raw	500972	20.86
[R].TLTAEIR.[A]		1	1	5	T08A9.1	T08A9.1 [880-886]		0	803.462	1	0.62	1.36	26.76
Confidence	Identifying Node	Modifications	# Proteins	Master Protein Accessions	Protein Accessions	# Missed Cleavages	Charge	DeltaScore	DeltaCn	Rank	Search Engine Rank	First Scan	Spectrum File	Precursor Abundance	Apex RT [min]
High	Sequest HT (A8)		1	T08A9.1	T08A9.1	0	2	0.2574	0	1	1	7745	105_Sato_EPG7_GFPtrap_Tryp_2.raw	946145	27.57
High	Sequest HT (A8)		1	T08A9.1	T08A9.1	0	2	0.3817	0	1	1	7553	105_Sato_EPG7_GFPtrap_Tryp_2.raw	20668350	26.74
High	Sequest HT (A8)		1	T08A9.1	T08A9.1	0	2	0.3451	0	1	1	7822	103_Sato_EPG7_GFPtrap_Tryp_1.raw	17858928	26.79
High	Sequest HT (A8)		1	T08A9.1	T08A9.1	0	2	0.3795	0	1	1	7907	103_Sato_EPG7_GFPtrap_Tryp_1.raw	17858928	26.79
High	Sequest HT (A8)		1	T08A9.1	T08A9.1	0	2	0.2704	0	1	1	7451	105_Sato_EPG7_GFPtrap_Tryp_2.raw	20668350	26.74
[-].MIMYHIFYMDR.[G]	1xOxidation [M]	1	1	12	T08A9.1	T08A9.1 [1-11]		0	1535.68	0	0.59	2.75	64.42
Confidence	Identifying Node	Modifications	# Proteins	Master Protein Accessions	Protein Accessions	# Missed Cleavages	Charge	DeltaScore	DeltaCn	Rank	Search Engine Rank	First Scan	Spectrum File	Precursor Abundance	Apex RT [min]
High	Sequest HT (A8)	M1(Oxidation)	1	T08A9.1	T08A9.1	0	3	0.1042	0	1	1	22395	105_Sato_EPG7_GFPtrap_Tryp_2.raw	573918	65.21
High	Sequest HT (A8)	M1(Oxidation)	1	T08A9.1	T08A9.1	0	2	0.251	0	1	1	22517	105_Sato_EPG7_GFPtrap_Tryp_2.raw	502265	65.22
High	Sequest HT (A8)	M1(Oxidation)	1	T08A9.1	T08A9.1	0	3	0.1021	0	1	1	22525	105_Sato_EPG7_GFPtrap_Tryp_2.raw	573918	65.21
High	Sequest HT (A8)	M3(Oxidation)	1	T08A9.1	T08A9.1	0	3	0.1382	0	1	1	22142	105_Sato_EPG7_GFPtrap_Tryp_2.raw	551988	64.49
High	Sequest HT (A8)	M3(Oxidation)	1	T08A9.1	T08A9.1	0	3	0.1447	0	1	1	23841	103_Sato_EPG7_GFPtrap_Tryp_1.raw	572436	64.34
High	Sequest HT (A8)	M1(Oxidation)	1	T08A9.1	T08A9.1	0	2	0.2162	0	1	1	24228	103_Sato_EPG7_GFPtrap_Tryp_1.raw	363106	65.16
High	Sequest HT (A8)	M1(Oxidation)	1	T08A9.1	T08A9.1	0	3	0.0275	0	1	1	24229	103_Sato_EPG7_GFPtrap_Tryp_1.raw	381322	65.2
High	Sequest HT (A8)	M9(Oxidation)	1	T08A9.1	T08A9.1	0	3	0.4082	0	1	1	23427	103_Sato_EPG7_GFPtrap_Tryp_1.raw	330327	63.42
High	Sequest HT (A8)	M1(Oxidation)	1	T08A9.1	T08A9.1	0	2	0.3011	0	1	1	24100	103_Sato_EPG7_GFPtrap_Tryp_1.raw	363106	65.16
High	Sequest HT (A8)	M1(Oxidation)	1	T08A9.1	T08A9.1	0	3	0.0766	0	1	1	24101	103_Sato_EPG7_GFPtrap_Tryp_1.raw	381322	65.2
High	Sequest HT (A8)	M3(Oxidation)	1	T08A9.1	T08A9.1	0	3	0.1576	0	1	1	23698	103_Sato_EPG7_GFPtrap_Tryp_1.raw	572436	64.34
High	Sequest HT (A8)	M9(Oxidation)	1	T08A9.1	T08A9.1	0	3	0.125	0	1	1	23307	103_Sato_EPG7_GFPtrap_Tryp_1.raw	330327	63.42
[K].LAEMTVSHKK.[E]		1	1	8	T08A9.1	T08A9.1 [802-811]		1	1143.62	0	0.552	1.68	11.52
Confidence	Identifying Node	Modifications	# Proteins	Master Protein Accessions	Protein Accessions	# Missed Cleavages	Charge	DeltaScore	DeltaCn	Rank	Search Engine Rank	First Scan	Spectrum File	Precursor Abundance	Apex RT [min]
High	Sequest HT (A8)		1	T08A9.1	T08A9.1	1	2	0.5513	0	1	1	2611	105_Sato_EPG7_GFPtrap_Tryp_2.raw	1.09593e+06	11.4
High	Sequest HT (A8)		1	T08A9.1	T08A9.1	1	3	0.5401	0	1	1	2680	105_Sato_EPG7_GFPtrap_Tryp_2.raw	2.78898e+06	11.39
High	Sequest HT (A8)		1	T08A9.1	T08A9.1	1	2	0.6131	0	1	1	2685	105_Sato_EPG7_GFPtrap_Tryp_2.raw	1.09593e+06	11.4
High	Sequest HT (A8)		1	T08A9.1	T08A9.1	1	2	0.5514	0	1	1	2588	103_Sato_EPG7_GFPtrap_Tryp_1.raw	806169	11.65
High	Sequest HT (A8)		1	T08A9.1	T08A9.1	1	3	0.6345	0	1	1	2581	103_Sato_EPG7_GFPtrap_Tryp_1.raw	2.25172e+06	11.65
High	Sequest HT (A8)		1	T08A9.1	T08A9.1	1	2	0.5671	0	1	1	2653	103_Sato_EPG7_GFPtrap_Tryp_1.raw	806169	11.65
High	Sequest HT (A8)		1	T08A9.1	T08A9.1	1	3	0.694	0	1	1	2646	103_Sato_EPG7_GFPtrap_Tryp_1.raw	2.25172e+06	11.65
High	Sequest HT (A8)		1	T08A9.1	T08A9.1	1	3	0.5	0	1	1	2708	103_Sato_EPG7_GFPtrap_Tryp_1.raw	2.25172e+06	11.65
[K].KEIENTQAECIKR.[M]	1xCarbamidomethyl [C10]	1	1	7	T08A9.1	T08A9.1 [811-823]		2	1618.82	0	0.539	4.67	16.09
Confidence	Identifying Node	Modifications	# Proteins	Master Protein Accessions	Protein Accessions	# Missed Cleavages	Charge	DeltaScore	DeltaCn	Rank	Search Engine Rank	First Scan	Spectrum File	Precursor Abundance	Apex RT [min]
High	Sequest HT (A8)	C10(Carbamidomethyl)	1	T08A9.1	T08A9.1	2	3	0.6734	0	1	1	3851	105_Sato_EPG7_GFPtrap_Tryp_2.raw	13298101	15.95
High	Sequest HT (A8)	C10(Carbamidomethyl)	1	T08A9.1	T08A9.1	2	3	0.8073	0	1	1	3760	105_Sato_EPG7_GFPtrap_Tryp_2.raw	13298101	15.95
High	Sequest HT (A8)	C10(Carbamidomethyl)	1	T08A9.1	T08A9.1	2	2	0.6989	0	1	1	3763	105_Sato_EPG7_GFPtrap_Tryp_2.raw	2.07307e+06	15.95
High	Sequest HT (A8)	C10(Carbamidomethyl)	1	T08A9.1	T08A9.1	2	3	0.7668	0	1	1	3834	103_Sato_EPG7_GFPtrap_Tryp_1.raw	10462335	16.22
High	Sequest HT (A8)	C10(Carbamidomethyl)	1	T08A9.1	T08A9.1	2	3	0.7874	0	1	1	3929	103_Sato_EPG7_GFPtrap_Tryp_1.raw	10462335	16.22
High	Sequest HT (A8)	C10(Carbamidomethyl)	1	T08A9.1	T08A9.1	2	2	0.7469	0	1	1	3926	103_Sato_EPG7_GFPtrap_Tryp_1.raw	1.36571e+06	16.22
High	Sequest HT (A8)	C10(Carbamidomethyl)	1	T08A9.1	T08A9.1	2	3	0.325	0	1	1	4023	103_Sato_EPG7_GFPtrap_Tryp_1.raw	10462335	16.22
[R].SHFNYSPAAWLSEDGGDSSPVPQPLMCRSPENALR.[E]	1xCarbamidomethyl [C27]; 2xPhospho [S29(100); S/Y]	1	1	7	T08A9.1	T08A9.1 [560-594]	T08A9.1 2xPhospho [S588(100); S/Y]	1	4032.71	0	0.533	4.82	86.97
Confidence	Identifying Node	Modifications	# Proteins	Master Protein Accessions	Protein Accessions	# Missed Cleavages	Charge	DeltaScore	DeltaCn	Rank	Search Engine Rank	First Scan	Spectrum File	Precursor Abundance	Apex RT [min]
High	Sequest HT (A8)	Y5(Phospho); C27(Carbamidomethyl); S29(Phospho)	1	T08A9.1	T08A9.1	1	3	0.202	0	1	1	34212	103_Sato_EPG7_GFPtrap_Tryp_1.raw	177965	86.81
High	Sequest HT (A8)	S19(Phospho); C27(Carbamidomethyl); S29(Phospho)	1	T08A9.1	T08A9.1	1	4	0.3199	0	1	1	34274	103_Sato_EPG7_GFPtrap_Tryp_1.raw	245238	86.89
High	Sequest HT (A8)	S19(Phospho); C27(Carbamidomethyl); S29(Phospho)	1	T08A9.1	T08A9.1	1	3	0.2016	0	1	1	34313	103_Sato_EPG7_GFPtrap_Tryp_1.raw	177965	86.81
High	Sequest HT (A8)	S19(Phospho); C27(Carbamidomethyl); S29(Phospho)	1	T08A9.1	T08A9.1	1	4	0.3694	0	1	1	34373	103_Sato_EPG7_GFPtrap_Tryp_1.raw	245238	86.89
High	Sequest HT (A8)	Y5(Phospho); C27(Carbamidomethyl); S29(Phospho)	1	T08A9.1	T08A9.1	1	3	0.0147	0	1	1	32083	105_Sato_EPG7_GFPtrap_Tryp_2.raw	229522	87.06
High	Sequest HT (A8)	S19(Phospho); C27(Carbamidomethyl); S29(Phospho)	1	T08A9.1	T08A9.1	1	4	0.2656	0	1	1	32066	105_Sato_EPG7_GFPtrap_Tryp_2.raw	326366	87.05
High	Sequest HT (A8)	S19(Phospho); C27(Carbamidomethyl); S29(Phospho)	1	T08A9.1	T08A9.1	1	4	0.0347	0	1	1	32169	105_Sato_EPG7_GFPtrap_Tryp_2.raw	326366	87.05
[R].IHMDLIGQIR.[D]	1xOxidation [M3]	1	1	9	T08A9.1	T08A9.1 [404-413]		0	1211.66	0	0.509	2.04	39.8
Confidence	Identifying Node	Modifications	# Proteins	Master Protein Accessions	Protein Accessions	# Missed Cleavages	Charge	DeltaScore	DeltaCn	Rank	Search Engine Rank	First Scan	Spectrum File	Precursor Abundance	Apex RT [min]
High	Sequest HT (A8)	M3(Oxidation)	1	T08A9.1	T08A9.1	0	2	0.7402	0	1	1	12326	105_Sato_EPG7_GFPtrap_Tryp_2.raw	1.01748e+06	39.74
High	Sequest HT (A8)	M3(Oxidation)	1	T08A9.1	T08A9.1	0	2	0.5642	0	1	1	12227	105_Sato_EPG7_GFPtrap_Tryp_2.raw	1.01748e+06	39.74
High	Sequest HT (A8)	M3(Oxidation)	1	T08A9.1	T08A9.1	0	3	0.6982	0	1	1	12310	105_Sato_EPG7_GFPtrap_Tryp_2.raw	894190	39.77
High	Sequest HT (A8)	M3(Oxidation)	1	T08A9.1	T08A9.1	0	3	0.6105	0	1	1	13106	103_Sato_EPG7_GFPtrap_Tryp_1.raw	614658	39.83
High	Sequest HT (A8)	M3(Oxidation)	1	T08A9.1	T08A9.1	0	3	0.5992	0	1	1	13212	103_Sato_EPG7_GFPtrap_Tryp_1.raw	614658	39.83
High	Sequest HT (A8)	M3(Oxidation)	1	T08A9.1	T08A9.1	0	2	0.6372	0	1	1	13222	103_Sato_EPG7_GFPtrap_Tryp_1.raw	772973	39.86
High	Sequest HT (A8)	M3(Oxidation)	1	T08A9.1	T08A9.1	0	3	0.6118	0	1	1	12207	105_Sato_EPG7_GFPtrap_Tryp_2.raw	894190	39.77
High	Sequest HT (A8)	M3(Oxidation)	1	T08A9.1	T08A9.1	0	3	0.5401	0	1	1	12426	105_Sato_EPG7_GFPtrap_Tryp_2.raw	894190	39.77
High	Sequest HT (A8)	M3(Oxidation)	1	T08A9.1	T08A9.1	0	2	0.4074	0	1	1	13322	103_Sato_EPG7_GFPtrap_Tryp_1.raw	772973	39.86
[R].QMPEGEVILDEFNALK.[E]	1xOxidation [M2]	1	1	10	T08A9.1	T08A9.1 [953-968]		0	1848.9	0	0.502	1.97	87.89
Confidence	Identifying Node	Modifications	# Proteins	Master Protein Accessions	Protein Accessions	# Missed Cleavages	Charge	DeltaScore	DeltaCn	Rank	Search Engine Rank	First Scan	Spectrum File	Precursor Abundance	Apex RT [min]
High	Sequest HT (A8)	M2(Oxidation)	1	T08A9.1	T08A9.1	0	2	0.7193	0	1	1	34221	103_Sato_EPG7_GFPtrap_Tryp_1.raw	175304	86.62
High	Sequest HT (A8)	M2(Oxidation)	1	T08A9.1	T08A9.1	0	2	0.7563	0	1	1	34319	103_Sato_EPG7_GFPtrap_Tryp_1.raw	175304	86.62
High	Sequest HT (A8)	M2(Oxidation)	1	T08A9.1	T08A9.1	0	2	0.4868	0	1	1	34563	103_Sato_EPG7_GFPtrap_Tryp_1.raw	180600	87.9
High	Sequest HT (A8)	M2(Oxidation)	1	T08A9.1	T08A9.1	0	3	0.6078	0	1	1	34645	103_Sato_EPG7_GFPtrap_Tryp_1.raw	68902.3	87.69
High	Sequest HT (A8)	M2(Oxidation)	1	T08A9.1	T08A9.1	0	2	0.5828	0	1	1	34685	103_Sato_EPG7_GFPtrap_Tryp_1.raw	180600	87.9
High	Sequest HT (A8)	M2(Oxidation)	1	T08A9.1	T08A9.1	0	2	0.6042	0	1	1	34816	103_Sato_EPG7_GFPtrap_Tryp_1.raw	180600	87.9
High	Sequest HT (A8)	M2(Oxidation)	1	T08A9.1	T08A9.1	0	2	0.6948	0	1	1	32440	105_Sato_EPG7_GFPtrap_Tryp_2.raw	165204	87.87
High	Sequest HT (A8)	M2(Oxidation)	1	T08A9.1	T08A9.1	0	2	0.7879	0	1	1	31982	105_Sato_EPG7_GFPtrap_Tryp_2.raw	174003	86.83
High	Sequest HT (A8)	M2(Oxidation)	1	T08A9.1	T08A9.1	0	2	0.4714	0	1	1	34122	103_Sato_EPG7_GFPtrap_Tryp_1.raw	175304	86.62
High	Sequest HT (A8)	M2(Oxidation)	1	T08A9.1	T08A9.1	0	2	0.5	0	1	1	32297	105_Sato_EPG7_GFPtrap_Tryp_2.raw	165204	87.87
[R].SHFNYSPAAWLSEDGGDSSPVPQPLMCRSPENALR.[E]	1xCarbamidomethyl [C27]; 3xPhospho [S6(98.6); S29(100); S/Y]	1	1	2	T08A9.1	T08A9.1 [560-594]	T08A9.1 3xPhospho [S565(98.6); S588(100); S/Y]	1	4112.67	0	0.497	1.47	91.74
Confidence	Identifying Node	Modifications	# Proteins	Master Protein Accessions	Protein Accessions	# Missed Cleavages	Charge	DeltaScore	DeltaCn	Rank	Search Engine Rank	First Scan	Spectrum File	Precursor Abundance	Apex RT [min]
High	Sequest HT (A8)	Y5(Phospho); S19(Phospho); C27(Carbamidomethyl); S29(Phospho)	1	T08A9.1	T08A9.1	1	3	0.1361	0	1	1	36467	103_Sato_EPG7_GFPtrap_Tryp_1.raw	59668.5	91.71
High	Sequest HT (A8)	Y5(Phospho); S19(Phospho); C27(Carbamidomethyl); S29(Phospho)	1	T08A9.1	T08A9.1	1	4	0.3306	0	1	1	36487	103_Sato_EPG7_GFPtrap_Tryp_1.raw	194987	91.63
[R].MSVEFELMTDSMSR.[Q]	1xOxidation [M1]	1	1	4	T08A9.1	T08A9.1 [824-837]		0	1678.71	0	0.49	2.92	70.21
Confidence	Identifying Node	Modifications	# Proteins	Master Protein Accessions	Protein Accessions	# Missed Cleavages	Charge	DeltaScore	DeltaCn	Rank	Search Engine Rank	First Scan	Spectrum File	Precursor Abundance	Apex RT [min]
High	Sequest HT (A8)	M1(Oxidation)	1	T08A9.1	T08A9.1	0	2	0.7295	0	1	1	24787	105_Sato_EPG7_GFPtrap_Tryp_2.raw	302156	70.28
High	Sequest HT (A8)	M1(Oxidation)	1	T08A9.1	T08A9.1	0	2	0.7368	0	1	1	24691	105_Sato_EPG7_GFPtrap_Tryp_2.raw	302156	70.28
High	Sequest HT (A8)	M1(Oxidation)	1	T08A9.1	T08A9.1	0	2	0.771	0	1	1	26490	103_Sato_EPG7_GFPtrap_Tryp_1.raw	211327	70.13
High	Sequest HT (A8)	M1(Oxidation)	1	T08A9.1	T08A9.1	0	2	0.5987	0	1	1	26715	103_Sato_EPG7_GFPtrap_Tryp_1.raw	211327	70.13
[K].YLHQTAPR.[D]		1	1	3	T08A9.1	T08A9.1 [751-758]		0	985.521	0	0.448	1.73	11.49
Confidence	Identifying Node	Modifications	# Proteins	Master Protein Accessions	Protein Accessions	# Missed Cleavages	Charge	DeltaScore	DeltaCn	Rank	Search Engine Rank	First Scan	Spectrum File	Precursor Abundance	Apex RT [min]
High	Sequest HT (A8)		1	T08A9.1	T08A9.1	0	2	0.5508	0	1	1	2577	103_Sato_EPG7_GFPtrap_Tryp_1.raw	7096506	11.63
High	Sequest HT (A8)		1	T08A9.1	T08A9.1	0	2	0.6532	0	1	1	2641	103_Sato_EPG7_GFPtrap_Tryp_1.raw	7096506	11.63
High	Sequest HT (A8)		1	T08A9.1	T08A9.1	0	2	0.5299	0	1	1	2587	105_Sato_EPG7_GFPtrap_Tryp_2.raw	11110748	11.34
[K].DLRDALPELEPFLK.[V]		1	1	14	T08A9.1	T08A9.1 [507-520]		1	1655.9	0	0.445	3	90.73
Confidence	Identifying Node	Modifications	# Proteins	Master Protein Accessions	Protein Accessions	# Missed Cleavages	Charge	DeltaScore	DeltaCn	Rank	Search Engine Rank	First Scan	Spectrum File	Precursor Abundance	Apex RT [min]
High	Sequest HT (A8)		1	T08A9.1	T08A9.1	1	2	0.5404	0	1	1	35933	103_Sato_EPG7_GFPtrap_Tryp_1.raw	580630	90.69
High	Sequest HT (A8)		1	T08A9.1	T08A9.1	1	3	0.694	0	1	1	35966	103_Sato_EPG7_GFPtrap_Tryp_1.raw	990433	90.82
High	Sequest HT (A8)		1	T08A9.1	T08A9.1	1	2	0.6019	0	1	1	36041	103_Sato_EPG7_GFPtrap_Tryp_1.raw	580630	90.69
High	Sequest HT (A8)		1	T08A9.1	T08A9.1	1	3	0.696	0	1	1	36072	103_Sato_EPG7_GFPtrap_Tryp_1.raw	990433	90.82
High	Sequest HT (A8)		1	T08A9.1	T08A9.1	1	2	0.5988	0	1	1	36149	103_Sato_EPG7_GFPtrap_Tryp_1.raw	580630	90.69
High	Sequest HT (A8)		1	T08A9.1	T08A9.1	1	3	0.6871	0	1	1	36183	103_Sato_EPG7_GFPtrap_Tryp_1.raw	990433	90.82
High	Sequest HT (A8)		1	T08A9.1	T08A9.1	1	2	0.5515	0	1	1	36259	103_Sato_EPG7_GFPtrap_Tryp_1.raw	580630	90.69
High	Sequest HT (A8)		1	T08A9.1	T08A9.1	1	3	0.6803	0	1	1	33583	105_Sato_EPG7_GFPtrap_Tryp_2.raw	1.54179e+06	90.63
High	Sequest HT (A8)		1	T08A9.1	T08A9.1	1	2	0.4818	0	1	1	33608	105_Sato_EPG7_GFPtrap_Tryp_2.raw	929571	90.64
High	Sequest HT (A8)		1	T08A9.1	T08A9.1	1	3	0.7268	0	1	1	33680	105_Sato_EPG7_GFPtrap_Tryp_2.raw	1.54179e+06	90.63
High	Sequest HT (A8)		1	T08A9.1	T08A9.1	1	2	0.51	0	1	1	33702	105_Sato_EPG7_GFPtrap_Tryp_2.raw	929571	90.64
High	Sequest HT (A8)		1	T08A9.1	T08A9.1	1	3	0.6738	0	1	1	33778	105_Sato_EPG7_GFPtrap_Tryp_2.raw	1.54179e+06	90.63
High	Sequest HT (A8)		1	T08A9.1	T08A9.1	1	2	0.5427	0	1	1	33798	105_Sato_EPG7_GFPtrap_Tryp_2.raw	929571	90.64
High	Sequest HT (A8)		1	T08A9.1	T08A9.1	1	2	0.5245	0	1	1	33510	105_Sato_EPG7_GFPtrap_Tryp_2.raw	929571	90.64
[R].MSVEFELMTDSMSR.[Q]		1	1	14	T08A9.1	T08A9.1 [824-837]		0	1662.72	0	0.433	1.91	77.61
Confidence	Identifying Node	Modifications	# Proteins	Master Protein Accessions	Protein Accessions	# Missed Cleavages	Charge	DeltaScore	DeltaCn	Rank	Search Engine Rank	First Scan	Spectrum File	Precursor Abundance	Apex RT [min]
High	Sequest HT (A8)		1	T08A9.1	T08A9.1	0	2	0.7	0	1	1	30094	103_Sato_EPG7_GFPtrap_Tryp_1.raw	149265	77.54
High	Sequest HT (A8)		1	T08A9.1	T08A9.1	0	2	0.7449	0	1	1	30213	103_Sato_EPG7_GFPtrap_Tryp_1.raw	149265	77.54
High	Sequest HT (A8)		1	T08A9.1	T08A9.1	0	2	0.6081	0	1	1	30328	103_Sato_EPG7_GFPtrap_Tryp_1.raw	110190	78.02
High	Sequest HT (A8)		1	T08A9.1	T08A9.1	0	2	0.6879	0	1	1	30549	103_Sato_EPG7_GFPtrap_Tryp_1.raw	110190	78.02
High	Sequest HT (A8)		1	T08A9.1	T08A9.1	0	2	0.6644	0	1	1	28221	105_Sato_EPG7_GFPtrap_Tryp_2.raw	98170.6	78.14
High	Sequest HT (A8)		1	T08A9.1	T08A9.1	0	2	0.6957	0	1	1	28339	105_Sato_EPG7_GFPtrap_Tryp_2.raw	98170.6	78.14
High	Sequest HT (A8)		1	T08A9.1	T08A9.1	0	2	0.7135	0	1	1	28467	105_Sato_EPG7_GFPtrap_Tryp_2.raw	70521.4	78.64
High	Sequest HT (A8)		1	T08A9.1	T08A9.1	0	2	0.7594	0	1	1	28625	105_Sato_EPG7_GFPtrap_Tryp_2.raw	71418.3	78.82
High	Sequest HT (A8)		1	T08A9.1	T08A9.1	0	2	0.6218	0	1	1	28109	105_Sato_EPG7_GFPtrap_Tryp_2.raw	98941.8	77.81
High	Sequest HT (A8)		1	T08A9.1	T08A9.1	0	2	0.6528	0	1	1	27894	105_Sato_EPG7_GFPtrap_Tryp_2.raw	94425.7	77.67
High	Sequest HT (A8)		1	T08A9.1	T08A9.1	0	2	0.7173	0	1	1	27996	105_Sato_EPG7_GFPtrap_Tryp_2.raw	94425.7	77.67
High	Sequest HT (A8)		1	T08A9.1	T08A9.1	0	2	0.6111	0	1	1	28824	105_Sato_EPG7_GFPtrap_Tryp_2.raw	57095.1	79.39
High	Sequest HT (A8)		1	T08A9.1	T08A9.1	0	2	0.6438	0	1	1	29970	103_Sato_EPG7_GFPtrap_Tryp_1.raw	149265	77.54
High	Sequest HT (A8)		1	T08A9.1	T08A9.1	0	2	0.7333	0	1	1	29829	103_Sato_EPG7_GFPtrap_Tryp_1.raw	149265	77.54
[K].MQNIVANMTPR.[N]	2xOxidation [M1; M8]	1	1	2	T08A9.1	T08A9.1 [734-744]		0	1306.62	0	0.415	0.99	49.75
Confidence	Identifying Node	Modifications	# Proteins	Master Protein Accessions	Protein Accessions	# Missed Cleavages	Charge	DeltaScore	DeltaCn	Rank	Search Engine Rank	First Scan	Spectrum File	Precursor Abundance	Apex RT [min]
High	Sequest HT (A8)	M1(Oxidation); M8(Oxidation)	1	T08A9.1	T08A9.1	0	2	0.5152	0	1	1	6144	105_Sato_EPG7_GFPtrap_Tryp_2.raw	171810	23.69
High	Sequest HT (A8)	M1(Oxidation); M8(Oxidation)	1	T08A9.1	T08A9.1	0	2	0.4043	0	1	1	16325	105_Sato_EPG7_GFPtrap_Tryp_2.raw	177818	49.85
[K].ALRNDPYSEEYK.[R]		1	1	2	T08A9.1	T08A9.1 [867-878]		1	1484.7	0	0.402	2.01	27.47
Confidence	Identifying Node	Modifications	# Proteins	Master Protein Accessions	Protein Accessions	# Missed Cleavages	Charge	DeltaScore	DeltaCn	Rank	Search Engine Rank	First Scan	Spectrum File	Precursor Abundance	Apex RT [min]
High	Sequest HT (A8)		1	T08A9.1	T08A9.1	1	2	0.4229	0	1	1	7723	105_Sato_EPG7_GFPtrap_Tryp_2.raw	512629	27.39
High	Sequest HT (A8)		1	T08A9.1	T08A9.1	1	2	0.4198	0	1	1	8100	103_Sato_EPG7_GFPtrap_Tryp_1.raw	293785	27.56
[K].DREIEELKAK.[L]		1	1	7	T08A9.1	T08A9.1 [847-856]		2	1230.67	0	0.386	3.32	19.87
Confidence	Identifying Node	Modifications	# Proteins	Master Protein Accessions	Protein Accessions	# Missed Cleavages	Charge	DeltaScore	DeltaCn	Rank	Search Engine Rank	First Scan	Spectrum File	Precursor Abundance	Apex RT [min]
High	Sequest HT (A8)		1	T08A9.1	T08A9.1	2	3	0.7094	0	1	1	4838	105_Sato_EPG7_GFPtrap_Tryp_2.raw	1.12017e+06	19.87
High	Sequest HT (A8)		1	T08A9.1	T08A9.1	2	3	0.7289	0	1	1	4907	105_Sato_EPG7_GFPtrap_Tryp_2.raw	1.12017e+06	19.87
High	Sequest HT (A8)		1	T08A9.1	T08A9.1	2	3	0.6364	0	1	1	4988	105_Sato_EPG7_GFPtrap_Tryp_2.raw	1.12017e+06	19.87
High	Sequest HT (A8)		1	T08A9.1	T08A9.1	2	3	0.6545	0	1	1	4978	103_Sato_EPG7_GFPtrap_Tryp_1.raw	629176	19.87
High	Sequest HT (A8)		1	T08A9.1	T08A9.1	2	3	0.5798	0	1	1	5064	103_Sato_EPG7_GFPtrap_Tryp_1.raw	629176	19.87
High	Sequest HT (A8)		1	T08A9.1	T08A9.1	2	3	0.4554	0	1	1	5103	105_Sato_EPG7_GFPtrap_Tryp_2.raw	96119.3	20.64
High	Sequest HT (A8)		1	T08A9.1	T08A9.1	2	2	0.2705	0	1	1	4856	105_Sato_EPG7_GFPtrap_Tryp_2.raw	247745	19.9
[R].SDSCSIKKPVNR.[Y]	1xCarbamidomethyl [C4]	1	1	3	T08A9.1	T08A9.1 [1296-1307]		1	1390.71	0	0.374	2.13	10.21
Confidence	Identifying Node	Modifications	# Proteins	Master Protein Accessions	Protein Accessions	# Missed Cleavages	Charge	DeltaScore	DeltaCn	Rank	Search Engine Rank	First Scan	Spectrum File	Precursor Abundance	Apex RT [min]
High	Sequest HT (A8)	C4(Carbamidomethyl)	1	T08A9.1	T08A9.1	1	3	0.6244	0	1	1	2270	105_Sato_EPG7_GFPtrap_Tryp_2.raw	466967	10.29
High	Sequest HT (A8)	C4(Carbamidomethyl)	1	T08A9.1	T08A9.1	1	3	0.4709	0	1	1	2209	103_Sato_EPG7_GFPtrap_Tryp_1.raw	309894	10.13
High	Sequest HT (A8)	C4(Carbamidomethyl)	1	T08A9.1	T08A9.1	1	2	0.547	0	1	1	2284	105_Sato_EPG7_GFPtrap_Tryp_2.raw	114272	10.29
[K].MEDTVLMTENK.[S]	1xOxidation [M]	1	1	6	T08A9.1	T08A9.1 [670-680]		0	1326.59	0	0.341	3.23	32.17
Confidence	Identifying Node	Modifications	# Proteins	Master Protein Accessions	Protein Accessions	# Missed Cleavages	Charge	DeltaScore	DeltaCn	Rank	Search Engine Rank	First Scan	Spectrum File	Precursor Abundance	Apex RT [min]
High	Sequest HT (A8)	M7(Oxidation)	1	T08A9.1	T08A9.1	0	2	0.617	0	1	1	9151	105_Sato_EPG7_GFPtrap_Tryp_2.raw	335084	31.36
High	Sequest HT (A8)	M7(Oxidation)	1	T08A9.1	T08A9.1	0	2	0.7053	0	1	1	9244	105_Sato_EPG7_GFPtrap_Tryp_2.raw	335084	31.36
High	Sequest HT (A8)	M1(Oxidation)	1	T08A9.1	T08A9.1	0	2	0.689	0	1	1	9432	105_Sato_EPG7_GFPtrap_Tryp_2.raw	1.00702e+06	32.17
High	Sequest HT (A8)	M1(Oxidation)	1	T08A9.1	T08A9.1	0	2	0.6223	0	1	1	9519	105_Sato_EPG7_GFPtrap_Tryp_2.raw	1.00702e+06	32.17
High	Sequest HT (A8)	M7(Oxidation)	1	T08A9.1	T08A9.1	0	2	0.7687	0	1	1	9850	103_Sato_EPG7_GFPtrap_Tryp_1.raw	652981	31.58
High	Sequest HT (A8)	M7(Oxidation)	1	T08A9.1	T08A9.1	0	2	0.6216	0	1	1	9730	103_Sato_EPG7_GFPtrap_Tryp_1.raw	652981	31.58
[R].QMPEGEVILDEFNALKESQPSAQIK.[D]	1xOxidation [M2]	1	1	1	T08A9.1	T08A9.1 [953-977]		1	2817.4	0	0.34	2.34	83.45
Confidence	Identifying Node	Modifications	# Proteins	Master Protein Accessions	Protein Accessions	# Missed Cleavages	Charge	DeltaScore	DeltaCn	Rank	Search Engine Rank	First Scan	Spectrum File	Precursor Abundance	Apex RT [min]
High	Sequest HT (A8)	M2(Oxidation)	1	T08A9.1	T08A9.1	1	3	0.641	0	1	1	30645	105_Sato_EPG7_GFPtrap_Tryp_2.raw	202767	83.49
[K].INDQNKLPPIIEEHRQCMLTIFENFSEFR.[N]	1xCarbamidomethyl [C17]	1	1	3	T08A9.1	T08A9.1 [325-353]		2	3618.78	0	0.239	5.35	98.87
Confidence	Identifying Node	Modifications	# Proteins	Master Protein Accessions	Protein Accessions	# Missed Cleavages	Charge	DeltaScore	DeltaCn	Rank	Search Engine Rank	First Scan	Spectrum File	Precursor Abundance	Apex RT [min]
High	Sequest HT (A8)	C17(Carbamidomethyl)	1	T08A9.1	T08A9.1	2	4	0.6761	0	1	1	38954	103_Sato_EPG7_GFPtrap_Tryp_1.raw	176210	98.86
High	Sequest HT (A8)	C17(Carbamidomethyl)	1	T08A9.1	T08A9.1	2	4	0.7634	0	1	1	36349	105_Sato_EPG7_GFPtrap_Tryp_2.raw	517076	98.88
High	Sequest HT (A8)	C17(Carbamidomethyl)	1	T08A9.1	T08A9.1	2	4	0.7103	0	1	1	36423	105_Sato_EPG7_GFPtrap_Tryp_2.raw	517076	98.88
[K].HFLHALFPGLFDNLPEFYVK.[A]		1	1	1	T08A9.1	T08A9.1 [468-487]		0	2404.25	0	0.232	0.95	102
Confidence	Identifying Node	Modifications	# Proteins	Master Protein Accessions	Protein Accessions	# Missed Cleavages	Charge	DeltaScore	DeltaCn	Rank	Search Engine Rank	First Scan	Spectrum File	Precursor Abundance	Apex RT [min]
High	Sequest HT (A8)		1	T08A9.1	T08A9.1	0	3	0.4421	0	1	1	37380	105_Sato_EPG7_GFPtrap_Tryp_2.raw	65366.3	101.97
[R].QMPEGEVILDEFNALKESQPSAQIK.[D]		1	1	5	T08A9.1	T08A9.1 [953-977]		1	2801.4	0	0.227	4.33	88.37
Confidence	Identifying Node	Modifications	# Proteins	Master Protein Accessions	Protein Accessions	# Missed Cleavages	Charge	DeltaScore	DeltaCn	Rank	Search Engine Rank	First Scan	Spectrum File	Precursor Abundance	Apex RT [min]
High	Sequest HT (A8)		1	T08A9.1	T08A9.1	1	3	0.6667	0	1	1	34965	103_Sato_EPG7_GFPtrap_Tryp_1.raw	277085	88.23
High	Sequest HT (A8)		1	T08A9.1	T08A9.1	1	3	0.5675	0	1	1	37350	105_Sato_EPG7_GFPtrap_Tryp_2.raw	293809	101.84
High	Sequest HT (A8)		1	T08A9.1	T08A9.1	1	3	0.6287	0	1	1	32485	105_Sato_EPG7_GFPtrap_Tryp_2.raw	1351357	88.5
High	Sequest HT (A8)		1	T08A9.1	T08A9.1	1	3	0.6731	0	1	1	32613	105_Sato_EPG7_GFPtrap_Tryp_2.raw	1351357	88.5
High	Sequest HT (A8)		1	T08A9.1	T08A9.1	1	3	0.6236	0	1	1	32725	105_Sato_EPG7_GFPtrap_Tryp_2.raw	1351357	88.5
[K].CTLFDFIAMADPEASLDGLPDLVNEK.[I]	1xCarbamidomethyl [C1]	1	1	5	T08A9.1	T08A9.1 [232-257]		0	2881.36	0	0.01	4.81	108.32
Confidence	Identifying Node	Modifications	# Proteins	Master Protein Accessions	Protein Accessions	# Missed Cleavages	Charge	DeltaScore	DeltaCn	Rank	Search Engine Rank	First Scan	Spectrum File	Precursor Abundance	Apex RT [min]
High	Sequest HT (A8)	C1(Carbamidomethyl)	1	T08A9.1	T08A9.1	0	2	0.5628	0	1	1	43120	103_Sato_EPG7_GFPtrap_Tryp_1.raw	38379.9	109.13
High	Sequest HT (A8)	C1(Carbamidomethyl)	1	T08A9.1	T08A9.1	0	2	0.7609	0	1	1	42506	103_Sato_EPG7_GFPtrap_Tryp_1.raw
High	Sequest HT (A8)	C1(Carbamidomethyl)	1	T08A9.1	T08A9.1	0	3	0.7169	0	1	1	42507	103_Sato_EPG7_GFPtrap_Tryp_1.raw
High	Sequest HT (A8)	C1(Carbamidomethyl)	1	T08A9.1	T08A9.1	0	4	0.7154	0	1	1	42508	103_Sato_EPG7_GFPtrap_Tryp_1.raw
High	Sequest HT (A8)	C1(Carbamidomethyl)	1	T08A9.1	T08A9.1	0	3	0.702	0	1	1	39684	105_Sato_EPG7_GFPtrap_Tryp_2.raw	2.72441e+06	108.32
[R].LGINTQNAATRR.[N]		1	1	2	T08A9.1	T08A9.1 [1275-1286]		1	1314.72	0	0.01	2	21.67
Confidence	Identifying Node	Modifications	# Proteins	Master Protein Accessions	Protein Accessions	# Missed Cleavages	Charge	DeltaScore	DeltaCn	Rank	Search Engine Rank	First Scan	Spectrum File	Precursor Abundance	Apex RT [min]
High	Sequest HT (A8)		1	T08A9.1	T08A9.1	1	3	0.545	0	1	1	5580	105_Sato_EPG7_GFPtrap_Tryp_2.raw	1.23471e+06	21.98
High	Sequest HT (A8)		1	T08A9.1	T08A9.1	1	3	0.0472	0	1	1	5729	103_Sato_EPG7_GFPtrap_Tryp_1.raw	903199	21.76
[K].SGNERENHNGSDVTYIFQMIDDAVDQAQYVLK.[N]		1	1	2	T08A9.1	T08A9.1 [79-110]		1	3656.69	0		3.78
Confidence	Identifying Node	Modifications	# Proteins	Master Protein Accessions	Protein Accessions	# Missed Cleavages	Charge	DeltaScore	DeltaCn	Rank	Search Engine Rank	First Scan	Spectrum File	Precursor Abundance	Apex RT [min]
High	Sequest HT (A8)		1	T08A9.1	T08A9.1	1	4	0.7434	0	1	1	42385	103_Sato_EPG7_GFPtrap_Tryp_1.raw
High	Sequest HT (A8)		1	T08A9.1	T08A9.1	1	4	0.585	0	1	1	39567	105_Sato_EPG7_GFPtrap_Tryp_2.raw
[R].GQAMVFDLNAETTTFNVLQDMVSK.[E]	2xOxidation [M4; M21]	1	1	2	T08A9.1	T08A9.1 [12-35]		0	2691.26	0		1.44
Confidence	Identifying Node	Modifications	# Proteins	Master Protein Accessions	Protein Accessions	# Missed Cleavages	Charge	DeltaScore	DeltaCn	Rank	Search Engine Rank	First Scan	Spectrum File	Precursor Abundance	Apex RT [min]
High	Sequest HT (A8)	M4(Oxidation); M21(Oxidation)	1	T08A9.1	T08A9.1	0	3	0.2847	0	1	1	41092	103_Sato_EPG7_GFPtrap_Tryp_1.raw
High	Sequest HT (A8)	M4(Oxidation); M21(Oxidation)	1	T08A9.1	T08A9.1	0	3	0.3734	0	1	1	41099	103_Sato_EPG7_GFPtrap_Tryp_1.raw
