# Supplementary material for: ALLO-1- and IKKE-1-dependent positive feedback mechanism promotes the initiation of paternal mitochondrial autophagy
Source: Nat Commun. 2024 Feb 17;15:1460. doi: 10.1038/s41467-024-45863-2 (PMC10874384; doi:10.1038/s41467-024-45863-2)
Supplement: Supplementary file 10 — Source Data [file 41467_2024_45863_MOESM10_ESM.xlsx]

## Sheet: Fig.1
	*Signal was analyzed from maximum intensity projection images.
	1d				1f				1h				1j
	Line profile of GFP-ALLO-1a and paternal mitochondria*				Line profile of GFP-ALLO-1b and paternal mitochondria*				Line profile of GFP-ALLO-1a and MOs*				Line profile of GFP-ALLO-1b and MOs*
	Distance (μm)	Paternal mt	GFP-ALLO-1a		Distance (μm)	Paternal mt	GFP-ALLO-1b		Distance (μm)	MOs	GFP-ALLO-1a		Distance (μm)	MOs	GFP-ALLO-1b
	0	194	197		0	196	260		0	213	175		0	219.5	461
	0.035	251.685	179.507		0.035	204.372	275.884		0.035	189.302	191.702		0.035	251.863	516.228
	0.07	207.918	177.041		0.07	191.851	229.411		0.07	194.515	189.37		0.07	231.006	477.15
	0.105	197.397	184.89		0.105	201.955	251.431		0.105	210.14	188.459		0.105	224.023	540.529
	0.14	266.548	175.973		0.14	209.949	281.316		0.14	200.043	210.419		0.14	218.661	476.669
	0.175	310.89	188.89		0.175	252.608	357.352		0.175	210.449	210.612		0.175	210.298	403.2
	0.21	430.096	186.466		0.21	274.977	367.52		0.21	229.14	222.091		0.21	219.549	385.354
	0.245	450.849	178.507		0.245	332.417	442.294		0.245	203.1	232.98		0.245	269.542	393.244
	0.28	350.973	184.945		0.28	410.076	454.764		0.28	247.532	246.406		0.28	223.289	430.589
	0.315	466.521	213.63		0.315	575.342	495.289		0.315	272.067	285.438		0.315	276.37	381.22
	0.35	547.11	195.178		0.35	717.138	508.097		0.35	261.673	298.51		0.35	225.849	304.387
	0.385	559.973	239.082		0.385	663.418	562.123		0.385	295.883	372.524		0.385	210.533	342.456
	0.42	556.37	199.959		0.42	670.907	595.013		0.42	334.159	382.113		0.42	220.102	389.854
	0.455	663.11	203.685		0.455	701.371	564.742		0.455	353.68	467.136		0.455	234.777	318.553
	0.49	551.562	214.616		0.49	786.577	583.64		0.49	359.72	594.88		0.49	229.129	284.181
	0.525	747.219	208.096		0.525	780.293	623.955		0.525	502.071	686.112		0.525	245.14	297.47
	0.56	694.767	232.205		0.56	808.931	643.318		0.56	519.949	575.406		0.56	269.334	283.103
	0.595	639.699	213.247		0.595	722.817	636.921		0.595	572.585	582.032		0.595	233.701	229.89
	0.63	710.753	270.027		0.63	818.14	739.178		0.63	503.933	536.358		0.63	251.655	250.829
	0.665	595.055	207.055		0.665	768.771	826.498		0.665	603.104	679.49		0.665	264.897	270.474
	0.7	630.274	255.795		0.7	789.018	784.092		0.7	609.816	602.163		0.7	302.787	253.407
	0.735	565.178	187.795		0.735	693.711	737.614		0.735	566.22	725.78		0.735	332.186	238.473
	0.77	512.164	210.014		0.77	678.989	882.13		0.77	534.021	800.567		0.77	384.628	242.086
	0.805	492.904	307.342		0.805	893.667	941.333		0.805	553.362	770.26		0.805	420.962	231.374
	0.84	765.671	238.493		0.84	894.777	783.905		0.84	454.358	720.282		0.84	449.214	233.857
	0.875	831.959	313.082		0.875	738.026	763.647		0.875	391.163	608.755		0.875	583.861	245.722
	0.91	708.11	322.753		0.91	640.713	710.92		0.91	284.429	530.767		0.91	558.109	236.002
	0.945	691.63	380.137		0.945	663.026	684.159		0.945	323.006	422.265		0.945	654.679	296.24
	0.98	677.63	313.247		0.98	588.238	773.018		0.98	341.96	368.88		0.98	624.224	341.27
	1.015	575.973	456.548		1.015	433.597	659.115		1.015	309.807	347.264		1.015	708.835	258.237
	1.05	659.562	534.973		1.05	415.603	532.127		1.05	228.531	298.429		1.05	779.18	232.54
	1.085	619.452	534.219		1.085	426.897	508.084		1.085	250.447	334.491		1.085	744.479	252.306
	1.12	808.973	406.89		1.12	372.524	453.193		1.12	281.305	300.247		1.12	701.445	250.435
	1.155	735.055	597.932		1.155	307.826	494.673		1.155	269.124	359.08		1.155	679.562	237.636
	1.19	788.808	437.425		1.19	328.49	447.511		1.19	251.598	369.57		1.19	576.504	227.735
	1.225	690.37	441.932		1.225	311.325	442.911		1.225	231.5	398.5		1.225	593.052	253.623
	1.26	847.178	309.603		1.26	269.62	499.512		1.26	246.152	382.049		1.26	569.209	240.474
	1.295	844.616	298.247		1.295	308.752	460.176		1.295	230.857	410.711		1.295	474.491	239.797
	1.33	1107.27	352.89		1.33	296.068	411.343		1.33	271.376	495.349		1.33	448.197	251.952
	1.365	721.356	309.425		1.365	319.491	394.291		1.365	286.84	685.939		1.365	509.856	221.788
	1.4	830.945	352.685		1.4	416.612	374.678		1.4	309.796	617.939		1.4	489.831	204.404
	1.435	850.247	290.068		1.435	582.073	446.977		1.435	417.705	744.09		1.435	505.626	226.128
	1.47	929.301	242.753		1.47	489.531	450.244		1.47	381.04	768.8		1.47	544.999	237.669
	1.505	831.096	250.534		1.505	590.286	456.773		1.505	424.913	878.497		1.505	616.611	262.619
	1.54	943.438	291.411		1.54	556.257	487.372		1.54	513.991	983.824		1.54	559.282	225.942
	1.575	792.767	307.699		1.575	443.737	458.093		1.575	436.847	998.235		1.575	561.27	249.86
	1.61	883.534	329.137		1.61	467.667	467		1.61	496.539	1047.38		1.61	639.557	272.407
	1.645	845.288	292.014		1.645	774.56	458.551		1.645	479.36	1104.22		1.645	543.019	261.337
	1.68	763.63	289.521		1.68	824.108	470.259		1.68	480.211	899.709		1.68	441.765	243.144
	1.715	864.712	236.973		1.715	666.752	475.63		1.715	571.04	921.22		1.715	492.425	296.077
	1.75	829.644	349.904		1.75	534.645	502.815		1.75	532.735	851		1.75	527.111	327.167
	1.785	781.562	419.795		1.785	565.641	571.518		1.785	587.153	664.752		1.785	496.49	329.885
	1.82	521.37	395.178		1.82	608.271	523.129		1.82	566.818	671.237		1.82	477.754	320.376
	1.855	750.644	338.274		1.855	428.834	492.331		1.855	523.044	585.711		1.855	540.536	420.061
	1.89	486.808	316.233		1.89	432.113	523.586		1.89	404.866	573.132		1.89	506.161	369.446
	1.925	683.877	333.329		1.925	430.785	461.804		1.925	447.235	526.561		1.925	391.781	395.76
	1.96	507.877	292.973		1.96	360.026	482.315		1.96	540.88	543.92		1.96	352.262	392.971
	1.995	332.068	252.671		1.995	297.546	548.597		1.995	432.113	512.006		1.995	322.263	393.322
	2.03	306.699	188.795		2.03	255.02	576.589		2.03	399.9	615.518		2.03	287.906	408.416
	2.065	185.904	194.329		2.065	225.644	540.465		2.065	446.328	441.484		2.065	267.795	426.377
	2.1	243.301	195.438		2.1	245.055	555.272		2.1	266.551	338.918		2.1	245.58	410.48
	2.135	240.836	212.068		2.135	251.02	506.945		2.135	268.178	345.48		2.135	212.604	413.149
	2.17	234.726	201.822		2.17	223.108	444.522		2.17	273.872	320.24		2.17	247.462	417.707
	2.205	241.89	213		2.205	219.527	407.043		2.205	298.64	301.02		2.205	229.156	474.864
	2.24	201.932	194.918		2.24	208.124	303.962		2.24	258.055	272.207		2.24	218.374	485.383
	2.275	207.863	188.534		2.275	234.645	289.404		2.275	251.918	240.622		2.275	230.496	514.192
	2.31	241.548	204.836		2.31	200.185	264.781		2.31	259.417	226.042		2.31	246.134	516.391
	2.345	285.205	207.425		2.345	211.861	294.918		2.345	216.054	239.002		2.345	271.386	571.757
	2.38	231.753	200.74		2.38	201.807	297.992		2.38	237.967	223.499		2.38	245.74	510.1
	2.415	271.712	206.767		2.415	249	223		2.415	204.189	215.038		2.415	237.295	461.32
	2.45	280.452	204.986						2.45	228	230		2.45	215.16	604.958
	2.485	238.11	230.041										2.485	237.548	553.538
	2.52	281.534	262.384										2.52	213.003	568.696
	2.555	214	209										2.555	211.723	485.264
													2.59	238.652	450.248
													2.625	235	512.75

## Sheet: Fig.2
	2b						2d
	The area of remained paternal mitochondria in a zygote*						The area of remained MOs in a zygote*
	No transgene	GFP-ALLO-1a	GFP-ALLO-1b	GFP-ALLO-1a+b	WT		No transgene	GFP-ALLO-1a	GFP-ALLO-1b	GFP-ALLO-1a+b	WT
	7.92276	1.7405	0	0.3481	0.194936		1.87974	0	2.39493	1.67088	0
	8.54934	2.60379	0.153164	0	0.334176		6.58605	0.125316	2.10252	0	0
	1.75442	1.51772	0.194936	0.250632	0		3.60632	1.12784	2.35316	0	0.264556
	0.90506	0.529112	0	0.682276	0		3.27214	0	1.58734	0.041772	0
	4.24682	0.264556	0	0.668352	0		0.640504	0	2.54809	0	0
	5.45821	2.381	0.041772	0	0		6.09871	0	3.91264	0	0.06962
	8.38225	0.445568	0	0	0		6.3215	0.570884	3.73163	0.083544	0
	3.03543	2.19999	0	0.181012	0		5.12403	0.41772	2.71518	0.236708	0
	0.97468	0.918984	0.306328	0	0		4.14935	0	3.20252	0.097468	0
	3.55062	0.181012	0	0	1.18354		1.67088	0.06962	2.91012	0	0
	4.91517	1.15569	0.236708	0.13924	0.306328		3.16075	0	1.35063	0	0
	6.11264	0.083544	0	0.988604	0		3.10505	0.041772	0.264556	0.181012	0.083544
	5.6253	0.13924	0		0		3.23037	0.403796	0.473416	0	0.264556
		0.013924	0.306328		0		1.93544	0.389872	6.07086	0	0.083544
		0	0				4.8177	0	2.18607	0	0.236708
		0.111392	0.236708				3.66201	0	1.92151	0	0
		0						0.48734	1.21139	0	0
N	13	17	16	12	14			0	1.90759	0	0
Mean	4.72559	0.840354	0.0922465	0.271518	0.144213			0	1.40632		0
S.D.	2.63755	0.915721	0.12296	0.335886	0.322623			0.153164	6.64175		0
P value (Kruskal-Wallis with Steel-Dwass pairwise comparison test)								0	0		0.612656
	P=	0.000728432						0.06962	4.8734		0
		P=	3.58386e-05					0.334176	3.85695		0.125316
			P=	0.020921					3.11898
				P=	0.994113				3.49492
									3.45315
									3.60632
									0.292404
*Signal was analyzed from maximum intensity projection images.									0
									1.18354
						N	16	23	30	18	23
						Mean	3.70378	0.182223	2.4924	0.12841	0.0756739
						S.D.	1.73969	0.279898	1.65365	0.391231	0.146808
						P value (Kruskal-Wallis with Steel-Dwass pairwise comparison test)
							P=	1.25452e-06
								P=	0.187369
									P=	0.646067
										P=	1.53047e-07

## Sheet: Fig.4
	4b
	Normalized intensity of GFP-ALLO-1b around paternal mitochondria (GFP-ALLO-1b/HSP-6-mCherry)*
	WT	ikke-1 (gk1264)	ikke-1K49M (syb2844)
	0.842711	0.010509	0.058076
	0.658307	0.090374	0.146399		*Signal was analyzed from maximum intensity projection images.
	0.488367	0.064746	0.373435
	0.867622	0.103397	0.404505
	0.707817	-0.0382	0.224654
	1.05524	0.117832	0.28345
	0.996273	0.108379	0.347945
	0.67669	0.08281	0.172252
	1.10435	0.044291	0.240393
	0.060028	0.138489	0.019819
	1.08894	0.091058	0.323175
	-0.0129	0.071972	0.46045
	0.922655	0.146641	0.514891
	0.852007	0.042879	0.484571
	0.83414	0.106443	0.393158
	1.02382	0.078889	0.50962
	1.505	0.139469	0.267365
	1.50806	0.063172	0.250171
	1.76644	0.061812	0.40671
	1.44702	0.14228	0.475898
	1.59945	0.061514	0.419528
	0.861736	0.174334	0.35138
	1.09825	0.138895	0.322964
	1.45999	0.108056	0.215238
	1.24145	0.144076	0.247548
	1.84431	0.058267	0.260042
	1.79731	0.144524	0.22098
	1.34717	0.110184	0.14223
	2.07095	0.030585	0.156355
	1.43577	0.007785	0.202103
	1.31309	0.047927	0.177987
	0.902095	0.035671	0.153366
	1.9735	0.026248	0.145332
	0.816372	0.084535	0.080047
	1.9061	0.007433	0.101591
	1.4704	0.046731	0.101389
	1.12391	0.021063	0.123647
	0.984075	0.014212	0.170833
	1.57166	0.061349	0.12337
	1.76906	0.065186	0.022492
	1.52114	0.076578	0.146401
	1.89701	0.053266	0.229593
	2.84149	0.174059	0.258587
	2.15939	0.201575	-0.01485
	2.21595	0.170996	0.302823
	2.68769	0.073471	0.464697
	1.42643	0.113464	0.357674
	1.46271	0.07774	0.181176
	2.33499	0.211953	0.409742
	2.32071	0.173585	0.201568
	2.24325	0.027272	0.223338
	2.7823	0.196392	0.290918
	2.09676	0.168846	0.221237
	3.6319	0.210072	0.127853
	3.15527	0.132156	0.227806
	2.26977	0.401809	0.210467
	1.61303	0.16004	0.221202
	3.29991	0.097184	0.199602
	1.77198	0.318539	0.231383
	0.715333	0.277084	0.227699
	0.911509	0.262311	0.072607
	1.04837	0.231494	0.068868
	1.06231	0.20355	0.209754
	1.56327	0.370961	0.136417
	0.95889	0.44342	0.052134
	0.613071	0.254353	0.171114
	0.0031	0.1134	0.045683
	0.833064	0.16449	0.193421
	1.13596	0.040715	0.208892
	0.474437	0.058389	0.354967
	0.904041	-0.02219	0.27464
	0.692651	-0.03747	0.249187
	-0.04216	-0.08174	0.282869
	-0.01564	-0.00461	0.198844
	0.00158	-0.10543	0.276054
	-0.00963	-0.10477	0.211779
	0.57119	-0.01773	0.24986
	0.30238	0.024255	0.241081
	0.334403	0.062451	0.019652
	0.755756	0.066313	0.012422
	0.63627	0.120374	0.205989
	0.843617	0.034827	0.121034
	0.843295	0.052539	0.089455
	0.91158	0.111763	0.253239
	1.18202	0.092694	0.120797
	0.349329	0.007711	0.245124
	-0.03653	0.029744	0.424962
	0.79123	-0.03689	0.507714
	0.761683	0.026112	0.357883
	0.003371	0.037373	0.358038
	0.782761	0.062745	0.175204
	2.02567	0.097023	0.176828
	1.58126	0.049322	0.411008
	1.40611	0.073319	0.456915
	0.490693	0.068405	0.43775
	0.00821	0.06385	0.283239
	0.051697	0.197484
	0.260901	0.262108
	0.089552	0.24506
	1.96279	0.300996
	0.750415	0.305377
	0.676841	0.314798
	0.974852	0.389357
	1.56732	0.081856
	0.996938	0.201134
	0.391471	0.196522
	0.706513	0.185165
	0.988892	0.161424
	1.8046	0.362908
	0.932088	0.224499
	0.620033	0.158288
	1.07976	0.422083
	0.485342	0.191298
	0.828348	-0.10457
	0.817575	0.075618
	0.632771	0.244079
	0.874219	0.155602
	1.13296	0.259738
	0.772691	0.315361
	1.25366	0.301908
	0.8775	0.389067
	0.926287	0.083808
	0.643441	0.212214
	0.864648	0.172049
	0.399715	0.236056
	0.479568	0.172005
	0.348803	0.062513
	1.24183	0.089933
	0.787804	0.035215
	1.31941	0.025578
	0.73276	0.076557
	0.699217	0.061264
	0.578198	0.107212
	0.943529	0.088038
	1.31291	0.137286
	0.724542	0.002675
	0.898039	0.0598
	0.621696	0.083562
	0.616176	0.077914
	0.516431	0.126945
	1.06139	0.169655
	0.111286	0.178552
	0.726586	0.136396
	1.17164	0.195636
	0.456681	0.155648
	0.872343	0.170419
	0.670408	0.131593
	0.807314	0.208407
	-0.01571	0.209197
	-0.06234	0.215686
		0.183077
N	150	151	96
Mean	1.05393	0.12508	0.239268
S.D.	0.704386	0.106274	0.127178
P value (Kruskal-Wallis with Steel-Dwass pairwise comparison test)
	**P=	0
		P=	2.90878e-14
	** Due to the very small P value, the statistical software (R) could not display the exact P value.

## Sheet: Fig.5
	5b					5d					5e
	Normalized intensity of EPG-7-GFP around paternal mitochondria (GFP/paternal mt)*					Percentage of paternal mitochondria with each GFP-LGG-1 localization pattern**					Normalized intensity of GFP-LGG-1 around paternal mitochondria (GFP/paternal mt)*
	WT	ikke-1 (gk1264)	ikke-1K49M (syb2844)	allo-1 (tm4756)			Not engulfed (gray, %)	Partially engulfed (purple, %)	Completely engulfed (green, %)		WT	ikke-1 (gk1264)	ikke-1K49M (syb2844)	allo-1 (tm4756)
	-0.01093	0.127298	0.130517	0.005355		WT	6.48148	4.62963	88.8889		2.64661	0.530875	0.003738	0.327154
	0.014269	-0.17942	0.174482	-0.00644		ikke-1 (gk1264)	67.0391	32.9609	0		2.19177	0.4557	0.017954	-0.03077
	0.008969	0.181642	0.133768	-0.00199		ikke-1 (tm4102)	71.8085	28.1915	0		1.9036	0.025817	0.027755	-0.00719
	0.014417	0.121517	0.217362	-0.00837		ikke-1K49M (syb2844)	76.2195	23.7805	0		0.050389	0.064342	0.048747	-0.01573
	-0.0295	0.420427	0.330222	0.011394		allo-1 (tm4756)	96.0591	3.94089	0		0.469435	0.048425	0.090161	-0.00697
	0.499351	0.349368	0.082161	0.003414							0.265568	4.17875	0.001844	-0.0258
	0.357665	0.402398	0.194098	0.002874							0.517109	-0.00505	0.015295	-0.02768
	0.737601	0.298776	0.23366	-0.0047							0.358257	0.002006	0.217248	-0.05468
	0.05108	0.127005	0.189579	0.009416		*Signal was analyzed from maximum intensity projection images.					0.841135	0.006471	0.061398	-0.05484
	0.27084	0.276045	0.147589	0.002162		**Signal was analyzed from single slice images.					1.17422	-0.01237	0.823583	-0.03012
	0.191314	0.000119	0.687916	-0.01627		*** Due to the very small P value, the statistical software (R) could not display the exact P value.					2.19295	-0.0178	3.74763	-0.02919
	0.90886	0.095568	0.077277	0.001046							4.33522	0.444265	6.90846	-0.03804
	1.62089	0.186872	0.089089	-0.03094							6.26809	-0.00086	1.10807	-0.06294
	0.206072	0.148743	0.430569	-0.0534							2.04809	2.67895	6.89932	-0.0719
	0.712922	0.075682	0.040623	-0.02413							1.72794	0.016265	4.71164	-0.03585
	0.198905	0.102255	0.758951	0.047934							1.97399	4.02995	0.30243	-0.06873
	1.14939	0.618898	0.407503	0.023233							3.76949	0.325605	0.098634	-0.03612
	1.0311	0.217558	0.056801	0.024736							2.79797	1.18249	-0.00224	-0.06982
	0.172924	0.648331	0.064432	-0.01778							2.80512	-0.00077	-0.00622	0.00424
	0.054827	0.13873	0.101241	-0.01545							10.3573	0.002727	0.011508	-0.00497
	0.060652	0.886247	0.254828	-0.00797							1.03169	0.000285	0.034074	-0.00076
	0.15781	0.734692	0.047643	-0.00678							2.08528	0.288416	0.018598	0.025528
	1.3734	0.177977	0.053649	0.01592							4.85115	0.024393	0.005801	0.003371
	0.1686	0.300954	0.032226	-0.00474							0.057679	-0.01085	0.015401	-0.00248
	0.126346	0.299682	0.107437	0.004308							2.59368	0.008907	0.018975	0.011688
	0.158843	0.080009	0.165159	0.040733							3.22648	0.016445	0.016642	0.015854
	0.384894	0.336792	0.277171	0.012982							2.55188	0.230464	0.025048	0.008118
	0.324918	0.890976	0.117468	-0.0159							3.49171	0.386217	0.025552	0.001854
	0.604827	0.236431	0.508554	0.014381							4.39703	-0.01029	0.016328	0.014736
	0.479231	0.541255	0.334979	-0.0006							6.18517	0.036008	1.8541	-0.01003
	0.970897	0.197582	0.301793	-0.01795							5.84057	0.021123	0.340667	-0.00306
	0.506142	-0.0106	0.30408	0.003828							5.26771	3.14876	0.068085	-0.00757
	0.442772	0.116138	0.158709	0.001486							1.98796	0.017275	0.081083	-0.02766
	0.567964	0.062383	0.183227	0.019304							-0.00506	0.010566	3.15316	0.001605
	0.370691	0.063988	0.359176	0.003498							2.51474	0.024977	2.46537	-9.4e-05
	0.22734	0.027839	0.236335	-0.02985							5.33825	0.07406	0.379523	0.18687
	0.48328	0.041809	0.502221	-0.02159							6.03687	0.771571	0.005099	0.021012
	0.400852	0.078303	0.220519	-0.07994							2.3289	-0.01131	0.015597	0.034302
	0.91047	0.043046	0.127758	0.004394							2.77114	0.013087	0.018453	0.02289
	2.57858	0.111775	0.173974	-0.00582							2.57589	1.75646	0.637229	0.01291
	3.44633	0.065311	0.164726	0.000794							4.19714	0.265563	0.712645	0.002653
	3.47013	0.097574	0.243311	-0.01634							1.66315	1.19272	0.008215	0.003684
	1.36577	0.159665	0.035029	-0.01786							1.3589	0.05612	0.488401	0.007766
	2.07892	-0.05015	0.365525	0.002986							0.747405	1.36985	0.259959	0.003237
	1.29171	-0.02985	0.821831	0.009593							0.999816	0.007524	0.170651	0.01769
	1.34069	0.326341	0.805089	-0.01712							1.47602	-0.01493	1.70873	0.01987
	2.47333	0.26827	0.08833	-0.02067							2.16986	2.76107	0.021385	0.042107
	1.70108	0.46113	0.189546	0.0003							3.85749	0.003204	0.387842	0.033715
	2.20789	0.049898	0.051609	-0.00975							1.54556	0.02356	0.043393	0.021958
	1.07713	0.08608	0.209935	-0.06892							3.29941	0.01445	0.024621	0.025626
	1.4993	0.640115	0.092931	-0.04513							2.16338	0.780689	0.009167	0.06508
	3.33763	0.376779	0.070516	-0.02168							4.36133	0.024857	0.03696	0.024502
	2.57518	0.074197	0.010842	-0.01437							1.01204	0.698534	0.009754	0.015656
	0.16655	0.112862	0.01935	0.008386							1.66017	0.027373	0.007253	0.001338
	0.362361	0.171045	0.121783	0.023976							0.485083	0.011256	0.001815	0.023805
	0.137589	0.085087	0.096826	-0.00662							1.33303	-0.00461	0.00574	0.033857
	0.641864	0.235632	0.098542	0.002654							1.48801	-0.00939	0.069856	0.013349
	0.386526	0.076963	0.131234	-0.00057							2.64361	-0.00767	0.008438	0.021507
	0.073099	0.110501	0.158393	0.005636							1.38284		0.90247	-0.01232
	0.398196	0.090025	0.192726	-0.02387							0.918306		-0.01329	0.030661
	0.530319	0.425482	0.118043	-0.01058							3.21913		0.000841	0.012459
	0.496565	0.653621	-0.01278	-0.01062							0.034888		2.15103	0.019263
	0.082824	0.158306	0.158525	-0.01284							1.22221		-0.00988	0.039225
	0.133298	0.34893	0.109727	-0.02173							1.84536			0.013396
	0.236984	0.25222	0.188937	0.000121							1.35781			0.017287
	0.476465	0.259904	0.793294	-0.00658							0.957871			0.005486
	-0.02563	0.239999	0.933207	-0.01016							1.09885			0.035645
	0.385557	0.319817	1.62816	-0.01391							1.20187			0.016549
	0.719469	0.346332	0.768939	0.002115							1.16246			0.016276
	0.816974	0.339588	0.111727	0.012302							1.63094			0.001094
	0.094953	0.169957	0.039486	0.006218							-0.00397			-0.00377
	2.5562	0.163507	0.006787	0.031814										-0.00477
	0.812183	0.05738	0.129384	-0.00753										0.037929
	0.221266	0.242848	0.097861	-0.00579										0.011806
	0.092585	0.34213	0.043343	-0.01022										0.015513
	0.011748	0.26804	0.712175	-0.00837										0.008322
	-0.00874	0.014053	0.732634	-0.00536										0.000421
	0.123612	0.046052	0.460551	-0.01389										0.005
	0.198775	0.058816	0.054018	0.022072										0.034867
	0.008245	-0.02313	1.08314	-0.01639										0.038148
	0.094668	0.786073	1.02681	-0.01759										-0.02474
	0.23413	0.198802	0.784618	0.007182										0.04551
	0.028627	0.238634	0.334758	-0.01747										0.007136
	-0.00608	0.441863	0.142595	0.002777										0.006972
	0.989221	0.332139	0.130886	-0.00841										-0.00303
	0.092965	0.152071	0.239236	0.033691										-0.01051
	0.371284	0.04482	0.210335	0.172116										-0.02105
	0.324716	0.115877	0.43382	0.000893										-0.01112
	0.852183	0.255693	0.361168	-0.00691										-0.05001
	0.674043	0.062806	0.357079	0.013242										-0.02117
	0.819246	0.106316	0.24538	0.001625						Mean	2.34244	0.48194	0.655361	0.00670014
	0.7694	0.115305	0.434711	0.055864						S.D.	1.8668	0.987586	1.48154	0.0479453
	0.740467	0.109867	0.203871	0.00796						P value (Kruskal-Wallis with Steel-Dwass pairwise comparison test)
	0.726061	0.124374	0.284061	0.02286							P=	2.07667e-12
	0.809164	0.036764	0.335635	0.004114								P=	1.73404e-11
	0.849322	0.03277	0.008227	0.020967									P=	3.34177e-14
	0.777438	-0.024	0.213857	0.001104
	0.728999	0.032778	-0.00371	0.017365
	0.888674	0.001358	0.346246	0.018477
	0.530427	0.592164	0.238002	-0.00375
	0.280009	-0.04794	0.221093	-0.00347
	0.773663	-0.07014	0.415901	-0.02012
	0.427885	0.077949	0.060721	0.052372
	0.673635	0.059835	0.023885	0.004567
	0.509852	0.042524	0.048158	0.002753
	0.495282	0.046562	0.029907	-0.02478
	0.018596	0.504967	0.032298	-0.02514
	0.169195	0.321198	0.034362	-0.0291
	0.159097	0.127723	-0.03016	-0.01491
	0.093356	0.021456	0.00398	-0.00885
	0.339366	-0.02051	0.06635	-0.07339
	1.86479	0.076991	0.04488	-0.02147
	1.87704	0.219746	0.047391	0.033942
	1.9864	0.172448	0.049328	0.050618
	0.82485	0.256197	0.03582	0.030877
	3.57969	0.209084	0.07558	0.018511
	1.06494	0.424589	-0.00099	0.00924
	1.01778	0.401056	0.034411	0.012478
	0.714067	0.199073	0.133532	0.000673
	1.64434	-0.00861	0.058254	0.014166
	1.61032	0.230026	0.219256	-0.00646
	0.442142	0.196672	0.252337	0.061074
	-0.00289	0.245351	0.920506	-0.03869
	0.822369	0.451602	0.230845	-0.01595
	0.845812	0.227956	0.399012	0.019003
	1.24908	0.212692	0.030112	0.015109
	0.71594	0.298214	0.117634	0.01152
	0.810354	0.098864	0.017947	0.015366
	0.693986	0.369511	0.093693	0.02122
	0.007819	0.196844	0.011364	0.022993
	0.795776	0.155751	0.26505	0.037204
	1.34203	0.29273	0.152658	-0.04083
	0.670155	1.17646	0.245158	-0.01067
	1.56303	0.326154	0.200307	-0.00881
	1.00843	0.310224	0.134539	-0.02788
	1.9995	0.408769	0.06945	-0.06355
	1.44325	0.335789	0.14211	0.011296
	0.829935	0.312457		-0.03476
	1.5259	0.075037		-0.03625
	0.921188	0.03531		-0.01654
	0.364047	0.073595		-0.00193
	0.605696	0.039605		-0.0395
	0.958757	0.037647		-0.059
	0.523304	0.180098		-0.0334
	0.385782	0.150392		0.066835
	0.597108	0.892969		0.081671
	0.455687	0.288966		0.000243
	0.451019	0.079069		-0.00536
	0.822352	0.064286		0.013864
	0.80363	0.042185		0.049645
	0.554924	0.156117		-0.00066
	0.275739	0.104384		0.022883
	0.349146	-0.00148		-0.01505
	0.439603	0.697627		-0.01052
	0.531625	0.332695		-0.01389
	1.5938	0.305075		-0.03468
	1.11767	0.238354		0.025236
	0.579867	0.30739		0.004872
	0.863322	0.238632		0.003399
	0.643509	0.700806		-0.01959
	1.01069	0.049278		-0.02177
	0.954999	0.061165		-0.00274
	0.816539	0.015835		-0.0072
	0.988843	0.049825		-0.01116
	0.381557	0.103091		0.00293
	1.64009	0.245334		0.023203
	0.586465	0.03767		-0.026
	3.24748	0.14621		-0.011
	0.963986	0.078531		-0.00838
	0.77634	0.061395		0.003306
	0.617398	0.058574		-0.01103
	0.539295	0.073716		-0.04195
	0.107099	0.20248		0.002855
	1.05915	0.012334		-0.01968
	-0.10193	0.004493		-0.00943
	0.19403	0.194985		-0.00062
	-0.03476	0.463942		0.016365
		0.001339		0.009847
		0.032876		-0.00196
		0.020212		-0.00746
		-0.02934		-0.00636
				-0.02555
				-0.03557
				-0.10112
				0.03098
				0.011047
				-0.02979
				-0.081
				0.017977
				0.031441
				-0.12619
				0.037021
				0.02349
				0.01839
				0.0538
				-0.03464
				0.062269
				0.006983
N	177	181	137	198
Mean	0.752662	0.205557	0.236162	-0.00197108
S.D.	0.729465	0.207703	0.262383	0.0303706
P value (Kruskal-Wallis with Steel-Dwass pairwise comparison test)
	P=	3.9746e-14
	P=	5.65103e-14
		***P=	0

## Sheet: Fig.6
	6b			6d					6e
	Normalized intensity of GFP-ALLO-1a around MOs (GFP/MOs)*			Percentage of MOs with each GFP-LGG-1 localization pattern**					Normalized intensity of GFP-LGG-1 around MOs (GFP/MO)*
	WT	ikke-1 (gk1264)			Not engulfed (gray, %)	Partially engulfed (purple, %)	Completely engulfed (green, %)		WT	ikke-1 (gk1264)	ikke-1K49M (syb2844)
	5.80763	5.73488		WT	24.6753	19.4805	55.8442		0.271225	9.89252	1.48862
	3.83602	0.239177		ikke-1 (gk1264)	40.136	49.6599	10.2041		1.09639	9.88702	1.30737
	2.12143	3.57388		ikke-1K49M (syb2844)	38.0435	40.2174	21.7391		1.58968	6.8342	0.760346
	3.76792	0.029594							2.7612	3.55439	0.250106
	3.9485	1.25963							3.17512	1.80416	0.722912
	2.48486	2.11566		*Signal was analyzed from maximum intensity projection images.					3.5469	10.4564	0.848242
	3.19954	10.4225		**Signal was analyzed from single slice images.					0.971225	9.91295	2.91131
	2.64105	-0.00901							2.22861	6.15508	1.75257
	3.63724	-0.11603							0.859678	8.12915	0.786548
	3.0468	-0.02166							0.31959	0.029633	0.003402
	7.19818	3.63906							3.03919	6.42722	0.017113
	2.26226	1.06307							4.33465	-0.10575	0.015381
	1.33396	-0.01054							0.493698	-0.12897	0.699897
	0.005249	2.14411							1.79895	0.027707	0.004732
	1.22274	2.23521							1.23065	21.2506	0.002553
	2.24576	2.35691							0.385648	0.066761	-0.00169
	1.44464	2.17143							0.249602	0.398502	1.44621
	1.58631	2.61264							0.256094	-0.01191	0.788499
	0.859802	1.20096							4.05238	2.32187	1.26815
	1.58351	0.030646							1.07695	-0.01554	0.556295
	1.65202	1.59453							0.988298	-0.03099	1.72059
	1.64271	-0.00308							3.13599	1.22672	0.045728
	1.85431	0.055569							0.636724	-0.01075	0.052286
	1.70328	0.288301							1.57671	-0.00745	0.005207
	1.69885	3.37963							0.767003	0.002317	0.003423
	2.96773	0.735616							1.00616	-0.0749	0.068417
	2.26669	0.434585							1.26686	-0.08609	0.066852
	1.44375	0.581575							0.434637	1.91122	0.094608
	1.7672	2.09458							0.800644	4.06419	0.024845
	0.049631	0.291771							0.028334	-0.02952	0.062311
	0.050228	1.88546							2.37808	0.021109	0.034465
	0.008553	3.94071							3.86327	0.002288	0.12613
	-0.01016	-0.00519							0.9655	-0.04634	1.2548
	0.001545	0.711139							0.703126	-0.01106	0.088685
	0.048846	4.51943							3.3863	2.85697	0.045127
	0.072872	0.079871							6.19646	6.66536	0.094061
	-0.00656	0.169601							3.42513	0.013114	0.059587
	0.003895	2.34171							4.24994	0.015695	0.054449
	0.015983	0.004983							3.00439	0.058187	1.85743
	0.011708	1.74339							2.34938	0.989257	0.402969
	0.005855	0.075427							3.04521	0.046406	0.020319
	0.766029	-0.00123							1.5452	0.343688	1.34119
	1.25471	2.82302							7.51457	2.30023	0.000187
	-0.02933	3.671							4.67627	0.820425	2.18696
	-0.02649	5.97093							9.88846	0.499839	1.63569
	-0.00572	-0.08891							6.84003	0.003675	1.75349
	-0.00327	-0.14583							15.2383	0.002548	0.007354
	0.01264	1.0377							3.79611	2.75239	4.72895
	0.004317	-0.01832							3.94158	0.146697	1.08061
	-0.04622	0.290984							8.65893	2.40057	0.020215
	-0.13786	0.546655							1.85455	0.094033	1.89629
	0.017652	0.066745							4.87245	2.02939	1.63195
	0.002824	0.48092							2.09347	6.74147	-0.00295
	-0.00695	0.328615							1.14425	3.10818	2.27743
	0.001688	0.979387							2.24066	1.33793	0.028125
	-0.01461	1.62712							0.48804	3.18412	4.94794
	0.179357	0.167766							3.29688	-0.011	3.9997
	1.24246	-0.00061							1.3884	2.19227	-0.02045
	-0.00307	0.050082							1.18684	0.029673	3.82897
	-0.00706	0.02092							0.483514	0.092073	3.27611
	-0.0143	0.036357							0.411584	0.050867	1.54825
	-0.01997	0.531318							0.484106	1.44798	1.10281
	-0.0422	0.315089							0.660364	1.98753	2.38548
	0.385575	0.763987							2.44735	0.068831	-0.04706
	0.246031	0.539811							1.86933	0.028319	2.39157
	0.421843	-0.02572							2.10475	-0.02302	1.63057
	1.02185	-0.02535							19.2687	19.6532	4.87488
	2.1547	-0.03671							1.42364	-0.01489	0.108408
	0.008156	-0.05373							7.66601	0.799601	0.064474
	0.633386	-0.00356							1.86572	2.82091	1.21683
	0.776207	-0.01447							1.65827	5.68301	1.14152
	0.321977	0.523067							1.82483	0.015619	5.32404
	1.23771	1.14839							1.43451	1.34615	0.211355
	0.605345	0.569401							7.62964	2.96998	2.00791
	0.5288	0.419267							3.48269	4.38394	3.5799
	0.272588	0.658612							3.27597	0.011812	2.63925
	0.334772	0.567503							2.96195	-0.06174	0.034489
	0.071685	0.502851							2.35489		0.07102
	0.198087	0.615995							3.33847		0.037784
	0.55259	1.01304							5.76466		0.016727
	0.746493	0.269856							1.71792		0.044548
	1.27657	0.132047							2.69515		0.023156
	0.438018	0.005171							1.32903		0.030775
	0.016128	0.00365							2.25095		0.032046
	0.799577	0.706456							3.43572		-0.04542
	0.59671	0.153543							3.40464		-0.10175
	0.3166	0.121346							2.20697		0.379949
	-0.00055	0.288376							0.442686		0.82236
	0.487888	0.26834							0.021526		0.016461
	0.801009	0.116554							0.661173		3.49757
	0.778745	0.014964							0.31687		0.729882
	0.802899	0.019952							0.5955		1.11314
	0.679902	0.01317							1.92853		1.03475
	-0.0464	0.229993							1.48838		1.02631
	0.053221	0.491067							1.56997		1.76345
	-0.00861	0.021337							1.46879		0.847939
	0.939075	0.46149							0.41412		0.006452
	0.476993	0.789604							5.18843		2.70016
	0.292637	0.053752							3.43125		3.03436
	0.471902	0.160744							0.79483		2.31851
	-0.009	0.263222							4.84055		0.019126
	0.464407	0.480933							2.56983		2.55995
	0.851218	-0.07163							1.24145
	1.14014	0.135604							6.86956
	0.845803	0.360483							3.26965
	-0.20506	0.002182							0.8491
	4.36622	0.862866							4.05427
	4.69085	0.689856							2.20046
	4.55518	1.78948							5.73841
	8.07667	1.21148							4.25362
	8.03569	0.520293							2.48583
	5.62148	0.871882							0.692852
	3.19113	0.711261							2.06725
	8.56072	1.82567							2.5576
	4.23817	1.40606							0.386953
	4.7626	0.07349							3.60072
	2.03844	0.406422							4.85349
	4.84267	1.76888							7.71903
	3.54402	0.283181							5.00242
	3.60321	0.26232						N	119	77	102
	1.70755	0.014917						Mean	2.78687	2.38569	1.06493
	3.54658	0.018985						S.D.	2.79469	4.07819	1.31444
	3.80307	0.029419						P value (Kruskal-Wallis with Steel-Dwass pairwise comparison test)
	3.35734	1.6538							P=	0.000117881
	0.030739	0.108633								P=	6.91193e-11
	0.082349	0.012014
	0.038765	0.002587
	0.030778	0.007336
	-0.00928	0.005653
	-0.05383	0.037587
	0.040598	0.471269
	0.067332	1.95884
	-0.04861	0.016531
	-0.05869	0.106571
	0.901504	0.405782
	1.50104	0.019921
	1.86534	0.038678
	2.84435	0.217104
	1.91904	0.136966
	1.44946	0.350024
	3.01356	0.026025
	4.06298	0.032316
	0.029971	0.117948
	0.00426	0.349887
	0.082824	0.021022
	1.34069	0.652951
	0.005548	0.01226
	3.73897	0.768802
	4.01905	0.363115
	3.50756	0.428297
	-0.08708	0.004769
	0.527283	-0.01549
	1.62977	-0.00916
	2.54638	-0.00328
	4.29596	-0.08445
	4.13462	-0.11288
	2.07765	-0.00271
	4.2744	-0.01534
	2.45806	-0.04393
	3.97863	1.163
	2.51906	-0.01582
	3.0215	-0.00702
	2.63776	-0.01517
	2.92037	-0.02119
	1.48471	0.000926
	2.32355	-0.00585
	2.77375	-0.00217
	3.39496	0.157753
	1.27106	0.175696
	1.85216	-0.02596
	1.03666	-0.01086
	0.203762	0.099561
	0.008097	0.180292
	0.006515	0.005583
	0.130693	-0.01521
	0.012392	-0.05086
	0.017665	-0.08135
	1.5711	-0.06256
	4.46091	-0.12851
	1.05724	-0.04897
	-0.01111	0.339887
	4.72696	0.024275
	2.91587	0.191193
	-0.00205	-0.00031
	0.029243	0.36567
	-0.05745	0.244983
	1.83823	0.169427
	-0.07273	0.172843
	0.196017	-0.00132
	1.126	0.368845
	1.86306
	1.44302
	0.74373
	1.19139
	1.4734
	1.96613
	1.99008
	1.82924
	1.9487
	1.59651
	1.15771
	1.21584
	0.213181
	0.341721
	0.978317
	1.27885
	0.84955
	-0.00803
	0.009299
	0.107165
	0.048671
	0.013613
	0.025805
	0.016844
	1.14453
	0.02327
	0.043322
	-0.01053
	0.095042
	-0.00043
	3.09221
	2.16675
	1.83606
	1.68151
	1.07804
	0.045135
	-0.0396
	1.21952
	1.22893
	-0.02921
	-0.03838
	2.09512
	0.899593
	0.0663
	2.74104
	0.902967
	0.05824
	0.026574
	0.06294
	-0.02745
	0.043121
	-0.05141
	0.82751
	-0.01126
	-0.07556
	2.62304
	-0.03189
	0.490274
	1.17399
	0.030799
	-0.01093
	0.876494
	1.20744
	0.892165
	1.59646
	1.06139
	1.25899
	1.56161
	1.49648
	1.04943
	1.2969
	1.53933
	0.46738
	1.61666
	3.87033
	11.0799
	7.30633
	5.79604
	5.64496
	7.05762
	11.6006
	9.69844
	5.85518
	4.57367
N	274	190
Mean	1.51689	0.636256
S.D.	1.977	1.24258
P value (Two-tailed Mann–Whitney U test)
	P=	7.47345e-08

## Sheet: Fig.8
	8b			8d				8e
	Normalized intensity of GFP-ALLO-1b around paternal mitochondria (GFP/paternal mt)*			Normalized intensity of GFP around paternal mitochondria (GFP/paternal mt)*				Expression level of GFP (Intensity of cytoplasmic GFP in the 1-cell stage embryo)*
	WT	epg-7 (tm2508)		ALLO-1b WT	ALLO-1b FIR mut			ALLO-1b WT	ALLO-1b FIR mut		*Signal was analyzed from maximum intensity projection images.
	0.965526	0.257917		0.401859	0.371879			75.9003	90.2923
	0.711702	0.378491		0.451559	0.294918			89.5843	88.0963
	0.975775	0.286793		0.64121	0.13554			85.1743	81.0103
	0.555048	0.274671		0.338427	0.21953			84.6003	107.559
	0.022538	0.551157		0.303799	0.307759			70.7293	87.8833
	0.006979	0.22666		0.444147	0.153219			105.245	91.7843
	-0.00817	0.179561		0.463587	0.186307			81.1193	72.8363
	0.875437	0.24055		0.329401	0.147225			83.5773	72.4963
	0.898895	0.403		0.448502	0.435985			73.9623	105.073
	0.693054	0.129223		0.408	0.212212			82.7273	77.3053
	0.482024	0.136142		0.515059	0.311525			81.5873	98.2303
	-0.02456	0.191502		0.519047	0.157946			79.6263	83.2303
	1.19868	0.181758		0.388257	0.332316				113.035
	1.08177	-0.01209		0.504263	0.319565				76.7633
	0.938332	0.1418		0.437333	0.466715				81.1643
	1.49913	0.16307		0.28914	0.26501				82.4133
	1.09251	0.140313		0.333196	0.221928				92.1973
	0.94468	0.125639		0.129256	0.161779				77.2753
	1.32142	0.08233		1.31457	0.348473		N	12	18
	1.41151	0.07604		2.84883	0.444443		Mean	82.8194	87.7026
	1.43268	0.245578		1.48846	0.285019		S.D.	8.76502	11.9228
	1.60746	0.041206		1.25008	0.280304
	0.682963	0.154016		1.6508	0.615114
	0.108988	0.164312		1.41499	0.278113
	0.951053	0.217301		1.75504	0.445686
	0.789256	0.013936		1.99732	0.34984
	0.167816	-0.01698		1.35296	0.37272
	0.172348	0.286912		1.71048	0.170077
	0.210038	0.144088		1.47939	0.430518
	0.453797	0.117329		0.356965	0.277273
	0.431356	0.316951		3.09405	0.346567
	0.616944	0.382105		1.72557	0.466135
	0.186085	0.334203		1.17918	0.140704
	0.482215	0.419136		2.17862	0.377492
	0.510137	0.352549		2.91924	0.279735
	0.367553	0.296867		3.4549	0.159153
	0.462319	0.216375		1.77882	-0.04956
	0.387579	0.361804		0.589664	0.007617
	0.372934	0.334014		0.994234	0.310081
	0.496397	0.316896		0.570163	0.75867
	0.405073	0.170265		0.839391	0.285443
	0.537746	0.155926		0.681312	0.354821
	0.68372	0.301545		0.561422	0.396679
	0.504019	0.317402		0.852477	0.277207
	0.522756	0.262182		0.830301	0.255389
	0.415076	0.110269		0.831112	0.133733
	0.361975	0.08054		0.851557	0.12407
	0.035662	0.327347		1.1761	0.402957
	0.528782	0.243899		1.52093	0.448432
	0.261936	0.309489		0.649981	-0.09733
	0.549247	0.323525		0.635433	0.342857
	0.460422	0.428063		0.998572	0.32988
	0.419009	0.518191		0.968898	0.368427
	0.311538	0.269357		0.420127	0.352621
	0.452367	0.261953		0.782501	0.349838
	0.815487	0.003781		0.878249	0.231942
	0.332642	0.109693		0.867415	0.103818
	0.286827	0.09309		0.281084	0.166156
	0.015874	0.193804		0.852904	0.179186
	0.758185	0.120991		0.913739	0.14999
	1.11934	0.082245		1.12605	0.179787
	0.726906	0.108795		1.53543	0.213555
	-0.04948	0.130919		1.51484	0.074675
	-0.01262	0.192076		1.22958	0.300772
	-0.01416	0.155055		1.03658	0.181173
	0.050597	0.148572		0.676349	0.141776
	0.00082	0.103527		0.983933	0.146783
	0.25657	0.210413		0.962478	0.11585
	2.71136	0.107058		1.30497	0.450271
	1.13366	0.143143		1.63694	0.171762
	0.031599	0.182476		0.922979	0.169426
	0.295614	0.161199		2.01896	0.091728
	0.7987	0.144611		1.91592	0.933805
	0.546973	0.069418		1.32121	0.738545
	0.529136	0.206811		1.03703	0.039307
	0.467746	0.051656		0.947111	0.075423
	0.556802	0.217501		1.36715	0.028174
	0.664568	0.124393		0.769637	1.47508
	1.30563	0.200641		1.17738	1.06742
	0.154893	0.189145		1.00002	0.144646
	0.253552	0.040769		0.888113	0.308137
	0.150203	0.175727		1.00734	0.362063
	0.727013	0.076312		1.25907	0.553213
	0.779166	0.184415		1.21635	0.546654
	-0.00526	0.163368		1.49806	0.727568
	0.034919	-0.01934		1.39508	0.395751
	0.283046	0.023324		1.54783	0.964816
	0.010888	0.011279		0.920889	0.104605
	-0.00469	-0.04528		1.16778	0.476868
	0.694877	0.113752		1.24871	0.342045
	0.425693	0.084496		0.664469	0.847529
	0.765792	0.185808		0.668568	0.569178
	0.512391	0.256719		1.74988	0.112435
	0.514311	0.180339		2.03997	0.415557
	0.264436	0.112246		1.15242	0.294927
	0.52364	0.112443		0.956596	0.160883
	0.96309	0.136726		0.771187	0.394654
	1.0638	0.073107		0.606151	0.741023
	1.23048	0.079539		0.506468	0.656379
	0.842435	0.176057		0.605297	0.267586
	1.02362	0.117097		0.803628	0.532716
	0.014957	0.127063		0.525715	0.628401
	-0.0018	0.001687		0.531475	0.639907
	0.746961	0.07996		0.6922	0.354201
	0.433942	0.146862		0.408561	0.639943
	0.892472	0.181744		0.75225	0.345376
	0.841231	0.104985		0.540319	0.260022
	0.018915	0.294198		0.468954	0.594305
	0.032195			-0.00663	1.25279
	0.508192			0.845107	1.1301
	0.958176			0.627874	0.400414
	0.058587			1.12624	0.511416
	0.031901			1.23093	0.643789
	0.235518			0.705611	0.673737
	0.410083			1.22612	0.576345
	0.884453			0.904461	0.773774
	0.998505			1.23027	0.624158
	1.20205			1.38969	0.385251
	0.820535			1.05067	0.864659
	1.5137			1.04373	0.323264
	0.812625			0.430977	0.173109
	0.757513			0.43222	0.145404
	0.469166			0.849729	0.210847
	1.48393			0.675545	0.196938
	0.977418			0.752281	0.149338
	0.560197			1.33459	0.177053
	0.999684			1.30055	0.247413
	0.73362			1.08548	0.423938
	0.011316			1.13632	0.127083
	0.891788			1.46207	0.164552
	-0.07478			1.14431	0.103237
	2.40252			0.727868	0.104137
	0.450341			0.898263	0.212643
	0.648632			1.49096	0.033099
	-0.02357			0.733742	0.073325
	0.685103			1.12037	0.045177
	0.934979			1.35276	0.057311
	0.539109			1.61426	0.061154
	0.073363			1.76592	0.122292
	0.905102			1.45873	0.036672
	1.05225			1.53422
	0.992524			2.31377
	0.644874			1.51019
	0.639459			1.2844
	0.512442			2.14968
	0.442046			1.09893
	0.917203			1.45946
	1.12639			1.27411
	1.01224			1.70551
	0.80711			1.5179
	0.696693			1.19742
	0.88538			0.824271
	0.654652			1.0962
	0.466528			1.23714
N	154	108		1.17135
Mean	0.60524	0.181106		1.5566
S.D.	0.456463	0.11505		1.04657
P value (Two-tailed Mann–Whitney U test)				1.25046
	P=	1.83089e-16		0.927515
				0.656168
				1.02578
				1.0224
				1.71822
				0.814802
				0.805792
				0.800792
				0.967166
				0.462893
				0.513332
				0.768264
				0.622429
				0.828882
				0.452513
				0.816139
				0.483288
				0.826836
				0.461747
				0.827549
				0.938452
				0.233699
				1.30478
				1.24589
				0.95014
				0.95449
				0.822039
				0.925458
				0.67296
				1.29896
				0.69212
				1.27491
				0.782228
				0.783989
				0.577007
				0.544165
				1.12408
				0.994165
				0.857836
				0.829692
				0.746234
				0.81099
				0.991026
				0.812768
				1.36084
				0.468018
				1.29419
				0.560219
				-0.00424
			N	207	140
			Mean	1.01904	0.34252
			S.D.	0.525377	0.260631
			P value (Two-tailed Mann–Whitney U test)
				P=	4.86535e-38

## Sheet: Fig.S1
	S1b
	Intensity of GFP-ALLO-1a*
	Paternal mt	MO	*Signal was analyzed from single slice images.
	618.667	2819.25
	1177.96	2695.11
	1930.3	3732.15
	645.26	2246.02
	277.796	3798.63
	227.324	1175.13
	511.149	1523.05
	126.467	2275
	173.136	1818.71
	271.307	2277.49
	397.629	753.098
	520.275	1059.5
	672.011	1644.44
	224.58	1826.05
	780.122	2308.08
	868.868	3084.84
	705.497	2755.07
	619.699	2243.47
	313.385	3766.16
	554.345	2078.11
	738.135	3702.33
	424.849	1111.37
	518.671	1239.17
	620.272	768.154
	782.029	651.39
	677.235	965.978
	200.833	860.166
	113.987	495.551
	179.151	432.304
	105.296	1369.59
	25.466	933.282
	225.841	1191.44
	236.933	1489.97
	157.284	1585.24
		907.411
		864.892
N	34	36
Mean	488.875	1790.21
S.D.	371.584	991.066
P value (Two-tailed Mann–Whitney U test)
	P=	6.40301e-10

## Sheet: Fig.S2
	*Signal was analyzed from maximum intensity projection images.
	S2b				S2d				S2f				S2h
	Line profile of anti-ALLO-1a and MOs*				Line profile of anti-ALLO-1b and MOs*				Line profile of anti-ALLO-1a and paternal mitochondria*				Line profile of anti-ALLO-1b and paternal mitochondria*
	Distance (μm)	MOs	anti-ALLO-1a		Distance (μm)	MOs	anti-ALLO-1b		Distance (μm)	Paternal mt	anti-ALLO-1a		Distance (μm)	Paternal mt	anti-ALLO-1b
	0	240	478		0	180	255		0	301	247		0	291	356
	0.035	237.843	482.712		0.035	246.238	279.675		0.035	293.239	236.149		0.035	404.765	484.647
	0.07	239.778	563.586		0.07	241.4	281.6		0.07	270.023	264.722		0.07	572.414	730.523
	0.105	218.5	631.227		0.105	241.488	256.375		0.105	233.003	238.722		0.105	584.208	820.054
	0.14	257.141	530.98		0.14	213	269.6		0.14	242.092	271.528		0.14	640.062	1035.47
	0.175	272.798	652.99		0.175	218.062	263.5		0.175	265.909	261.46		0.175	910.96	1311.51
	0.21	293.182	694.818		0.21	225.15	243.7		0.21	235.982	259.196		0.21	1032.05	1437.67
	0.245	293.641	770.894		0.245	249.238	246.35		0.245	351.362	269.291		0.245	1244.23	1329.96
	0.28	292.202	666.677		0.28	238.8	246.8		0.28	257.081	255.655		0.28	1321.89	1563.64
	0.315	256.773	582.955		0.315	324.888	220.137		0.315	268.613	250.764		0.315	1687.92	1324.61
	0.35	313	650.202		0.35	344	261.25		0.35	292.401	240.168		0.35	1431.42	1254.76
	0.385	343.556	708		0.385	438.725	330.025		0.385	313.119	255.025		0.385	1437.04	1291.32
	0.42	374	813.455		0.42	575.4	215.6		0.42	366.361	293.25		0.42	1312.23	1241.67
	0.455	333.333	876.576		0.455	643.412	265.163		0.455	491.916	308.887		0.455	1018.17	1204.65
	0.49	359.96	983.646		0.49	827.1	322		0.49	623.046	342.219		0.49	1005.76	862.947
	0.525	359.636	931.773		0.525	1106.75	276.562		0.525	984.299	403.209		0.525	682.989	748.636
	0.56	516.141	1243.52		0.56	1137.6	285.6		0.56	1257.44	417.38		0.56	723.996	529.99
	0.595	575.707	1233.3		0.595	1163.61	327.788		0.595	1436.12	560.243		0.595	603.636	554.628
	0.63	727.364	1402.27		0.63	1443.1	323.65		0.63	1728.44	429.709		0.63	523.945	431.938
	0.665	637.697	1414.58		0.665	1433.59	328.025		0.665	1798.2	463.59		0.665	451.324	500.192
	0.7	738.303	1604.9		0.7	1473	511		0.7	1738.12	487.311		0.7	434.818	661.991
	0.735	849.227	1747.73		0.735	1430.14	448.05		0.735	1509.28	787.07		0.735	465.181	886.12
	0.77	861.333	1693.78		0.77	1523.3	363.15		0.77	1328.37	788.971		0.77	699.296	1008.65
	0.805	1013.8	1748.43		0.805	1476.99	338.6		0.805	1030.32	808.569		0.805	728.279	1170.68
	0.84	1173.82	1899.82		0.84	1316.4	340.8		0.84	833.086	865.505		0.84	977.426	1414.76
	0.875	1105.28	1830.82		0.875	1592.69	364		0.875	609.721	1395.27		0.875	1140.63	1472.23
	0.91	1025.65	1872.93		0.91	1353.6	338.7		0.91	533.765	1380.61		0.91	1244.13	1689.62
	0.945	1066.95	1996.5		0.945	1088.8	360.95		0.945	488.742	1427.34		0.945	1174.97	2132.2
	0.98	1688.38	1830.35		0.98	825.8	322		0.98	671.129	1640.65		0.98	1043.81	2457.6
	1.015	1851.2	2035.23		1.015	722.737	467.513		1.015	824.488	1484.11		1.015	1077.35	2225.3
	1.05	1828.91	2052.18		1.05	645.75	640.75		1.05	1194.57	1306.77		1.05	1052.63	2371.84
	1.085	2260.01	2036.15		1.085	579.975	790.963		1.085	1546	1159		1.085	1097.51	2431.34
	1.12	1738.04	2203.51		1.12	397.6	945.8		1.12	2384.56	1291.69		1.12	1239.2	2711.81
	1.155	1633.5	2198		1.155	369.987	963.312		1.155	2733.63	1271.31		1.155	1351.32	2215.4
	1.19	1413.18	2059.12		1.19	292.15	1088.45		1.19	3540.12	1186.81		1.19	1612.03	2075.8
	1.225	1174.38	2025.94		1.225	288.312	1144.19		1.225	3262.91	1193.68		1.225	1462.79	1782.28
	1.26	1188.36	2305.55		1.26	236.2	1211		1.26	3187.93	1254.8		1.26	1624.78	1732.29
	1.295	1223.74	2081.55		1.295	248.025	1277.15		1.295	3165.04	1191.29		1.295	2158.12	1753.31
	1.33	979.061	1885.13		1.33	259.6	1387.5		1.33	2783.05	917.902		1.33	1962.12	1560.16
	1.365	989.591	1757.73		1.365	244.238	1322.15		1.365	2708.47	1237.98		1.365	2108.5	1798.54
	1.4	859.293	1763.21		1.4	215	1387		1.4	2246.41	1152.15		1.4	2204.76	1734.67
	1.435	822.702	1448.08		1.435	251.75	1313.86		1.435	1725.85	1111.77		1.435	2332.68	1542.06
	1.47	834.455	1468.64		1.47	265.05	1302.65		1.47	1181.42	1132.36		1.47	2273.24	1490.14
	1.505	767.505	1065.7		1.505	247.875	1238.88		1.505	824.01	1263.48		1.505	1854.34	1754.57
	1.54	626.556	1039.67		1.54	274.6	1237.4		1.54	624.689	1301.37		1.54	1559.81	1780.48
	1.575	639.455	1256.64		1.575	209.875	1261.81		1.575	341.322	967.612		1.575	1577.81	2426.38
	1.61	840.808	1216.92		1.61	221.8	1241.75		1.61	324.939	1255.56		1.61	1527.09	2267.81
	1.645	1076.64	1411.67		1.645	258.825	1083.59		1.645	320.268	1411.43		1.645	1519.07	2373.54
	1.68	1310.73	1664.82		1.68	230.8	1041.6		1.68	421.315	1375.69		1.68	1674.79	2226.31
	1.715	1428.74	1413.06		1.715	255.312	719.713		1.715	409.983	1767.48		1.715	1890.77	2146.15
	1.75	1482.8	1293.09		1.75	273.25	625.75		1.75	346.059	1910.83		1.75	1747.97	2283.96
	1.785	1557.77	1274.59		1.785	287.7	514.675		1.785	305.499	1801.26		1.785	1968.42	2486.71
	1.82	1662.42	1384.82		1.82	220.6	386.8		1.82	319.899	1912.79		1.82	1677.07	2164.93
	1.855	1516.01	1332.23		1.855	220.137	367.15		1.855	321.507	2110.01		1.855	1562.69	2373.45
	1.89	1491.45	1178		1.89	198.15	344.75		1.89	296.291	2247.32		1.89	1435.69	2159.89
	1.925	1144.44	1317.28		1.925	238.25	347.875		1.925	388.637	2518.19		1.925	1210.37	1983.46
	1.96	930.677	1253.93		1.96	217.2	340		1.96	338.822	2311.45		1.96	997.329	1808.76
	1.995	649.909	1041.59		1.995	198.125	281.837		1.995	317.163	2391.79		1.995	676.27	1716.01
	2.03	476.798	998.626		2.03	191.45	236.8		2.03	329.055	2364.26		2.03	478.462	1632.62
	2.065	384.798	884.884		2.065	205.7	191.438		2.065	282.606	2334.55		2.065	442.066	1296.75
	2.1	319	869.364		2.1	204	264		2.1	281.619	2268.91		2.1	431.006	1060.68
	2.135	308.101	672.909		2.17	247.462	417.707		2.135	278.37	2473.62		2.135	320	848
	2.17	300.121	691.434		2.205	229.156	474.864		2.17	268	2419		2.205	219.527	407.043
	2.205	313.636	578.818		2.24	218.374	485.383		2.24	201.932	194.918		2.24	208.124	303.962
	2.24	298.03	532.919		2.275	230.496	514.192		2.275	207.863	188.534		2.275	234.645	289.404
	2.275	306.97	542.419		2.31	246.134	516.391		2.31	241.548	204.836		2.31	200.185	264.781
	2.31	343	622		2.345	271.386	571.757		2.345	285.205	207.425		2.345	211.861	294.918
	2.38	237.967	223.499		2.38	245.74	510.1		2.38	231.753	200.74		2.38	201.807	297.992
	2.415	204.189	215.038		2.415	237.295	461.32		2.415	271.712	206.767		2.415	249	223
	2.45	228	230		2.45	215.16	604.958		2.45	280.452	204.986
					2.485	237.548	553.538		2.485	238.11	230.041
					2.52	213.003	568.696		2.52	281.534	262.384
					2.555	211.723	485.264		2.555	214	209
					2.59	238.652	450.248
					2.625	235	512.75

## Sheet: Fig.S5
	S5d
	Normalized intensity of GFP-IKKE-1 around paternal mitochondria (GFP/paternal mt)*
	WT	allo-1 (tm4756)
	0.294256	0.00727
	0.249432	-0.01749		*Signal was analyzed from maximum intensity projection images.
	0.162749	0.009095
	1.26365	-0.00706
	0.729194	-0.0039
	1.4851	-0.01423
	0.493569	0.003429
	0.567938	0.003572
	0.501115	-0.00094
	0.645072	0.002047
	1.46771	-0.00677
	0.961127	-0.01205
	0.843838	-0.0031
	1.29498	-0.00481
	1.1472	-0.00806
	1.51392	0.004337
	1.00694	1.98e-05
	1.37248	-0.00232
	1.07431	0.004354
	0.911437	-0.00302
	0.482797	0.006925
	1.60526	-0.0044
	0.5636	-0.00592
	0.517217	-0.02002
	0.43689	-0.06827
	0.504862	-0.02783
	0.601829	-0.01896
	0.882154	-0.01538
	1.01836	-0.0017
	0.611473	-0.02283
	0.88327	-0.01732
	0.626128	-0.00515
	0.490383	-0.01436
	0.508284	-0.01263
	0.516002	-0.0079
	0.896555	-0.00753
	0.376065	-0.00947
	1.12454	-0.0677
	0.626936	-0.08197
	0.639087	-0.04417
	0.502502	-0.01465
	0.368016	-0.00113
	0.695888	-0.04488
	0.743574	-0.07458
	1.58088	-0.00812
	0.33588	0.009865
	0.689633	-0.01111
	0.597666	-0.02562
	1.21484	-0.00851
	0.810092	-0.01863
	0.345997	0.010653
	0.291442	0.009314
	0.756488	-0.04116
	0.613848	-0.01316
	0.651117	0.003995
	0.533999	-0.01214
	0.719047	-0.03474
	0.742603	-0.0127
	0.931281	-0.00956
	0.318089	-0.0037
	0.542537	-0.03011
	0.87653	-0.00052
	1.37629	0.000169
	0.781056	0.00646
	1.0487	0.001742
	0.712916	0.020019
	0.377642	-0.03418
	0.38466	-0.02033
	0.683007	-0.01204
	0.704791	-0.0089
	0.655907	-0.00713
	0.834815	-0.0195
	1.00643	-0.02916
	0.792148	-0.02578
	1.26451	-0.02431
	1.37546	-0.05124
	1.00279	-0.03465
	0.56468	-0.01164
	0.398255	0.075791
	0.376008	-0.01488
	0.961529	0.015455
	0.864474	0.004933
	1.40957	-0.02707
	0.508236	-0.00164
	0.93071	0.030016
	1.07833	0.008742
	0.655948	0.002329
	1.53598	0.020039
	1.20128	-0.03127
	2.50846	-0.0136
	2.33627	-0.01434
	0.290117	-0.00998
	0.718692	-0.01016
	0.931891	-0.00914
	0.734843	-0.01985
	1.07533	-0.03818
	1.0074	-0.01473
	0.200082	-0.02293
	0.459896	-0.00354
	0.319137	-0.00798
	0.838111	-0.01242
	1.38904	-0.00636
	0.04109	-0.00267
	0.576576	-0.01267
	0.864098	-0.012
	1.19237	-0.01656
	0.566321	-0.06505
	1.20864	-0.00521
	0.645043	0.006887
	0.586739	0.014658
	0.672716	0.009211
	1.84659	0.014773
	1.17143	0.024822
	1.08769	0.019594
	0.515997	0.029081
	0.293357	-0.04011
	1.04336	-0.01367
	1.7146	-0.02717
	0.481135	0.020581
	1.6791	2.2e-06
	1.03455	0.001878
	0.954336	-0.00256
	0.648858	0.014145
	0.847691	0.005248
	1.08962	0.000453
	0.533884	0.008517
	0.864309	0.000938
	0.686477	0.006582
	0.311051	0.024333
	1.18945	0.025608
	1.0372	0.019729
	1.09968	-0.00614
	1.40075	0.005089
	1.35403	0.017609
	0.608829	-0.00447
	0.819538	0.029029
	0.730603	0.006797
	0.827541	-0.00806
	0.684231	0.004615
	0.462193	0.008852
	0.599835	0.002278
	0.807709	-0.00202
	0.665172	0.003718
	0.584152	0.003951
	0.363928	0.012323
	0.542605	-0.00177
	0.723397	-0.01329
	0.369465	0.000376
	0.339248	-0.00101
	0.148509	0.00855
	1.37161	0.042958
	0.691971	0.054277
	0.495127	0.013737
	0.69121	0.023908
	0.461208	0.007219
	0.721587	0.030172
	0.934396	0.015625
	0.498364	0.009429
	0.824888	0.023095
	0.675177	0.021868
	0.950221	-0.00487
	0.522446	0.024932
	0.487298	0.006112
	0.827293	0.013346
	1.72724	0.041619
	0.551709	0.002616
	0.482259	0.051835
	0.41633	0.013521
	0.721301	0.046937
	0.778695	0.029669
	0.478722	0.014936
	0.601183	0.003868
	0.560315	0.010602
	1.47791	0.084353
	2.31169	0.034795
	0.940778	0.096199
	0.80779	0.120592
	0.926041	-0.00981
	1.27417	0.036477
	1.13182	0.027413
	0.640181	-0.00407
	0.80743	-0.01097
	1.03112	-0.02201
	1.86287	-0.0013
	1.30033	0.026998
	0.608701	0.033014
	0.308712	0.00305
	0.323243	-0.03061
	0.165617	-0.01053
	2.2349	-0.01042
	0.793482	-0.00343
	0.84161	-0.02522
	1.48516	0.001775
	0.48054	-0.00961
	1.34821	-0.02405
	3.0229	-0.11007
	3.05934	-0.06324
		-0.11154
		-0.10762
		-0.11394
		-0.01246
		0.010737
		-0.0684
		0.002296
		0.017074
		-0.00909
		-7.3e-05
		-0.00062
		0.002722
		-0.00179
		-0.01282
		-0.00889
		-0.00392
		0.000421
		-0.0024
		0.018252
		0.008961
		0.001972
		0.002917
		-0.00554
		-0.01682
		-0.02182
		-0.00177
		0.004023
		0.003299
		-0.00064
		-0.01176
		-0.02101
		-0.0265
		0.007537
		-0.00039
		-0.0279
		-0.0279
		-0.02813
		-0.04314
		-0.0156
		-0.01357
		-0.02409
		-0.01964
		-0.02209
		-0.02571
		-0.00694
		-0.00064
		-0.00448
		0.00062
		-0.00109
		-0.0044
		-0.00409
		0.003216
		0.006226
		0.031018
N	197	251
Mean	0.848862	-0.00455792
S.D.	0.481017	0.0276934
P value (Two-tailed Mann–Whitney U test)
	P=	9.01785e-74

## Sheet: Fig.S6
	*Signal was analyzed from maximum intensity projection images.
	S6c				S6d			S6f				S6g
	Normalized intensity of GFP around paternal mitochondria (GFP/paternal mt)*				GFP expression level (Intensity of cytoplasmic GFP in the zygote)*			Normalized intensity of anti-ALLO-1b around paternal mitochondria (anti-ALLO-1b/paternal mt)*				EPG-7-GFP expression level (Intensity of cytoplasmic GFP in the zygote)*
	GFP-ALLO-1b full	GFP-ALLO-1b C-term			GFP-ALLO-1b full	GFP-ALLO-1b C-term		WT	ikke-1 (gk1264)			WT	ikke-1 (gk1264)	ikke-1K49M (syb2844)	allo-1 (tm4756)
	1.80995	0.079672			81.305	76.255		1.75438	0.183113			181.073	123.731	181.387	157.251
	0.275245	0.025029			88.286	69.866		0.92153	-0.04854			198.605	134.251	124.942	151.755
	1.31768	0.040709			97.928	82.822		1.15295	-0.16588			144.163	180.238	173.838	135.405
	0.550638	0.01594			100.14	73.936		1.12802	0.23239			170.9	189.973	180.638	150.13
	1.14749	0.044603			82.151	83.274		1.28634	0.351418			91.89	160.295	165.924	149.053
	1.254	0.017703			73.89	74.544		2.16907	0.092663			145.989	179.08	180.112	171.363
	0.216938	0.031154			87.013	71.21		3.65227	-0.11599			166.357	200.132	165.102	172.387
	0.727985	0.040905			88.627	64.307		1.92183	-0.0819			147.208	170.692	191.36	182.112
	0.005542	0.029932			83.625	73.807		2.55427	-0.19399			173.135	145.729	167.573	171.931
	0.124464	0.014658			87.533	68.866		2.24801	0.123335			172.799	160.827	123.839	178.026
	0.093038	0.033202		N	10	10		0.638061	0.201164			167.211	179.408	111.846	138.76
	0.766563	0.010896		Mean	87.0498	73.8887		1.79907	0.020438			155.897	145.337	136.505	152.717
	0.28335	0.015407		S.D.	7.71614	5.90969		1.44177	0.169544			165.562
	0.870506	0.010738						1.2551	0.035005		N	13	12	12	12
	0.464313	0.031545						0.991941	0.101879		Mean	160.061	164.141	158.589	159.241
	0.434303	0.04496						2.12338	-0.37094		S.D.	25.4615	23.2881	26.9087	15.4736
	0.889281	0.016517						1.37007	-0.11971		P value (One-way ANOVA with TukeyHSD pairwise comparison test)
	0.989027	0.03376						1.44144	0.072852			P=	0.97152
	0.587745	0.069241						0.954476	0.12745				P=	0.998572
	0.346539	0.020301						2.23794	0.042279					P=	0.999752
	0.367701	-0.01161						1.24461	0.132868
	0.507564	0.026932						0.419752	0.084044
	0.047511	0.00867						0.989729	0.179178
	0.677685	-0.01081						0.432825	0.0729
	0.014121	-0.0145						0.03873	-0.01469
	-0.01988	0.007527						0.468792	-0.03879
	-0.04122	0.009343						0.66712	0.03479
	-0.06695	0.008273						-0.01381	0.09549
	1.35686	0.011907						1.43053	-0.00123
	0.018642	-0.02837						-0.09607	0.066569
	0.175867	0.190336						-0.11987	0.056287
	0.045545	0.178153						-0.15727	0.268982
	0.15254	0.005498						1.03754	0.015833
	0.367281	0.018629						0.560419	0.314188
	1.62252	-0.02153						1.33296	0.22191
	1.02123	0.06839						3.8305	0.035755
	0.077269	0.067415						1.16254	0.040042
	0.121085	0.018569						0.003467	0.224411
	0.886137	0.054558						0.579954	0.105947
	1.02808	0.01705						0.078436	0.02512
	2.42047	-0.02496						-0.13258	0.03433
	0.668929	-0.01602						1.06054	-0.03533
	0.643186	0.041212						1.12703	0.085522
	0.289893	0.077204						0.089424	0.01708
	0.659264	0.006168						0.768812	0.052019
	0.045657	0.048275						0.235126	-0.01045
	0.873765	0.047435						0.580573	0.029985
	0.759293	0.026812						0.421258	0.005979
	0.826439	0.080557						0.346001	-0.00308
	0.635202	0.076008						0.859885	0.016714
	1.05613	0.180329						0.666014	0.056651
	0.90554	0.072915						0.629788	0.024729
	1.04164	0.024515						1.02225	0.036559
	0.027819	0.009974						1.03299	0.035571
	0.636993	0.020213						0.568876	0.040523
	1.24085	0.035965						0.309143	0.042034
	0.940097	0.000866						0.622911	0.01966
	0.907949	0.030098						0.545973	-0.00105
	0.741522	0.031522						0.492177	0.130201
	0.520839	0.015933						0.320189	0.008878
	0.530244	0.015033						1.03559	0.173679
	-0.00441	0.027354						1.32372	-0.07611
	0.718544	0.031557						0.17438	-0.0616
	0.437901	0.01995						2.64503	-0.08059
	0.409681	0.004174						1.74135	-0.09238
	0.414635	0.014383						3.57433	0.022563
	1.42727	0.023261						1.58814	-0.19594
	0.899768	0.019245						1.18975	0.065178
	0.563047	0.060003						1.40785	0.303569
	0.423464	-0.00318						1.11095	0.135634
	1.34956	0.00132						0.716929	0.160565
	1.10959	0.01527						1.66806	0.13387
	0.891609	0.002648						0.59246	0.237678
	1.2481	-0.01616						0.914594	0.031273
	1.13407	-0.03612						0.222976	0.048714
	1.08829	0.03008						3.03381	0.036236
	0.775348	0.018448						0.9828	0.073967
	1.47233	0.021291						1.25402	0.053116
	1.93099	0.032049						0.767154	0.002608
	2.26185	0.035428						0.342452	0.144661
	1.08775	0.07373						1.31982	0.086433
	1.44483	0.055528						0.845629	0.072225
	0.504753	0.031619						0.72046	0.204775
	1.13108	0.052326						1.34021	0.087327
	-0.0391	0.08325						1.72376	0.025581
	0.016765	0.104371						1.87184	0.107307
	0.896179	0.036592						1.71334	0.059512
	0.653221	0.086374						1.14347	0.088763
	0.339547	0.042851						1.24603	0.086835
	0.055859	0.064051						0.841127	0.033624
	0.032271	0.0526						0.804586	0.049831
	0.082454	0.097908						0.54164	0.088093
	0.042471	0.033995						0.331626	0.076891
	0.013543	0.043695						0.464778	0.324251
	0.455646	0.054151						0.689749	-0.0658
	0.175233	0.007486						0.606604	0.002789
	0.274971	0.001829						0.481552	0.019639
	0.691239	-0.01961						0.444702	0.111632
	1.01768	0.010519						0.663826	0.021043
	0.589686	0.005084						0.862749	0.002044
	0.731049	-0.00221						1.98507	-0.0605
	0.67498	0.045147						0.793254	-0.01656
		0.059724						0.845805	0.03721
		0.023857						0.55416	0.093834
		0.056932						1.15193	0.180617
		0.03053						0.574614	0.585719
		0.053423						0.428345	0.421728
		0.067705						0.398536	-0.05376
		0.037442						0.529834	-0.14103
		0.05123						0.776976	0.105921
		0.051799						1.39982	0.4096
		0.087272						0.967221	0.173104
		0.044298						1.32293	0.218919
		0.03618						0.818136	1.19788
		0.050271						0.872814	1.77993
		0.07856						0.830592	0.618892
		0.064404						0.72022	0.208423
		0.043903						1.3196	0.487424
		0.060361						0.773877	-0.00796
		0.043618						2.13773	0.048446
		0.086024						1.62719	0.130641
		0.06215						0.588307	0.252331
		0.08742						1.09171	-0.08759
		0.004175						1.36244	0.12492
		0.009578						1.76883	0.215299
		0.008095						1.28266	0.130181
		0.020305						0.663781	0.133818
		0.006245						0.885336	0.451354
		0.036587						0.732832	0.047518
		-0.00016						1.1019	0.200633
		-7.5e-05						1.71811	0.182913
		0.052861						0.447148	0.123552
		0.041924						1.01941	0.266941
		0.001287						1.48104	0.031541
		0.037648						1.73012	0.191719
		0.049464						0.146769	0.068998
		0.017095						0.28127	0.021682
		-0.04708						0.564201	0.227598
		-0.01829						0.810471	0.259611
		-0.03337						1.32021	0.201871
		0.000302						0.792942	0.357497
		0.013667						1.03366	0.300939
N	102	142						2.88112	0.31878
Mean	0.659899	0.0328944						3.20806	0.376529
S.D.	0.52289	0.0367945						1.22827	0.273625
Exact P value (Two-tailed Mann–Whitney U test)								0.896494	0.279367
	P=	1.52841e-25						0.92871	0.526497
								0.601818	0.304352
								0.791721	0.290859
								0.848502	0.406798
								0.392535	0.702803
								0.423912	0.434812
								0.704243	0.254567
								0.590049	0.274958
								0.987699	0.231645
								0.768954	0.274807
								0.584749	0.392888
								1.24527	0.170213
								0.243359	0.425406
								-0.16024	0.569497
								0.278811	0.538186
								0.794246	0.390421
								0.980882	0.74624
								0.78343	1.17753
								1.15712	0.317942
								0.16702	0.247126
								0.55117	-0.11574
								1.04098	-0.01406
								0.996477	0.078447
								1.0443	0.130653
								0.459902	0.151494
								0.624548	0.218585
								1.45023	0.137842
								1.4374	0.143351
								1.0561	0.210141
								0.99069	0.226034
								0.759271	0.077321
								0.758004	0.429243
								1.19487	0.107893
								1.5516	0.028771
									0.085339
									-0.04037
									0.266624
									0.085505
							N	180	184
							Mean	1.00187	0.152266
							S.D.	0.694435	0.235216
							Exact P value (Two-tailed Mann–Whitney U test)
								P=	8.58194e-44

[truncated: 2 more sheets: Fig.S7, Fig.S8]
